# Supplementary material for: De novo RNA sequencing transcriptome of Rhododendron obtusum identified the early heat response genes involved in the transcriptional regulation of photosynthesis
Source: PLoS One. 2017 Oct 23;12(10):e0186376. doi: 10.1371/journal.pone.0186376 (PMC5653301; doi:10.1371/journal.pone.0186376)
Supplement: S1 Table — (XLSX) [file pone.0186376.s003.xlsx]

## Sheet: Sheet1
Table S1 The qRT–PCR primer sequences of selected heat responsive TFs
Unigene	Annotation	Orientation	Sequence（5’-3’）
C60158	FLC_ARATH	Forward	CGGAAGAAGGTGGAGATGAAGC
		Reverse	GAAGACGATGAGAGCGACTTGG
C62226	DRE2A_ORYSI	Forward	CGCCTCCCGTATCCACACC
		Reverse	CATCCTTCCAGCATTCGTTCTCC
C3629	NAC29_ARATH	Forward	AGAGCTGCCTTCTGATGTTATTCC
		Reverse	CCACCATCGCCATCTTTTATTTCG
C52862	HFA6B_ARATH	Forward	GGCAATGAAGAAGGCGAAGAGG
		Reverse	TTCCTACGAGCAAGTCCAATTTCC
C61022	DRE1D_ARATH	Forward	AGTTACCAATTCCCGCATCTAAGG
		Reverse	GTCGCTTCCGCCGTCTCC
C80422	HSFA2_ARATH	Forward	GAGTGACAGTGAAGGAAGAAGAGG
		Reverse	CGACGACGATAAGGTTGATGAGG
C75881	HFB2A_ARATH	Forward	AGACGAGTCCGAGGCTGTTC
		Reverse	CTCTGTGATTCGCCCGATTGC
C63906	HSFA3_ARATH	Forward	TCTGTCAGTCCTAATGTCGTATGC
		Reverse	CCTATAAAGAGCGTGAACCAAAGC
C47837	WRK42_ARATH	Forward	TCGGATGGTGCTGAAGATAAACG
		Reverse	ACTCTGCTGCTGCTGTTGTTG
C36937	ZAT8_ARATH	Forward	GGAGGCACCGTCTCGTAGC
		Reverse	CCTTTCAAGCAATCAACCACATCG
C63903	HSFA3_ARATH	Forward	TGGGAGCTTCGTCGTGTGG
		Reverse	GGCTGGCCTTGAGGTGACC
C45824	NAC2_ARATH	Forward	TCTCATCGAACCTCCGTAGCC
		Reverse	CGTGTCCCGCCAGATCCC
C86364	WRK33_ARATH	Forward	CAGCAGAGGAAATCAGACGATGG
		Reverse	TTCTTCTTAGTTGGGCAAGTTGGG
C52396	ZAT10_ARATH	Forward	ACTCTACCACCACCACTTCCG
		Reverse	GCTGTTTCCTCCGCCAACG
C63905	HSFA3_ARATH	Forward	TTCGCCAACTGAACACTTACGG
		Reverse	TCTCCAACTCACCTTCCACTCC
C81022	NAC2_ARATH	Forward	CCGCCATCGCAACCAACC
		Reverse	CTCGCTCTGGACCTCCTTCTC
C56488	ERF71_ARATH	Forward	GGAGGAAGAGGAAGAGGAAGAGG
		Reverse	AGACGGCGATGGTGAAGAGG
C31931	ZAT10_ARATH	Forward	TCGATATGCCACAAGTGCTTCC
		Reverse	GCCGACGCTACTGGTATTGC
C36935	ZAT11_ARATH	Forward	CGTGGTGAAGAAGTCGGTTGG
		Reverse	TCCAGCCATCGTCAAATACATACC
C63904	HSFA3_ARATH	Forward	CCGACACCACCGCCTTCC
		Reverse	GAGAGAAATGGGAGAACGAACTGG
C45823	DRE2C_ARATH	Forward	CCAAGCCAGTCCGTAAAGTTCC
		Reverse	TCTGCCTAACACCTCTGTAATTGC
C41140	DRE2C_ARATH	Forward	TGGACAGCACCTTCACCTCTC
		Reverse	GCACCCTCACAGACCCTTCC
His3	His3	Forward	GAAACTCCCATTCCAGAGGCT
		Reverse	GCATGGATGGCACAGAGGTT
GAPDH	GAPDH	Forward	TCGGAATCAACGGTTTTGGAA
		Reverse	CACTTGACCGTGAACACTGT
