# Supplementary material for: De novo RNA sequencing transcriptome of Rhododendron obtusum identified the early heat response genes involved in the transcriptional regulation of photosynthesis
Source: PLoS One. 2017 Oct 23;12(10):e0186376. doi: 10.1371/journal.pone.0186376 (PMC5653301; doi:10.1371/journal.pone.0186376)
Supplement: S2 Table — (XLSX) [file pone.0186376.s004.xlsx]

## Sheet: DEG_with_ann
gene_id	0h_4_COUNT	0h_4_FPKM	0h_7_COUNT	0h_7_FPKM	4h_1_COUNT	4h_1_FPKM	4h_3_COUNT	4h_3_FPKM	4h_6_COUNT	4h_6_FPKM	24h_3_COUNT	24h_3_FPKM	24h_4_COUNT	24h_4_FPKM	24h_6_COUNT	24h_6_FPKM	group1_vs_group2_logFC	group1_vs_group2_pvalue	group1_vs_group2_FDR	group1_vs_group3_logFC	group1_vs_group3_pvalue	group1_vs_group3_FDR	group2_vs_group3_logFC	group2_vs_group3_pvalue	group2_vs_group3_FDR	sprot_Top_BLASTX_hit	RNAMMER	prot_id	prot_coords	sprot_Top_BLASTP_hit	Pfam	SignalP	TmHMM	eggnog	Kegg	gene_ontology_blast	gene_ontology_pfam	transcript	peptide
C1	0	0	0	0	0	0	2	1.04	0	0	0	0	0	0	0	0	3.06607	0.665939	0.859479	NA	NA	NA	-3.26232	0.406451	0.637415	.	.	.	.	.	.	.	.	.	.	.	.	.	.
C100	2	0.56	0	0	7	1.2	1	0.3	3	0.53	5	0.92	3	0.45	1	0.17	2.14749	0.10749	0.25468	0.932182	0.754341	0.877729	-0.98868	0.452356	0.682755	.	.	.	.	.	.	.	.	.	.	.	.	.	.
C1000	4	19.95	2	9.14	0	0	0	0	1	2.18	0	0	0	0	0	0	-2.36051	0.177517	0.368113	-5.01545	0.0250991	0.0730278	NA	NA	NA	.	.	.	.	.	.	.	.	.	.	.	.	.	.
C10000	0	0	0	0	1	0.22	3	1.13	6	1.34	3	0.7	0	0	3	0.67	5.02468	0.0482326	0.140007	3.92248	0.314283	0.481115	-1.47614	0.193715	0.391065	.	.	.	.	.	.	.	.	.	.	.	.	.	.
C10001	0	0	0	0	2	0.43	5	1.85	3	0.65	3	0.68	1	0.19	0	0	5.08044	0.0323368	0.1026	3.3675	0.574868	0.724908	-2.07342	0.0953123	0.23842	.	.	.	.	.	.	.	.	.	.	.	.	.	.
C10002	4	0.62	2	0.32	3	0.29	0	0	4	0.4	1	0.11	2	0.17	9	0.88	0.0604069	1	1	-0.161762	0.897242	0.978589	0.0471075	1	1	.	.	.	.	.	.	.	.	.	.	.	.	.	.
C10003	5	0.39	3	0.24	12	0.59	16	1.36	29	1.46	72	3.86	165	7.08	67	3.3	2.71269	0.000137355	0.00094854	4.01153	1.76e-11	2.63e-10	1.56536	0.00045843	0.00317842	.	.	C10003_i1|m.5693	178-1965[+]	FBK86_ARATH^FBK86_ARATH^Q:163-464,H:47-327^25.95%ID^E:6e-10^RecName: Full=F-box/kelch-repeat protein At4g19930;^Eukaryota; Viridiplantae; Streptophyta; Embryophyta; Tracheophyta; Spermatophyta; Magnoliophyta; eudicotyledons; Gunneridae; Pentapetalae; rosids; malvids; Brassicales; Brassicaceae; Camelineae; Arabidopsis	PF00646.30^F-box^F-box domain^163-195^E:0.0001	.	.	ENOG41104KB^f-box family	KEGG:ath:AT4G19930	GO:0005886^cellular_component^plasma membrane	GO:0005515^molecular_function^protein binding	.	.
C10005	2	1.74	7	5.99	1	0.48	2	1.69	5	2.5	0	0	2	0.87	0	0	-0.242935	0.942025	1	-3.12398	0.0236278	0.0696498	-2.57685	0.074556	0.198731	.	.	C10005_i1|m.5694	3-380[+]	.	.	.	.	.	.	.	.	.	.
C10006	3	2.21	0	0	0	0	0	0	0	0	0	0	3	1.13	3	1.31	-3.45268	0.279353	0.500635	-0.184235	0.981681	1	3.73692	0.152376	0.332015	.	.	.	.	.	.	.	.	.	.	.	.	.	.
C10007	1	0.16	1	0.16	4	0.39	4	0.67	9	0.89	6	0.63	7	0.6	8	0.78	2.8198	0.0117007	0.0452506	2.11075	0.0820445	0.182516	-0.493563	0.482262	0.711301	.	.	C10007_i1|m.5695	804-1130[+]	.	PF13359.3^DDE_Tnp_4^DDE superfamily endonuclease^2-47^E:1.9e-08	.	.	.	.	.	.	.	.	.	.	C10007_i1|m.5696	3-320[+]	.	.	.	.	.	.
C10008	0	0	5	1.6	0	0	0	0	0	0	0	0	2	0.34	2	0.39	-4.12451	0.193636	0.389794	-1.42479	0.432147	0.60078	3.20925	0.337271	0.568054	.	.	.	.	.	.	.	.	.	.	.	.	.	.
C10009	3	1.58	0	0	4	1.23	1	0.54	5	1.59	3	0.98	5	1.37	3	0.96	1.50665	0.263643	0.48357	0.653299	0.818803	0.925222	-0.617957	0.618173	0.814254	.	.	.	.	.	.	.	.	.	.	.	.	.	.
C1001	1	0.16	0	0	0	0	0	0	1	0.1	18	1.92	1	0.09	12	1.19	-0.0990867	1	1	3.58215	0.0377528	0.101089	3.8802	0.0117602	0.0489496	.	.	.	.	.	.	.	.	.	.	.	.	.	.
C10010	0	0	0	0	0	0	0	0	0	0	8	1.98	1	0.2	1	0.24	NA	NA	NA	4.62194	0.139901	0.268455	4.50701	0.0775357	0.204681	.	.	C10010_i1|m.5697	690-331[-]	.	.	.	.	.	.	.	.	.	.
C10011	0	0	0	0	14	3.15	9	3.52	6	1.39	4	0.96	2	0.4	7	1.61	6.52339	5.76e-05	0.000435223	4.97019	0.0455027	0.117589	-1.93659	0.00582588	0.0276883	.	.	.	.	.	.	.	.	.	.	.	.	.	.
C10012	0	0	0	0	0	0	0	0	0	0	0	0	3	1.42	10	5.52	NA	NA	NA	4.95961	0.102511	0.214269	4.80286	0.0462322	0.140361	.	.	.	.	.	.	.	.	.	.	.	.	.	.
C10013	0	0	0	0	0	0	0	0	2	0.42	25	5.45	1	0.18	4	0.83	2.79583	0.831087	0.968918	6.18039	0.00975596	0.0332331	3.04051	0.0477455	0.143674	.	.	.	.	.	.	.	.	.	.	.	.	.	.
C10014	0	0	0	0	4	0.89	1	0.39	1	0.23	0	0	1	0.2	3	0.68	4.26388	0.141135	0.311103	3.35713	0.574791	0.724908	-1.27088	0.500979	0.72853	.	.	.	.	.	.	.	.	.	.	.	.	.	.
C10015	3	0.78	0	0	0	0	2	0.55	3	0.49	5	0.86	3	0.42	0	0	0.648807	0.793183	0.942971	0.226794	1	1	-0.158672	1	1	.	.	.	.	.	.	.	.	.	.	.	.	.	.
C10016	11	7.33	27	17.82	8	3.05	1	0.67	5	1.97	0	0	4	1.37	5	1.99	-1.5544	0.0266483	0.0879821	-3.20635	4.61e-05	0.000287658	-1.34811	0.176445	0.366914	.	.	.	.	.	.	.	.	.	.	.	.	.	.
C10018	14	7.01	4	2	0	0	0	0	0	0	1	0.31	0	0	0	0	-5.92117	0.000666628	0.00386911	-4.83779	0.000409839	0.00208901	NA	NA	NA	.	.	.	.	.	.	.	.	.	.	.	.	.	.
C1002	0	0	1	0.7	0	0	0	0	0	0	0	0	4	1.45	1	0.42	NA	NA	NA	0.967599	0.811886	0.920199	3.47969	0.248325	0.462112	.	.	.	.	.	.	.	.	.	.	.	.	.	.
C10020	0	0	0	0	4	2.38	0	0	6	3.72	0	0	0	0	1	0.64	4.90788	0.0821442	0.20975	NA	NA	NA	-3.50519	0.0606616	0.171314	.	.	.	.	.	.	.	.	.	.	.	.	.	.
C10021	0	0	2	34.48	0	0	0	0	0	0	0	0	0	0	0	0	-2.92278	0.433088	0.657118	-3.51925	0.418884	0.586749	NA	NA	NA	.	.	.	.	.	.	.	.	.	.	.	.	.	.
C10025	1	0.49	1	0.49	0	0	1	0.5	0	0	4	1.22	1	0.26	4	1.19	-0.811463	0.736978	0.91494	0.945016	0.724224	0.855609	2.03963	0.345158	0.576131	.	.	C10025_i1|m.5704	533-117[-]	.	.	.	.	.	.	.	.	.	.
C10026	2	3.68	1	1.75	3	2.72	0	0	0	0	0	0	0	0	4	4	-0.160327	1	1	-0.683501	0.703724	0.837301	-0.249248	1	1	.	.	.	.	.	.	.	.	.	.	.	.	.	.
C10027	0	0	0	0	1	0.25	1	0.43	1	0.26	1	0.27	3	0.66	2	0.51	3.37729	0.491271	0.712997	3.88017	0.246794	0.406036	0.157788	1	1	.	.	.	.	.	.	.	.	.	.	.	.	.	.
C10028	0	0	0	0	0	0	0	0	1	0.18	0	0	4	0.61	7	1.23	NA	NA	NA	4.71381	0.132393	0.257455	2.36461	0.172929	0.3615	.	.	.	.	.	.	.	.	.	.	.	.	.	.
C10029	0	0	0	0	3	0.6	1	0.35	1	0.2	7	1.49	18	3.16	18	3.66	4.02923	0.175029	0.364647	6.63724	3.18e-05	0.000204904	2.23086	0.00529414	0.0255688	.	.	C10029_i1|m.5705	2-334[+]	.	.	.	.	.	.	.	.	.	.
C1003	0	0	0	0	0	0	0	0	1	0.21	11	2.39	3	0.54	3	0.62	NA	NA	NA	5.3519	0.0206255	0.0622888	3.02124	0.0313362	0.105152	.	.	.	.	.	.	.	.	.	.	.	.	.	.
C10030	0	0	0	0	2	0.48	1	0.42	5	1.24	9	2.32	5	1.07	3	0.74	4.65815	0.073183	0.192226	5.33804	0.0135906	0.04397	0.312828	0.777166	0.929604	.	.	.	.	.	.	.	.	.	.	.	.	.	.
C10031	0	0	0	0	0	0	1	0.32	4	0.77	4	0.8	2	0.33	4	0.76	4.03967	0.270468	0.492349	4.60155	0.0716016	0.164772	0.198023	1	1	.	.	.	.	.	.	.	.	.	.	.	.	.	.
C10036	0	0	1	0.22	1	0.14	4	0.95	3	0.42	1	0.15	1	0.12	2	0.28	2.66491	0.186329	0.379471	0.719831	0.980865	1	-1.76925	0.175761	0.365801	.	.	.	.	.	.	.	.	.	.	.	.	.	.
C10037	0	0	0	0	3	1.48	3	2.59	1	0.51	40	20.57	14	6.26	21	10.96	4.55148	0.0993548	0.242183	7.46493	2.5e-06	2e-05	2.56904	0.000746867	0.00485763	.	.	.	.	.	.	.	.	.	.	.	.	.	.
C10038	3	0.47	3	0.47	0	0	1	0.17	10	0.99	2	0.21	2	0.17	1	0.1	0.70724	0.753914	0.920244	-1.37008	0.318323	0.485736	-1.7959	0.230489	0.440071	.	.	.	.	.	.	.	.	.	.	.	.	.	.
C10039	2	0.21	1	0.11	5	0.33	3	0.34	0	0	0	0	7.81	0.45	0	0	1.27275	0.449383	0.670469	0.15349	1	1	-0.873808	0.652433	0.84212	.	.	.	.	.	.	.	.	.	.	.	.	.	.
C1004	0	0	0	0	5	0.95	1	0.33	11	2.14	4	0.82	6	1.01	3	0.58	5.67942	0.00813365	0.0334518	4.94479	0.0343183	0.0941719	-1.10835	0.194261	0.391845	.	.	C1004_i1|m.607	781-428[-]	.	.	.	.	.	.	.	.	.	.
C10040	0	0	0	0	0	0	0	0	3	0.17	0	0	11.19	0.54	2	0.11	3.29511	0.643782	0.844494	4.8949	0.112185	0.228324	1.23574	0.565762	0.779651	.	.	.	.	.	.	.	.	.	.	.	.	.	.
C10042	0	0	0	0	1	0.33	6.33	3.69	0	0	5.52	1.95	2	0.6	1.57	0.54	4.74259	0.18297	0.375472	4.606	0.0886422	0.193293	-0.463678	0.808235	0.950626	.	.	.	.	.	.	.	.	.	.	.	.	.	.
C10044	9.46	0.75	0	0	20.71	1.04	17.14	1.5	18.67	0.96	27.36	1.5	33.61	1.48	46.6	2.35	2.54782	0.000344122	0.00214962	2.38425	0.000950303	0.00442196	0.0971608	0.849104	0.975482	.	.	C10044_i1|m.5712	1917-1462[-]	.	.	.	.	.	.	.	.	.	.	.	.	C10044_i1|m.5713	980-1399[+]	.	.	.	.	.	.
C10048	0	0	0	0	5	0.29	6	0.6	6	0.36	10	0.63	13	0.66	2	0.12	5.77843	0.00208536	0.0104686	5.85944	0.00447479	0.0171542	-0.283702	0.777013	0.929545	.	.	.	.	.	.	.	.	.	.	.	.	.	.
C10049	2	0.92	0	0	8	2.17	8	3.78	14	3.91	0	0	0	0	1	0.28	3.63536	0.000200585	0.00132741	-1.7809	0.747557	0.872346	-5.17381	3.23e-07	4.68e-06	.	.	C10049_i1|m.5717	632-333[-]	.	.	.	.	.	.	.	.	.	.
C10050	0	0	1	0.78	0	0	0	0	4	1.85	0	0	4	1.61	5	2.35	1.56504	0.85718	0.983138	1.79034	0.365889	0.536402	0.379746	0.876119	0.989572	.	.	C10050_i1|m.5718	495-172[-]	.	.	.	.	.	.	.	.	.	.
C10051	0	0	0	0	0	0	0	0	0	0	67	3.18	53	2.01	96	4.18	NA	NA	NA	8.97523	1.33e-16	3.12e-15	8.83227	3.44e-19	1.96e-17	.	.	.	.	.	.	.	.	.	.	.	.	.	.
C10054	1	0.4	0	0	3	0.72	2	0.84	1	0.25	1	0.26	4	0.85	0	0	2.2031	0.343283	0.574466	0.972644	0.811475	0.920199	-1.0427	0.55058	0.770142	.	.	.	.	.	.	.	.	.	.	.	.	.	.
C10056	0	0	3	0.84	0	0	10	2.97	2	0.35	10	1.84	3	0.45	3	0.52	2.06313	0.250721	0.467392	1.20384	0.441551	0.610063	-0.588391	0.618674	0.814621	.	.	.	.	.	.	.	.	.	.	.	.	.	.
C1006	0	0	0	0	3	0.4	7	1.63	2	0.28	1	0.14	0	0	3	0.41	5.37186	0.0194168	0.0683328	3.37831	0.427539	0.596424	-2.3758	0.0563228	0.16238	.	.	.	.	.	.	.	.	.	.	.	.	.	.
C10060	0	0	1	0.16	0	0	1	0.18	2	0.21	0	0	1	0.09	4	0.41	1.28816	0.786566	0.93867	1.01558	0.81818	0.92491	-0.104747	1	1	.	.	.	.	.	.	.	.	.	.	.	.	.	.
C10066	1	0.14	0	0	0	0	4	0.62	3	0.27	1	0.1	2	0.16	0	0	2.51821	0.309349	0.538395	0.329998	1	1	-2.00662	0.201643	0.402301	.	.	.	.	.	.	.	.	.	.	.	.	.	.
C10068	1	0.16	3	0.49	0	0	0	0	4	0.41	5	0.54	2	0.18	5	0.51	-0.144745	1	1	0.402941	0.881849	0.966543	0.8066	0.6209	0.81667	.	.	.	.	.	.	.	.	.	.	.	.	.	.
C10069	0	0	1	0.35	0	0	7	2.55	0	0	2	0.45	0	0	0	0	2.71478	0.417298	0.65248	-0.123674	1	1	-2.64234	0.323974	0.554324	.	.	C10069_i1|m.5727	732-418[-]	.	.	.	.	.	.	.	.	.	.
C10070	3	1	1	0.34	5	1.01	2	0.7	1	0.21	0	0	0	0	0	0	0.852826	0.601495	0.808838	-4.45239	0.0703983	0.1628	-4.91444	0.0190654	0.0718017	.	.	.	.	.	.	.	.	.	.	.	.	.	.
C10072	12	11.03	8	7.21	2.02	1.02	3	2.66	2	1.05	38.25	20.18	53.12	24.4	39.37	21.13	-1.53571	0.102798	0.246936	1.50589	0.00144453	0.00639163	3.33698	7.2e-09	1.37e-07	.	.	.	.	.	.	.	.	.	.	.	.	.	.
C10074	0	0	0	0	3	2.33	2	2.75	3	2.44	2.52	2	4.64	3.36	2.16	1.83	4.68993	0.0526932	0.150252	4.57733	0.0937786	0.201099	-0.47213	0.706504	0.881414	.	.	.	.	.	.	.	.	.	.	.	.	.	.
C10075	0	0	0	0	4	1.03	3	1.35	2	0.53	2	0.55	0	0	1	0.27	4.8729	0.0428906	0.127585	3.00905	0.551144	0.708223	-2.2273	0.0611228	0.172315	.	.	.	.	.	.	.	.	.	.	.	.	.	.
C10077	1	0.65	3	1.92	1	0.37	1	0.65	2	0.77	4	1.56	0	0	4	1.55	-0.0803111	1	1	-0.14236	1	1	0.203625	1	1	.	.	C10077_i1|m.5730	58-375[+]	.	.	.	.	.	.	.	.	.	.
C10078	0	0	0	0	1	0.19	0	0	0	0	12	2.49	1	0.17	8	1.58	NA	NA	NA	5.66327	0.0150359	0.0478824	3.33445	0.0158763	0.0622702	.	.	C10078_i1|m.5731	770-267[-]	.	.	.	.	.	.	.	.	.	.
C1008	0	0	1	0.43	0	0	0	0	3	0.79	2	0.55	3	0.68	1	0.26	1.19579	1	1	1.24299	0.585858	0.735635	0.219948	1	1	.	.	.	.	.	.	.	.	.	.	.	.	.	.
C10083	5	3.04	2	1.21	0	0	0	0	0	0	4	1.49	0	0	0	0	-4.59448	0.0408518	0.122747	-1.84606	0.198159	0.345147	3.29095	0.422643	0.652587	.	.	.	.	.	.	.	.	.	.	.	.	.	.
C10085	0	0	4	1.42	10	2.14	1	0.37	4	0.88	0	0	1	0.19	0	0	1.6681	0.21195	0.41415	-2.75607	0.278844	0.441042	-4.10543	0.00158326	0.00925239	.	.	.	.	.	.	.	.	.	.	.	.	.	.
C10086	0	0	0	0	7	1.09	1	0.27	4	0.64	9	1.5	7	0.95	5	0.79	5.19721	0.0226108	0.0770631	5.63075	0.00357225	0.0141103	0.0533128	1	1	.	.	C10086_i1|m.5739	1-891[+]	.	.	.	.	.	.	.	.	.	.	.	.	C10086_i1|m.5740	417-43[-]	.	.	.	.	.	.
C10088	0	0	2	0.4	1	0.12	4	0.85	3	0.38	0	0	0	0	1	0.12	1.84514	0.358871	0.593032	-1.784	0.747628	0.872346	-3.38093	0.0553107	0.160352	.	.	.	.	.	.	.	.	.	.	.	.	.	.
C10089	6.31	0.94	6.41	0.96	0	0	5	0.8	1	0.09	0	0	2.59	0.21	8	0.75	-0.899431	0.485653	0.707451	-1.27133	0.226766	0.380356	-0.166568	1	1	.	.	.	.	.	.	.	.	.	.	.	.	.	.
C1009	0	0	0	0	0	0	0	0	0	0	2	0.93	3	1.2	0	0	NA	NA	NA	3.63034	0.406476	0.577474	3.51395	0.222652	0.430052	.	.	.	.	.	.	.	.	.	.	.	.	.	.
C10090	9.45	1.39	5.45	0.81	5.82	0.54	3	0.48	6	0.56	2.51	0.25	13.41	1.08	10.74	0.99	-0.00396541	1	1	-0.242915	0.80892	0.918399	0.0348949	1	1	.	.	.	.	.	.	.	.	.	.	.	.	.	.
C10091	23.55	5.69	20.08	4.89	9.6	1.43	0	0	3	0.46	1	0.16	9.41	1.23	0	0	-1.89625	0.00764629	0.0317877	-3.29495	2.78e-05	0.000181668	-1.06644	0.467231	0.696747	.	.	C10091_i1|m.5742	3-329[+]	.	.	.	.	.	.	.	.	.	.
C10092	3.69	0.91	16.06	4.01	2.58	0.39	2	0.53	0	0	3.49	0.57	8.58	1.15	2.26	0.35	-1.99487	0.0686907	0.182682	-1.68931	0.052356	0.130909	0.598409	0.756962	0.915811	.	.	C10092_i1|m.5743	2-313[+]	.	.	.	.	.	.	.	.	.	.
C10093	1	0.3	0	0	0	0	6	1.91	2	0.38	5	0.98	1	0.16	5	0.93	2.77797	0.288724	0.512416	2.10755	0.201912	0.349258	-0.492727	0.715083	0.886762	.	.	.	.	.	.	.	.	.	.	.	.	.	.
C10094	0	0	0	0	56	13.81	92	39.48	95	24.09	18	4.74	8	1.75	15	3.8	9.62675	7.11e-21	3.47e-19	6.59543	3.94e-05	0.000249557	-3.41563	3.59e-14	1.31e-12	.	.	.	.	.	.	.	.	.	.	.	.	.	.
C10095	0	0	0	0	63.01	15.45	58	24.76	74	18.66	24	6.28	34	7.39	34	8.56	9.26351	2.37e-24	1.43e-22	7.73335	1.69e-09	2.04e-08	-1.91097	1.73e-09	3.62e-08	.	.	.	.	.	.	.	.	.	.	.	.	.	.
C10096	11	5.24	3	1.43	1	0.28	3	1.47	0	0	0	0	0	0	0	0	-1.72223	0.183914	0.376489	-6.21146	0.000614723	0.00299983	-4.12977	0.133414	0.30209	.	.	.	.	.	.	.	.	.	.	.	.	.	.
C10097	1	3.35	2	6.2	0	0	0	0	0	0	0	0	9	13.04	2	3.37	-3.44618	0.37895	0.6103	0.611142	0.860003	0.951177	4.53374	0.0842597	0.217721	.	.	C10097_i1|m.5744	2-343[+]	.	.	.	.	.	.	.	.	.	.
C101	80	15.19	75	14.38	17	2	10	2.04	25	3.01	106	13.5	196	20.24	107	12.73	-1.67363	4.98e-06	4.69e-05	0.203748	0.547587	0.707702	2.16378	5.34e-09	1.03e-07	.	.	C101_i1|m.75	58-696[+]	.	.	.	.	.	.	.	.	.	.
C1010	0	0	0	0	0	0	0	0	0	0	2	0.59	5	1.23	7	2	NA	NA	NA	5.05376	0.0323563	0.0898882	4.91145	0.0109817	0.0463757	.	.	.	.	.	.	.	.	.	.	.	.	.	.
C10101	0	0	2	0.31	3	0.28	8	1.31	5	0.48	14	1.43	4	0.33	24	2.28	2.82444	0.0211022	0.0727697	3.12212	0.0106215	0.0357505	0.507479	0.574459	0.78742	.	.	.	.	.	.	.	.	.	.	.	.	.	.
C10102	0	0	1	0.16	6	0.59	3	0.51	3	0.3	3	0.32	0	0	4	0.4	3.14827	0.060019	0.165577	1.4921	0.533668	0.697718	-1.50232	0.147699	0.324961	.	.	.	.	.	.	.	.	.	.	.	.	.	.
C10103	1	0.31	2	0.62	1	0.19	0	0	4	0.77	2	0.4	0	0	6	1.14	0.536214	0.915173	1	0.249185	1	1	-0.035211	1	1	.	.	C10103_i1|m.5745	445-786[+]	.	.	.	.	.	.	.	.	.	.
C10104	1	0.26	1	0.26	0	0	0	0	4	0.65	7	1.2	2	0.28	6	0.97	0.750322	1	1	1.65602	0.296526	0.461508	1.12252	0.383433	0.615645	.	.	C10104_i1|m.5746	2-337[+]	.	.	.	.	.	.	.	.	.	.
C10105	1	0.26	3	0.78	5	0.79	3	0.82	0	0	0	0	0	0	0	0	0.894055	0.649024	0.84778	-4.45408	0.0697222	0.16205	-4.96228	0.0442122	0.136078	.	.	.	.	.	.	.	.	.	.	.	.	.	.
C10106	4	0.96	0	0	0	0	1	0.26	2	0.3	5	0.79	4	0.52	0	0	-0.439564	1	1	-0.0121288	1	1	0.710882	0.699739	0.876897	.	.	.	.	.	.	.	.	.	.	.	.	.	.
C10107	0	0	0	0	4.82	1.26	0	0	0	0	0	0	0.13	0.03	2	0.54	3.92184	0.432823	0.657118	2.5057	0.824737	0.925222	-1.7715	0.389306	0.621922	.	.	.	.	.	.	.	.	.	.	.	.	.	.
C10108	0	0	0	0	2.18	0.25	0	0	2	0.23	0	0	8.87	0.88	0	0	3.6808	0.383343	0.613784	4.36567	0.340012	0.510156	0.365993	1	1	.	.	.	.	.	.	.	.	.	.	.	.	.	.
C1011	4	3.24	0	0	3	1.36	0	0	1	0.47	0	0	5	2.05	0	0	-0.169276	1	1	-0.868291	0.717341	0.849247	-0.404806	1	1	.	.	.	.	.	.	.	.	.	.	.	.	.	.
C10111	0	0	0	0	0	0	0	0	1	0.33	3	1.01	1	0.28	10	3.29	NA	NA	NA	5.08241	0.0595933	0.144552	2.72957	0.0738498	0.197392	.	.	.	.	.	.	.	.	.	.	.	.	.	.
C10112	1	0.15	1	0.15	2	0.18	8	1.26	6	0.56	5	0.49	5	0.4	7	0.64	2.82565	0.022175	0.0758374	1.8157	0.167846	0.306594	-0.786881	0.320602	0.550928	.	.	.	.	.	.	.	.	.	.	.	.	.	.
C10115	3	1.43	8	3.8	31	8.72	8	3.92	9	2.61	0	0	1	0.25	0	0	1.96173	0.0106291	0.0417108	-4.15787	0.00612106	0.0224781	-5.79414	1.79e-08	3.19e-07	.	.	C10115_i1|m.5749	3-479[+]	.	.	.	.	.	.	.	.	.	.
C10116	3	2.27	4	2.98	8	3.41	2	1.49	1	0.44	0	0	0	0	0	0	0.513022	0.849521	0.977503	-5.23235	0.00893922	0.0309851	-5.32961	0.00804488	0.0360643	.	.	C10116_i1|m.5750	3-383[+]	.	.	.	.	.	.	.	.	.	.	.	.	C10116_i1|m.5751	342-25[-]	.	.	.	.	.	.
C10117	4	3.79	3	2.79	6	3.12	8	7.29	0	0	2	1.08	0	0	0	0	0.994529	0.53756	0.754643	-2.72668	0.0885649	0.193274	-3.43886	0.019275	0.0723962	.	.	C10117_i1|m.5752	1-318[+]	.	.	.	.	.	.	.	.	.	.
C10119	1	0.27	0	0	16	2.66	5	1.44	8	1.36	6	1.07	1	0.15	1	0.17	4.36864	6.98e-05	0.000516395	1.67138	0.43794	0.606272	-2.53419	0.00320808	0.0168812	.	.	.	.	.	.	.	.	.	.	.	.	.	.
C1012	0	0	0	0	5	1.01	2	0.7	7.53	1.55	0	0	0	0	0	0	5.53641	0.00691498	0.0291773	NA	NA	NA	-5.76848	0.000710326	0.00465762	.	.	.	.	.	.	.	.	.	.	.	.	.	.
C10123	0	0	0	0	1	0.27	2	0.95	0	0	0	0	8	1.94	3	0.84	3.46958	0.42496	0.657118	4.67768	0.138028	0.265565	0.860769	0.747723	0.909946	.	.	.	.	.	.	.	.	.	.	.	.	.	.
C10127	0	0	0	0	3	0.36	5	1.05	0	0	0	0	5	0.53	0	0	4.82676	0.114436	0.267709	3.57964	0.538433	0.700019	-1.60427	0.288216	0.513283	.	.	.	.	.	.	.	.	.	.	.	.	.	.
C10128	4	0.78	4	0.79	0	0	0	0	0	0	0	0	4	0.42	0	0	-4.77739	0.017869	0.0638624	-2.10662	0.131052	0.255695	3.176	0.417649	0.648192	.	.	.	.	.	.	.	.	.	.	.	.	.	.
C1013	0	0	0	0	0	0	0	0	0	0	10	36.67	7	29.78	4	18.46	NA	NA	NA	5.63172	0.00457816	0.0175099	5.50378	0.00132343	0.00793596	.	.	.	.	.	.	.	.	.	.	.	.	.	.
C10130	5	1.21	8	1.95	5	0.75	2	0.52	3	0.46	7	1.12	13	1.7	16	2.42	-0.467407	0.566192	0.773479	0.282531	0.816065	0.92345	1.0242	0.147284	0.324315	.	.	.	.	.	.	.	.	.	.	.	.	.	.
C10132	17	0.99	25.6	1.52	7	0.26	12	0.77	15.69	0.59	37.79	1.53	30.88	1	60.89	2.25	-0.351503	0.546244	0.758773	0.425187	0.373574	0.543448	1.05234	0.0333789	0.110212	.	.	C10132_i1|m.5761	547-2[-]	PLA1_PLAAC^PLA1_PLAAC^Q:21-182,H:5-165^30.54%ID^E:7e-17^RecName: Full=Putative invertase inhibitor;^Eukaryota; Viridiplantae; Streptophyta; Embryophyta; Tracheophyta; Spermatophyta; Magnoliophyta; eudicotyledons; Proteales; Platanaceae; Platanus	PF04043.12^PMEI^Plant invertase/pectin methylesterase inhibitor^38-178^E:5.8e-16	.	.	.	.	GO:0005576^cellular_component^extracellular region`GO:0004857^molecular_function^enzyme inhibitor activity	GO:0004857^molecular_function^enzyme inhibitor activity	.	.	.	.	C10132_i1|m.5762	2823-2461[-]	PLA1_PLAAC^PLA1_PLAAC^Q:36-119,H:93-177^41.18%ID^E:1e-12^RecName: Full=Putative invertase inhibitor;^Eukaryota; Viridiplantae; Streptophyta; Embryophyta; Tracheophyta; Spermatophyta; Magnoliophyta; eudicotyledons; Proteales; Platanaceae; Platanus	PF04043.12^PMEI^Plant invertase/pectin methylesterase inhibitor^4-115^E:2.8e-14	.	.	.	.
C10133	1	0.26	8	2.08	10	1.59	9	2.48	7	1.14	21	3.58	5	0.7	6	0.97	1.44369	0.0961149	0.236208	0.664598	0.586932	0.736775	-0.501457	0.52598	0.749159	.	.	.	.	.	.	.	.	.	.	.	.	.	.
C10134	0	0	0	0	2	0.28	0	0	1	0.14	10	1.51	1	0.12	6	0.85	3.30529	0.542038	0.75691	5.36308	0.0264418	0.0761038	1.69666	0.216816	0.423698	.	.	.	.	.	.	.	.	.	.	.	.	.	.
C10135	0	0	1	0.18	0	0	3	0.58	6	0.68	3	0.36	5	0.49	1	0.11	2.79247	0.248914	0.465727	1.78854	0.30192	0.467996	-0.825017	0.588167	0.794263	.	.	.	.	.	.	.	.	.	.	.	.	.	.
C10137	0	0	0	0	4	0.46	5	1	5	0.59	0	0	0	0	0	0	5.50447	0.00570054	0.0248073	NA	NA	NA	-5.74573	0.000527675	0.00358995	.	.	.	.	.	.	.	.	.	.	.	.	.	.
C10138	0	0	2	1.98	0	0	1	0.97	5	2.86	1	0.57	2	1	2	1.17	1.35277	0.69657	0.884197	0.124401	1	1	-0.996604	0.575898	0.788711	.	.	.	.	.	.	.	.	.	.	.	.	.	.
C1014	0	0	0	0	12	1.84	10	2.66	4	0.63	0	0	0	0	0	0	6.3961	0.000262117	0.00168565	NA	NA	NA	-6.63925	8.29e-06	9.14e-05	.	.	.	.	.	.	.	.	.	.	.	.	.	.
C10141	0	0	0	0	0	0	2	0.47	1	0.14	7	1.02	6	0.71	1	0.14	3.47767	0.424978	0.657118	5.05329	0.0435563	0.113558	1.2627	0.431342	0.661169	.	.	C10141_i1|m.5766	2-664[+]	.	PF04937.12^DUF659^Protein of unknown function (DUF 659)^1-147^E:2.7e-61	.	.	.	.	.	.	.	.	.	.	C10141_i1|m.5767	867-463[-]	.	.	.	.	.	.
C10143	0	0	1	0.26	0	0	0	0	5	0.8	3	0.5	10	1.37	1	0.16	1.85908	0.729934	0.913476	2.38161	0.152998	0.287473	0.686278	0.690256	0.871488	.	.	.	.	.	.	.	.	.	.	.	.	.	.
C10144	1	0.17	0	0	0	0	7	1.27	5	0.53	5	0.56	0	0	2	0.21	3.29083	0.116995	0.271547	1.49975	0.551089	0.708223	-1.63011	0.218396	0.425699	.	.	C10144_i1|m.5768	1159-725[-]	.	.	.	.	.	.	.	.	.	.
C10145	0	0	0	0	0	0	1	0.21	3	0.38	5	0.66	0	0	1	0.12	3.75475	0.323845	0.555042	3.93138	0.363838	0.535091	-0.168383	1	1	.	.	.	.	.	.	.	.	.	.	.	.	.	.
C10146	0	0	0	0	0	0	0	0	0	0	4	0.54	9	0.99	9.45	1.2	NA	NA	NA	5.68621	0.00309955	0.0124892	5.54561	0.000747866	0.00486134	.	.	.	.	.	.	.	.	.	.	.	.	.	.
C10147	0	0	0	0	0	0	3	0.65	0	0	0	0	6	0.66	11.55	1.46	3.63018	0.565432	0.773479	5.40547	0.0419677	0.110482	1.46542	0.409595	0.640371	.	.	.	.	.	.	.	.	.	.	.	.	.	.
C10149	0	0	1	0.2	0	0	0	0	0	0	2	0.27	4	0.44	4	0.5	NA	NA	NA	1.94479	0.263229	0.423346	4.44784	0.0286881	0.0985922	.	.	C10149_i1|m.5769	235-666[+]	.	PF04570.11^zf-FLZ^zinc-finger of the FCS-type, C2-C2^81-126^E:7.4e-17	.	.	.	.	.	.	.	.
C1015	0	0	0	0	0	0	0	0	0	0	3	1.98	8	4.69	1	0.69	NA	NA	NA	4.8119	0.0775289	0.174231	4.68557	0.0359142	0.11641	.	.	.	.	.	.	.	.	.	.	.	.	.	.
C10150	0	0	0	0	101.42	19.26	122	40.24	108.03	21.04	3	0.61	6	1.01	7	1.35	10.0645	6.45e-28	4.64e-26	5.24032	0.0148305	0.0473178	-5.20237	8.73e-31	1.06e-28	.	.	C10150_i1|m.5770	1-324[+]	.	.	.	.	.	.	.	.	.	.
C10151	0	0	0	0	418.58	74.8	409	126.93	353.97	64.87	5	0.96	19	2.99	6	1.09	11.8916	1.09e-51	2.01e-49	6.10269	0.00137645	0.00612528	-6.15302	2.26e-48	7.17e-46	.	.	.	.	.	.	.	.	.	.	.	.	.	.
C10152	0	0	0	0	65	8.68	63	14.59	49	6.7	1	0.14	7	0.82	1	0.14	9.14914	4.37e-20	2.02e-18	4.40057	0.19316	0.33916	-5.09368	3.81e-21	2.54e-19	.	.	.	.	.	.	.	.	.	.	.	.	.	.
C10153	1	0.19	3	0.57	1	0.12	2	0.4	0	0	1	0.13	3	0.31	1	0.12	-0.37925	1	1	-0.821564	0.631775	0.779514	-0.161854	1	1	.	.	.	.	.	.	.	.	.	.	.	.	.	.
C10155	2	0.54	2	0.55	3	0.5	4	1.15	7	1.19	4	0.71	12	1.75	6	1.01	1.65725	0.133675	0.299282	1.22221	0.260504	0.41956	-0.18244	0.820861	0.959228	.	.	.	.	.	.	.	.	.	.	.	.	.	.
C10159	44.37	4.24	58.23	5.64	20.56	1.24	11.11	1.16	15.04	0.93	64.81	4.25	94.37	4.96	58.63	3.54	-1.20801	0.00269264	0.0130708	-0.0927231	0.786237	0.90197	1.40081	0.000122499	0.00100794	.	.	C10159_i1|m.5778	564-1[-]	.	.	.	.	.	.	.	.	.	.	.	.	C10159_i1|m.5779	263-658[+]	.	PF08561.7^Ribosomal_L37^Mitochondrial ribosomal protein L37^51-90^E:6.6e-11	.	.	.	.
C1016	8	14.25	1	1.7	17	14.99	6	9.38	11	10.2	0	0	0	0	0	0	1.75915	0.0329951	0.104216	-5.5843	0.0110556	0.0369761	-6.94098	1.26e-07	1.97e-06	.	.	.	.	.	.	.	.	.	.	.	.	.	.
C10160	42.63	6.23	50.77	7.51	32.44	2.97	13.89	2.2	31.96	2.99	81.19	8.05	120.63	9.65	108.37	9.97	-0.381438	0.317965	0.548016	0.535259	0.0894535	0.194476	1.19638	0.000147426	0.0011815	.	.	C10160_i1|m.5780	2-514[+]	.	PF08561.7^Ribosomal_L37^Mitochondrial ribosomal protein L37^90-129^E:1.1e-10	.	.	.	.	.	.	.	.	.	.	C10160_i1|m.5781	420-37[-]	.	.	.	.	.	.
C10161	0	0	2	0.82	0	0	1	0.43	2	0.5	0	0	0	0	2	0.5	0.469363	1	1	-1.01338	0.731041	0.859555	-1.23998	0.517838	0.741921	.	.	.	.	.	.	.	.	.	.	.	.	.	.
C10164	0	0	0	0	0	0	0	0	1	0.12	4	0.49	3	0.3	6	0.68	NA	NA	NA	4.96288	0.0362515	0.0983777	2.61405	0.0502059	0.14919	.	.	.	.	.	.	.	.	.	.	.	.	.	.
C10165	0	0	0	0	0	0	0	0	0	0	4	0.86	1	0.18	6	1.23	NA	NA	NA	4.74447	0.0744588	0.169574	4.60556	0.0331825	0.109767	.	.	.	.	.	.	.	.	.	.	.	.	.	.
C10168	4	4.25	1	1.04	0	0	0	0	0	0	0	0	0	0	0	0	-4.13361	0.128815	0.291147	-4.76077	0.050848	0.127996	NA	NA	NA	.	.	.	.	.	.	.	.	.	.	.	.	.	.
C10169	1	0.65	1	0.64	0	0	0	0	0	0	2	0.79	10	3.34	7	2.72	-2.92715	0.379511	0.6103	1.94989	0.174614	0.31434	5.32581	0.00417981	0.0211099	.	.	.	.	.	.	.	.	.	.	.	.	.	.
C1017	0	0	0	0	0	0	2	0.67	3	0.59	6	1.24	0	0	0	0	4.1022	0.251224	0.467392	3.93953	0.466898	0.632633	-0.513573	0.885926	0.995577	.	.	.	.	.	.	.	.	.	.	.	.	.	.
C10170	0	0	2	0.73	0	0	1	0.38	0	0	2	0.47	4	0.77	3	0.67	-0.763825	0.753253	0.919898	0.916778	0.727718	0.858408	2.02805	0.304078	0.532589	.	.	.	.	.	.	.	.	.	.	.	.	.	.
C10173	0	0	0	0	1	1.85	0	0	2	3.96	0	0	0	0	2	4.3	3.31185	0.543921	0.75691	2.50572	0.824933	0.925222	-1.15053	0.510237	0.735767	.	.	.	.	.	.	.	.	.	.	.	.	.	.
C10174	0	0	0	0	1	0.37	0	0	0	0	0	0	1	0.33	8	3.06	NA	NA	NA	4.46163	0.226214	0.379734	2.12886	0.289175	0.514317	.	.	.	.	.	.	.	.	.	.	.	.	.	.
C10175	0	0	0	0	0	0	2	1.74	0	0	6.27	3.24	7.03	3.16	2	1.05	3.06591	0.665633	0.859479	5.14523	0.0241363	0.0708763	1.85271	0.206998	0.409773	.	.	.	.	.	.	.	.	.	.	.	.	.	.
C10176	0	0	0	0	0	0	2	1.79	0	0	0	0	1	0.46	2	1.09	3.06599	0.665792	0.859479	2.98294	0.554807	0.709016	-0.386983	1	1	.	.	.	.	.	.	.	.	.	.	.	.	.	.
C10177	0	0	0	0	2	0.32	1	0.28	2	0.33	2	0.35	3	0.43	2	0.33	4.03575	0.154229	0.33175	4.09457	0.164705	0.302727	-0.298896	1	1	.	.	.	.	.	.	.	.	.	.	.	.	.	.
C10178	0	0	2	3.19	0	0	0	0	0	0	0	0	0	0	0	0	-2.92277	0.433802	0.657118	-3.51925	0.418932	0.586749	NA	NA	NA	.	.	.	.	.	.	.	.	.	.	.	.	.	.
C10186	4	1.38	0	0	5	1.04	3	1.09	7	1.5	0	0	1	0.18	1	0.21	1.72529	0.124653	0.285361	-1.97325	0.404702	0.577398	-3.42348	0.00147473	0.00871502	.	.	.	.	.	.	.	.	.	.	.	.	.	.
C10188	7	1.51	2	0.44	0	0	0	0	0	0	0	0	0	0	0	0	-4.94457	0.0260316	0.0864406	-5.58489	0.00657077	0.0238886	NA	NA	NA	.	.	C10188_i1|m.5796	42-821[+]	.	.	.	.	.	.	.	.	.	.
C10189	18	7.54	28	11.74	115	28.73	40	17.39	42	10.79	8	2.13	21	4.65	19	4.88	1.96906	6.4e-05	0.000478325	-1.12163	0.0318826	0.0887293	-2.81135	2.21e-09	4.55e-08	.	.	C10189_i1|m.5797	2-661[+]	.	.	.	.	.	.	.	.	.	.
C1019	0	0	0	0	7	9.19	19	44.61	21	29.28	3	3.92	5	6.38	5	7.44	7.26822	2.1e-06	2.13e-05	4.94967	0.0331297	0.0916719	-2.69472	0.000110539	0.000920192	.	.	.	.	.	.	.	.	.	.	.	.	.	.
C10194	0	0	6	1.23	0	0	2	0.44	2	0.26	0	0	1	0.11	2	0.25	-0.551481	0.806967	0.952304	-2.03561	0.245335	0.404376	-1.19176	0.463589	0.693309	.	.	.	.	.	.	.	.	.	.	.	.	.	.
C10198	2	0.61	0	0	7	1.3	3	0.97	7	1.34	13	2.6	11.05	1.81	6	1.14	2.79742	0.0107409	0.0420762	2.61686	0.0212881	0.063994	0.0366473	1	1	.	.	.	.	.	.	.	.	.	.	.	.	.	.
C1020	0	0	0	0	14	18.39	10	23.48	20	27.88	1	1.31	4	5.11	3	4.47	7.09674	2.65e-07	3.15e-06	4.26792	0.14197	0.271254	-3.19314	1.67e-06	2.12e-05	.	.	.	.	.	.	.	.	.	.	.	.	.	.
C10200	0	0	0	0	4	2.75	1	1.21	3	2.16	0	0	2	1.27	4	2.98	4.65565	0.0614404	0.168405	3.88779	0.326569	0.494101	-1.13457	0.338425	0.568605	.	.	.	.	.	.	.	.	.	.	.	.	.	.
C10201	0	0	0	0	2	0.62	6	3.24	0	0	1	0.33	2	0.55	0	0	4.88155	0.12915	0.291696	2.96747	0.552796	0.708223	-2.26048	0.155192	0.336025	.	.	.	.	.	.	.	.	.	.	.	.	.	.
C10205	0	0	1	0.46	0	0	1	0.48	0	0	6	1.76	7	1.71	1	0.28	0.0422855	1	1	2.40673	0.129015	0.252847	2.63363	0.130127	0.296907	.	.	.	.	.	.	.	.	.	.	.	.	.	.
C10206	20.75	3.46	27.15	4.58	129.7	13.49	92.13	16.61	92.27	9.82	282.14	31.77	365.65	33.3	399.16	41.84	2.6289	5.79e-13	1.48e-11	3.26091	4.85e-23	1.78e-21	0.908126	0.00052713	0.00358705	.	.	.	.	.	.	.	.	.	.	.	.	.	.
C10207	64.25	3.93	72.85	4.52	140.3	5.45	125.87	8.46	149.73	5.94	187.86	7.95	258.35	8.74	251.84	9.78	1.53513	2.93e-07	3.46e-06	1.16463	2.68e-05	0.000175715	-0.0921196	0.714431	0.886293	.	.	.	.	.	.	.	.	.	.	.	.	.	.
C10208	0	0	0	0	0	0	0	0	0	0	0	0	6	1.25	5	1.2	NA	NA	NA	4.6964	0.124872	0.247319	4.55313	0.0639248	0.178224	.	.	.	.	.	.	.	.	.	.	.	.	.	.
C10209	4	0.7	7	1.24	4	0.44	0	0	0	0	5	0.59	2	0.19	3	0.33	-1.53965	0.22169	0.427548	-1.27116	0.153647	0.288461	0.585819	0.733211	0.900838	.	.	.	.	.	.	.	.	.	.	.	.	.	.
C10210	0	0	0	0	0	0	1	0.17	2	0.2	5	0.54	16	1.39	2	0.2	3.39278	0.552927	0.762874	5.71936	0.00981815	0.0333974	1.98573	0.0970808	0.241567	.	.	.	.	.	.	.	.	.	.	.	.	.	.
C10211	0	0	0	0	0	0	0	0	0	0	7	2.51	2	0.61	2	0.7	NA	NA	NA	4.74102	0.073122	0.167218	4.61867	0.0333212	0.110076	.	.	C10211_i1|m.5810	470-156[-]	.	.	.	.	.	.	.	.	.	.
C10212	5	0.43	5	0.44	10	0.55	2	0.19	13	0.73	4	0.24	8	0.38	8	0.44	1.15047	0.198443	0.396455	-0.181374	0.874638	0.961337	-1.06021	0.125524	0.289404	.	.	.	.	.	.	.	.	.	.	.	.	.	.
C10214	0	0	0	0	0	0	0	0	1	0.32	0	0	4	1.09	7	2.22	NA	NA	NA	4.71381	0.132392	0.257455	2.36461	0.172931	0.3615	.	.	.	.	.	.	.	.	.	.	.	.	.	.
C10215	0	0	3	0.45	9	0.83	10	1.6	9	0.85	17	1.7	10	0.81	16	1.49	3.04591	0.00142456	0.00753699	2.59838	0.00507434	0.0191245	-0.206836	0.698446	0.876081	.	.	.	.	.	.	.	.	.	.	.	.	.	.
C10216	1	1.02	1	1	0	0	0	0	0	0	0	0	5.27	2.66	1	0.59	-2.92715	0.378936	0.6103	0.330598	1	1	3.71563	0.259451	0.475769	.	.	.	.	.	.	.	.	.	.	.	.	.	.
C10219	505	112.31	509	114.16	136	18.67	92	21.9	161	22.63	2	0.3	13	1.57	7	0.97	-1.47817	1.28e-09	2.19e-08	-6.68686	2.08e-80	1.1e-77	-4.92671	1.16e-35	1.85e-33	.	.	.	.	.	.	.	.	.	.	.	.	.	.
C1022	4	1.75	3	1.31	0	0	3	1.36	1	0.27	5	1.39	0	0	2	0.54	-0.739681	0.620694	0.828531	-1.10357	0.389197	0.560563	-0.111545	1	1	.	.	.	.	.	.	.	.	.	.	.	.	.	.
C10220	0	0	0	0	3	0.5	0	0	1	0.17	3	0.54	3	0.44	0	0	3.66659	0.407752	0.643646	3.88223	0.311279	0.47815	-0.129751	1	1	.	.	.	.	.	.	.	.	.	.	.	.	.	.
C10221	0	0	0	0	2	0.56	2	0.97	1	0.29	2	0.59	3	0.75	0	0	4.07602	0.170822	0.35903	3.63034	0.406434	0.577474	-0.789402	0.659024	0.84706	.	.	.	.	.	.	.	.	.	.	.	.	.	.
C10222	314	202.87	316	202.37	218	80.82	106	68.66	138	52.88	79	30.91	28	9.31	32	12.38	-0.552979	0.0429936	0.127838	-3.3355	3.88e-16	8.78e-15	-2.48906	2.63e-09	5.34e-08	.	.	C10222_i1|m.5813	2-334[+]	.	.	.	.	.	.	.	.	.	.	.	.	C10222_i1|m.5814	539-210[-]	.	.	.	.	.	.
C10223	179.41	54.69	412.72	126.44	179.72	33.32	74.56	24.01	260.29	49.5	7.69	1.53	38.74	6.33	26.19	4.94	-0.346081	0.39286	0.625198	-4.21444	1.6e-17	4.06e-16	-3.58408	2.83e-14	1.05e-12	.	.	C10223_i1|m.5815	207-740[+]	.	.	.	.	.	.	.	.	.	.	.	.	C10223_i1|m.5816	457-59[-]	.	.	.	.	.	.
C10224	104.59	33.34	206.28	66.05	106.28	20.55	36.44	12.24	137.71	27.33	37.31	7.74	43.26	7.38	45.81	9.03	-0.3039	0.454987	0.676225	-2.47984	1.63e-12	2.7e-11	-1.8925	5.91e-07	8.17e-06	.	.	C10224_i1|m.5818	207-719[+]	.	.	.	.	.	.	.	.	.	.	.	.	C10224_i1|m.5819	436-59[-]	.	.	.	.	.	.
C10226	0	0	1	0.47	2	0.56	1	0.49	6	1.73	4	1.19	10	2.49	5	1.45	2.71235	0.179004	0.369679	2.83103	0.0851539	0.187813	0.277037	0.785605	0.935463	.	.	.	.	.	.	.	.	.	.	.	.	.	.
C10228	0	0	0	0	0	0	3	0.64	3	0.38	4	0.53	11	1.19	4	0.5	4.38731	0.199035	0.396741	5.4643	0.00980083	0.0333509	0.742154	0.599351	0.800694	.	.	.	.	.	.	.	.	.	.	.	.	.	.
C10230	7.02	4.26	6.12	3.68	5	1.75	4	2.45	4.58	1.66	8	2.96	22.5	7.05	18	6.56	0.0229219	1	1	0.684386	0.362705	0.534287	0.933286	0.150009	0.328518	.	.	C10230_i1|m.5824	175-552[+]	.	.	.	.	.	.	.	.	.	.
C10231	4.98	2.02	3.88	1.57	0	0	0	0	4.42	1.1	0	0	4.5	0.96	0	0	-1.24306	0.383972	0.614305	-2.2708	0.0951773	0.203096	-0.711665	0.863141	0.982655	.	.	C10231_i1|m.5825	295-672[+]	.	.	.	.	.	.	.	.	.	.
C10232	0	0	0	0	2	0.17	7	1.04	4	0.35	13	1.2	12	0.9	14	1.2	5.47195	0.0136734	0.0513248	6.51104	1.98e-05	0.00013359	0.697859	0.360524	0.591193	.	.	.	.	.	.	.	.	.	.	.	.	.	.
C10234	1	0.33	4	1.34	3	0.61	0	0	3	0.62	0	0	4	0.71	0	0	0.0985359	1	1	-1.45982	0.432363	0.600998	-1.24237	0.57893	0.790963	.	.	.	.	.	.	.	.	.	.	.	.	.	.
C10235	2	1.24	2	1.23	1	0.36	2	1.25	1	0.37	1	0.38	9	2.88	3	1.11	-0.0423291	1	1	0.467964	0.796513	0.908364	0.763496	0.625603	0.820037	.	.	.	.	.	.	.	.	.	.	.	.	.	.
C10236	3	0.64	4	0.86	6	0.79	1	0.23	3	0.4	4	0.57	7	0.81	5	0.67	0.36899	0.939914	1	0.00559089	1	1	-0.0939939	1	1	.	.	.	.	.	.	.	.	.	.	.	.	.	.
C10237	4	0.85	3	0.65	9	1.19	4	0.91	9	1.21	25	3.56	6	0.69	16	2.13	1.50207	0.0672485	0.179477	1.56828	0.0649958	0.153944	0.336274	0.615365	0.811864	.	.	.	.	.	.	.	.	.	.	.	.	.	.
C10238	3	0.46	0	0	2	0.19	4	0.67	2	0.2	7	0.73	7	0.59	0	0	1.31279	0.345762	0.577963	0.987435	0.628777	0.776681	-0.0717413	1	1	.	.	C10238_i1|m.5826	754-1089[+]	.	.	.	.	.	.	.	.	.	.
C10239	4	0.64	0	0	10.46	1.04	4	0.69	4	0.41	2.03	0.22	31	2.71	4	0.4	1.98196	0.0761527	0.198414	1.91761	0.170028	0.309178	0.193251	0.846923	0.974329	.	.	.	.	.	.	.	.	.	.	.	.	.	.
C1024	0	0	0	0	2	0.62	0	0	1	0.32	0	0	5	1.39	1	0.32	3.30498	0.542848	0.75691	3.84302	0.358253	0.529735	0.203831	1	1	.	.	.	.	.	.	.	.	.	.	.	.	.	.
C10240	0	0	0	0	6.54	1.42	1	0.38	9	2.01	28.97	6.74	38	7.31	25	5.56	5.67919	0.00626767	0.0268726	7.7302	1.66e-09	2.01e-08	1.64989	0.00211548	0.0118704	.	.	.	.	.	.	.	.	.	.	.	.	.	.
C10242	0	0	0	0	0	0	3	3.72	0	0	1	0.72	6	3.9	2	1.53	3.63023	0.565584	0.773479	4.41328	0.128708	0.252528	0.496199	0.871072	0.986854	.	.	.	.	.	.	.	.	.	.	.	.	.	.
C10243	0	0	0	0	2	0.71	4	2.47	4.04	1.48	0	0	0	0	5	1.84	5.04723	0.0272423	0.0894609	3.67511	0.544102	0.704773	-1.77518	0.232407	0.442323	.	.	.	.	.	.	.	.	.	.	.	.	.	.
C10244	0	0	0	0	0	0	1	0.59	1.96	0.69	2	0.72	0	0	0	0	3.39283	0.553261	0.762874	2.51684	0.825482	0.925222	-1.20605	0.781623	0.93279	.	.	.	.	.	.	.	.	.	.	.	.	.	.
C10245	8	2.92	8	2.93	13	2.85	28	10.69	11	2.48	3	0.7	7	1.36	12	2.7	1.71243	0.0157058	0.05768	-0.709787	0.354491	0.525975	-2.16448	0.00178311	0.0102535	.	.	.	.	.	.	.	.	.	.	.	.	.	.
C10247	1	0.23	4	0.91	0	0	2	0.48	3	0.43	3	0.45	0	0	1	0.14	-0.036321	1	1	-1.38288	0.381559	0.551481	-1.06596	0.554202	0.772716	.	.	.	.	.	.	.	.	.	.	.	.	.	.
C10249	0	0	0	0	3	3.02	1	1.79	5	5.31	3	3.05	0	0	2	2.24	4.81602	0.0499219	0.143772	3.67798	0.41103	0.581185	-1.50637	0.269596	0.488807	.	.	.	.	.	.	.	.	.	.	.	.	.	.
C10250	0	0	6	2.49	8	1.98	4	1.72	0	0	0	0	10	2.19	7	1.78	0.903632	0.645634	0.844494	0.280177	0.993884	1	-0.357215	0.783442	0.934161	.	.	.	.	.	.	.	.	.	.	.	.	.	.
C10252	0	0	0	0	1	0.3	3	1.55	2	0.61	0	0	0	0	2	0.61	4.36261	0.137468	0.304391	2.50574	0.825108	0.925222	-2.22642	0.13278	0.301071	.	.	.	.	.	.	.	.	.	.	.	.	.	.
C10253	2	1.07	0	0	1	0.31	1	0.54	0	0	0	0	4	1.11	3	0.97	-0.0396975	1	1	0.559355	1	1	0.843683	0.806924	0.949911	.	.	C10253_i1|m.5834	1-351[+]	.	.	.	.	.	.	.	.	.	.
C10254	0	0	2	0.53	0	0	0	0	0	0	0	0	0	0	2	0.33	-2.92278	0.432811	0.657118	-1.01335	0.731225	0.859555	2.37524	0.588415	0.794263	.	.	.	.	.	.	.	.	.	.	.	.	.	.
C10255	2	0.6	0	0	2	0.36	0	0	5	0.93	0	0	1	0.16	0	0	1.4938	0.666057	0.859479	-1.81482	0.747377	0.872346	-3.03512	0.173336	0.362116	.	.	.	.	.	.	.	.	.	.	.	.	.	.
C10260	0	0	0	0	2	0.61	1	0.53	0	0	1	0.32	4	1.09	2	0.63	3.37716	0.547764	0.759083	4.08161	0.19066	0.336214	0.357879	1	1	.	.	.	.	.	.	.	.	.	.	.	.	.	.
C10261	3.91	1.67	2.46	1.05	0	0	0	0	5.18	1.36	8.2	2.23	10	2.26	20.7	5.42	-0.400203	0.804604	0.949919	1.49819	0.0947465	0.202476	2.13498	0.0210991	0.0778072	.	.	.	.	.	.	.	.	.	.	.	.	.	.
C10262	7.09	4.03	6.54	3.7	2	0.66	2	1.15	3.82	1.3	19.8	6.93	0	0	1.3	0.45	-0.869735	0.377619	0.6103	-0.534595	0.688999	0.825624	0.639267	0.673888	0.859054	.	.	.	.	.	.	.	.	.	.	.	.	.	.
C10263	0	0	0	0	4	0.97	3	1.27	3	0.75	4	1.04	0	0	2	0.5	5.01214	0.0273519	0.0896611	3.92602	0.326362	0.494101	-1.46174	0.154039	0.334532	.	.	.	.	.	.	.	.	.	.	.	.	.	.
C10265	0	0	0	0	0	0	9	1.21	2	0.16	8	0.68	2	0.14	4	0.31	5.37615	0.0658753	0.176604	5.0799	0.0382511	0.102196	-0.642377	0.647759	0.838657	.	.	.	.	.	.	.	.	.	.	.	.	.	.
C10267	2	0.6	0	0	0	0	0	0	0	0	1	0.2	1	0.16	3	0.56	-2.93151	0.431971	0.657118	0.14005	1	1	3.52122	0.199245	0.398544	.	.	.	.	.	.	.	.	.	.	.	.	.	.
C10274	1	0.56	0	0	0	0	0	0	0	0	0	0	0	0	3	1.02	NA	NA	NA	0.369945	1	1	2.86402	0.602786	0.802098	.	.	.	.	.	.	.	.	.	.	.	.	.	.
C10278	2	0.09	1	0.04	29	0.81	37.64	1.81	55	1.56	27	0.82	24	0.58	36	1	5.15031	1.41e-13	3.84e-12	3.60315	2.95e-06	2.33e-05	-1.31752	0.000845243	0.00540353	.	.	C10278_i1|m.5845	1787-1461[-]	.	.	.	.	.	.	.	.	.	.
C10279	0	0	3	3.11	0	0	1	1.01	3	1.79	2	1.19	3	1.57	0	0	0.311562	0.934655	1	-0.432204	0.848023	0.942326	-0.465564	1	1	.	.	.	.	.	.	.	.	.	.	.	.	.	.
C10280	0	0	0	0	8	0.64	1	0.14	4	0.33	6	0.52	8	0.56	12	0.96	5.30406	0.0183598	0.0653078	5.93236	0.00115769	0.00525979	0.236081	0.822116	0.960102	.	.	.	.	.	.	.	.	.	.	.	.	.	.
C10281	0	0	0	0	0	0	1	1.11	1	0.66	4	2.6	2	1.16	4	2.71	2.89765	0.785327	0.93867	4.60155	0.0716258	0.164791	1.37826	0.359339	0.590038	.	.	C10281_i1|m.5846	3-317[+]	.	.	.	.	.	.	.	.	.	.
C10282	1	0.23	6	1.4	0	0	7	1.74	2	0.29	6	0.93	0	0	8	1.16	0.464442	0.904734	1	-0.141881	0.943887	1	-0.344337	0.851786	0.976883	.	.	.	.	.	.	.	.	.	.	.	.	.	.
C10284	0	0	0	0	4	0.7	0	0	2	0.36	1	0.19	4	0.62	2	0.36	4.20402	0.232504	0.443068	4.08161	0.19073	0.336214	-0.496848	0.843696	0.972401	.	.	.	.	.	.	.	.	.	.	.	.	.	.
C10285	0	0	0	0	0	0	1	0.28	4	0.66	5	0.87	2	0.28	9	1.48	4.03967	0.270445	0.492349	5.2648	0.0233436	0.0690015	0.851724	0.569834	0.78335	.	.	.	.	.	.	.	.	.	.	.	.	.	.
C10286	1	0.21	3	0.63	1	0.13	0	0	4	0.53	1	0.14	1	0.11	3	0.39	0.156815	1	1	-0.798997	0.63481	0.782672	-0.686673	0.834239	0.967474	.	.	.	.	.	.	.	.	.	.	.	.	.	.
C10288	0	0	0	0	1	0.25	1	0.44	0	0	0	0	7	1.58	0	0	2.88943	0.786646	0.93867	4.02488	0.405426	0.577474	0.788261	0.849893	0.975841	.	.	.	.	.	.	.	.	.	.	.	.	.	.
C10289	207	36.2	191	33.75	35	3.81	17	3.21	19	2.12	11	1.3	33	3.15	14	1.54	-2.57869	1.46e-15	4.75e-14	-3.9648	2.14e-28	1.08e-26	-1.10372	0.0245575	0.0875768	.	.	.	.	.	.	.	.	.	.	.	.	.	.
C1029	3	1.55	0	0	0	0	0	0	0	0	0	0	0	0	0	0	-3.45269	0.279717	0.500635	-4.05804	0.174001	0.314028	NA	NA	NA	.	.	C1029_i1|m.616	326-3[-]	.	.	.	.	.	.	.	.	.	.	.	.	C1029_i1|m.617	1-321[+]	.	.	.	.	.	.
C10293	0	0	0	0	3	1.4	5	4.1	2	0.97	6	2.94	0	0	3	1.48	5.07734	0.032064	0.101899	4.4827	0.170666	0.309858	-0.971154	0.417194	0.648192	.	.	.	.	.	.	.	.	.	.	.	.	.	.
C10295	1	0.38	0	0	1	0.23	2	0.8	1	0.24	2	0.49	0	0	1	0.24	1.69054	0.585357	0.79236	0.371808	0.994175	1	-1.13828	0.553299	0.771915	.	.	.	.	.	.	.	.	.	.	.	.	.	.
C10296	7	12.34	1	1.68	0	0	5	7.74	2	1.84	5	4.44	4	3.28	10	9.62	-0.118614	1	1	0.0787326	1	1	0.484236	0.815562	0.955787	.	.	C10296_i1|m.5854	2-391[+]	.	.	.	.	.	.	.	.	.	.	.	.	C10296_i1|m.5855	360-34[-]	.	.	.	.	.	.
C10300	2	0.71	4	1.43	0	0	0	0	0	0	0	0	0	0	0	0	-4.37816	0.0627311	0.170625	-5.0167	0.0250523	0.07296	NA	NA	NA	.	.	.	.	.	.	.	.	.	.	.	.	.	.
C10301	0	0	0	0	0	0	0	0	0	0	3	0.55	2	0.3	5	0.87	NA	NA	NA	4.60039	0.0754027	0.17104	4.46283	0.0328687	0.109048	.	.	.	.	.	.	.	.	.	.	.	.	.	.
C10305	0	0	0	0	0	0	3	0.31	0	0	6	0.39	5	0.26	21	1.25	3.63056	0.566509	0.773479	6.24262	0.00126529	0.00568188	2.37048	0.0547139	0.159173	.	.	C10305_i1|m.5857	806-1507[+]	.	.	.	.	.	.	.	.	.	.
C10309	7	2.44	4	1.4	8	1.68	2	0.73	0	0	0	0	1	0.19	0	0	-0.251296	0.859427	0.985197	-4.15501	0.0044553	0.0170987	-3.58446	0.0801047	0.20966	.	.	C10309_i1|m.5859	95-544[+]	.	.	.	.	.	.	.	.	.	.	.	.	C10309_i1|m.5860	367-2[-]	.	.	.	.	.	.
C1031	0	0	1	0.34	0	0	0	0	0	0	10	2.17	6	1.07	11	2.27	NA	NA	NA	3.35685	0.0150345	0.0478795	5.85831	0.000147853	0.0011839	.	.	C1031_i1|m.620	38-406[+]	.	.	.	.	.	.	.	.	.	.	.	.	C1031_i1|m.621	528-172[-]	.	.	.	.	.	.
C10310	0	0	2	2	0	0	0	0	0	0	0	0	3	1.52	5	2.97	-2.92279	0.432435	0.657118	0.755332	0.898918	0.978784	4.12811	0.12018	0.280567	.	.	C10310_i1|m.5861	148-453[+]	.	.	.	.	.	.	.	.	.	.
C10311	0	0	4	4.45	0	0	1	1.07	3	1.91	0	0	0	0	0	0	-0.0694178	1	1	-4.45538	0.126187	0.249039	-3.9805	0.161965	0.34555	.	.	.	.	.	.	.	.	.	.	.	.	.	.
C10312	184	26.64	252	36.91	354	32.08	154	24.17	290	26.86	613	60.2	828	65.59	634	57.77	0.747513	0.0113366	0.0440293	1.06354	1.78e-05	0.000121561	0.600402	0.013727	0.055433	.	.	C10312_i1|m.5862	93-671[+]	.	.	.	.	.	.	.	.	.	.
C10314	1	0.33	0	0	1	0.2	0	0	3	0.62	0	0	3.09	0.55	5	1.03	1.57356	0.792454	0.942434	1.6368	0.446441	0.613886	0.221848	1	1	.	.	C10314_i1|m.5864	191-646[+]	.	.	.	.	.	.	.	.	.	.
C10315	3	1.17	3	1.17	0	0	0	0	0	0	1	0.25	5.91	1.22	2	0.48	-4.37978	0.0558231	0.156961	-0.596591	0.570206	0.721504	4.28173	0.0672047	0.184743	.	.	C10315_i1|m.5865	195-584[+]	.	.	.	.	.	.	.	.	.	.
C10316	4	1.35	15	5.07	34	6.93	11	3.9	19	3.98	3	0.65	6	1.08	1.03	0.21	1.61011	0.0127427	0.0484832	-2.07711	0.0230234	0.0682442	-3.39142	9e-08	1.43e-06	.	.	C10316_i1|m.5866	745-275[-]	.	.	.	.	.	.	.	.	.	.
C10320	0	0	4	1.13	1	0.17	1	0.3	1	0.18	0	0	0	0	0	0	-0.442352	1	1	-4.45538	0.126138	0.249039	-3.59848	0.177263	0.368094	.	.	.	.	.	.	.	.	.	.	.	.	.	.
C10323	1	0.28	2	0.57	0	0	0	0	0	0	0	0	0	0	1	0.18	-3.44618	0.378896	0.6103	-2.32899	0.28343	0.445701	NA	NA	NA	.	.	C10323_i1|m.5869	1-342[+]	.	.	.	.	.	.	.	.	.	.
C10324	2	1.31	5	3.24	0	0	0	0	0	0	0	0	0	0	0	0	-4.59001	0.0403174	0.121438	-5.23295	0.0122818	0.0403812	NA	NA	NA	.	.	.	.	.	.	.	.	.	.	.	.	.	.
C10325	0	0	1	0.42	3	0.75	0	0	0	0	4	1.06	0	0	3	0.77	1.16682	1	1	1.49446	0.534204	0.697718	0.506582	1	1	.	.	.	.	.	.	.	.	.	.	.	.	.	.
C10326	0	0	0	0	8	1.09	9	2.13	7.73	1.08	5.3	0.78	11.59	1.39	14.18	1.96	6.33024	0.000109174	0.000770206	6.17395	0.000525956	0.00261212	-0.534553	0.389178	0.621827	.	.	.	.	.	.	.	.	.	.	.	.	.	.
C10327	0	0	0	0	3	0.38	0	0	1.27	0.17	11.7	1.61	1.41	0.16	11.82	1.52	3.66651	0.407999	0.643662	5.91006	0.00753059	0.026852	1.8633	0.103731	0.25335	.	.	.	.	.	.	.	.	.	.	.	.	.	.
C10328	0	0	2	2.53	7	4.78	1	1.2	6	4.29	1	0.7	2	1.26	1	0.74	2.48688	0.0480755	0.139695	-0.174086	0.908015	0.982357	-2.42335	0.0316487	0.10602	.	.	.	.	.	.	.	.	.	.	.	.	.	.
C10329	8	3.83	8	3.83	35	9.9	22	10.84	19	5.53	17	5.12	8	2.01	14	4.09	2.147	8.43e-05	0.000612076	0.117889	1	1	-1.75616	0.000225307	0.00170959	.	.	.	.	.	.	.	.	.	.	.	.	.	.
C10330	2	0.96	2	0.96	23	6.51	18	8.87	30	8.74	12	3.61	9	2.27	17	4.96	3.96258	3.61e-09	5.77e-08	2.0266	0.0283517	0.0805516	-1.69456	0.000161664	0.00127909	.	.	.	.	.	.	.	.	.	.	.	.	.	.
C10331	0	0	1	5.87	3	7.53	1.01	4.6	0	0	1	2.43	1	2.63	2	5.92	1.63145	0.795273	0.944504	0.719831	0.980876	1	-0.729846	0.796481	0.941963	.	.	C10331_i1|m.5870	2-307[+]	.	.	.	.	.	.	.	.	.	.	.	.	C10331_i1|m.5871	3-308[+]	.	.	.	.	.	.
C10332	45	9.2	14	2.89	16	2.03	4.99	1.09	17	2.2	34	4.65	36	4	36	4.6	-0.768229	0.201363	0.40036	-0.331047	0.512668	0.677564	0.703314	0.106749	0.258515	.	.	C10332_i1|m.5872	2-508[+]	.	.	.	.	.	.	.	.	.	.	.	.	C10332_i1|m.5873	3-311[+]	.	.	.	.	.	.
C10333	4	9.15	1	2.15	1	1.08	0	0	0	0	0	0	3	3.1	0	0	-2.12761	0.303846	0.530688	-1.81806	0.293089	0.457429	0.647047	1	1	.	.	C10333_i1|m.5874	2-367[+]	.	.	.	.	.	.	.	.	.	.
C10335	2	1.95	0	0	1	0.53	0	0	3	1.66	4.51	2.49	1	0.48	4.02	2.27	0.748177	1	1	1.09645	0.653498	0.796618	0.562174	0.714307	0.886205	.	.	.	.	.	.	.	.	.	.	.	.	.	.
C10336	0	0	0	0	8	1.08	2	0.47	0	0	0	0	1	0.12	0	0	4.96504	0.0904774	0.226096	NA	NA	NA	-3.58446	0.0801067	0.20966	.	.	.	.	.	.	.	.	.	.	.	.	.	.
C10337	2	0.5	6	1.5	3	0.46	1	0.27	1	0.16	1	0.16	3	0.4	1	0.16	-0.743207	0.576015	0.783036	-1.7873	0.145479	0.276117	-0.749238	0.808051	0.950528	.	.	.	.	.	.	.	.	.	.	.	.	.	.
C10338	0	0	0	0	1	0.21	0	0	0	0	0	0	20	3.72	0	0	NA	NA	NA	5.47416	0.101126	0.2122	3.17594	0.108321	0.261035	.	.	.	.	.	.	.	.	.	.	.	.	.	.
C10339	1	0.2	0	0	2	0.24	11	2.31	13	1.61	2	0.26	0	0	12	1.47	4.32415	0.00368347	0.0170765	2.45255	0.224831	0.377856	-1.74923	0.085077	0.219272	.	.	.	.	.	.	.	.	.	.	.	.	.	.
C10341	1	0.31	1	0.32	0	0	3	1	0	0	2	0.41	0	0	6	1.17	0.660468	1	1	0.792652	0.884338	0.968573	0.352915	1	1	.	.	.	.	.	.	.	.	.	.	.	.	.	.
C10344	0	0	0	0	6	1.98	0	0	2	0.68	0	0	1	0.3	3	1.03	4.58621	0.148883	0.32369	3.35713	0.574829	0.724908	-1.59711	0.370281	0.602293	.	.	C10344_i1|m.5876	1-570[+]	.	.	.	.	.	.	.	.	.	.
C10348	0	0	0	0	1	0.15	0	0	1	0.15	5	0.78	6	0.76	1	0.15	2.80881	0.777418	0.937977	4.83057	0.0677489	0.159165	1.68033	0.304766	0.533518	.	.	.	.	.	.	.	.	.	.	.	.	.	.
C10350	2	0.27	0	0	0	0	1	0.15	4	0.35	2	0.19	5	0.37	1	0.09	1.10939	0.80327	0.948776	0.742375	0.873745	0.960755	-0.136301	1	1	.	.	.	.	.	.	.	.	.	.	.	.	.	.
C10351	0	0	0	0	7	1.22	0	0	8	1.43	5	0.94	1	0.15	8	1.42	5.46708	0.0257023	0.0856841	5.08397	0.0484943	0.123489	-0.763033	0.550493	0.770061	.	.	.	.	.	.	.	.	.	.	.	.	.	.
C10352	0	0	0	0	9	3.55	3	2.07	0	0	2	0.83	1	0.35	0	0	5.24187	0.0576524	0.161082	2.99021	0.554575	0.709016	-2.5973	0.0763905	0.202404	.	.	.	.	.	.	.	.	.	.	.	.	.	.
C10353	0	0	0	0	9.43	2.31	9.3	3.96	8.52	2.14	0	0	4.13	0.9	4.01	1.01	6.43095	4.84e-05	0.000372433	4.263	0.201546	0.349077	-2.53585	0.000749068	0.00486811	.	.	C10353_i1|m.5878	83-481[+]	.	.	.	.	.	.	.	.	.	.
C10354	119	70.67	96	56.63	74.57	25.63	67.7	40.62	92.48	32.82	19	6.91	51.87	15.95	34.99	12.51	0.0544531	0.861073	0.986701	-2.2102	5.65e-10	7.18e-09	-1.98822	1.31e-08	2.39e-07	.	.	.	.	.	.	.	.	.	.	.	.	.	.
C1036	57	7.28	86	11.12	50	4.01	17	2.36	51	4.18	33	2.87	59	4.13	34	2.74	-0.410621	0.269853	0.492229	-1.37193	0.000111804	0.000646177	-0.673625	0.0880639	0.224772	.	.	C1036_i1|m.623	787-1098[+]	.	.	.	.	.	.	.	.	.	.
C10365	0	0	1	0.63	0	0	0	0	7	2.63	1	0.38	0	0	0	0	2.31195	0.536356	0.753228	-0.89918	1	1	-2.9818	0.273757	0.494576	.	.	.	.	.	.	.	.	.	.	.	.	.	.
C10366	0	0	0	0	1	0.37	0	0	3	1.15	0	0	6	2	0	0	3.67923	0.410076	0.645221	3.81926	0.463767	0.63064	-0.182954	1	1	.	.	.	.	.	.	.	.	.	.	.	.	.	.
C1037	2	7.53	0	0	2	3.25	0	0	0	0	4	6.4	2	3.22	7	13.06	-0.159195	0.983884	1	1.45342	0.458061	0.62499	1.81287	0.253356	0.468376	.	.	.	.	.	.	.	.	.	.	.	.	.	.
C10370	0	0	0	0	2	1.18	1	1.04	0	0	5	3.06	9	4.87	3	1.9	3.37716	0.547793	0.759083	5.314	0.015619	0.049453	1.5925	0.160288	0.343122	.	.	.	.	.	.	.	.	.	.	.	.	.	.
C10371	0	0	2.5	2.93	0	0	1	1.12	0	0	1.01	0.67	2.14	1.26	4.8	3.3	-0.764317	0.753078	0.919898	0.76834	0.876784	0.962832	1.84667	0.455516	0.68572	.	.	.	.	.	.	.	.	.	.	.	.	.	.
C10372	0	0	2.5	2.93	4	2.55	0	0	0	0	3.99	2.63	12.86	7.54	1.2	0.82	0.713134	1	1	1.85199	0.302067	0.468159	1.35794	0.370623	0.602676	.	.	.	.	.	.	.	.	.	.	.	.	.	.
C10373	0	0	0	0	0	0	2	0.48	0	0	5	0.75	4.67	0.57	0	0	3.06628	0.666339	0.859479	4.57824	0.130674	0.255167	1.23936	0.487632	0.716662	.	.	.	.	.	.	.	.	.	.	.	.	.	.
C10374	2	0.45	3	0.68	0	0	2	0.48	0	0	1	0.15	2.33	0.28	3	0.42	-1.14767	0.681646	0.871025	-0.87151	0.593978	0.743133	0.555886	1	1	.	.	C10374_i1|m.5889	790-464[-]	.	.	.	.	.	.	.	.	.	.
C10375	5	2.81	1	0.56	3	0.98	0	0	0	0	0	0	1	0.29	1	0.34	-1.09103	0.530245	0.74753	-2.53398	0.179558	0.321586	-1.13955	0.721453	0.891701	.	.	C10375_i1|m.5890	337-2[-]	.	.	.	.	.	.	.	.	.	.	.	.	C10375_i1|m.5891	2-325[+]	.	PF13833.3^EF-hand_8^EF-hand domain pair^26-56^E:0.00044`PF00036.29^EF-hand_1^EF hand^30-58^E:4.9e-07`PF13405.3^EF-hand_6^EF-hand domain^30-57^E:1.1e-05`PF13202.3^EF-hand_5^EF hand^31-53^E:3.6e-08	.	.	.	.
C10376	0	0	0	0	7	3.28	0	0	0	0	15	7.35	4	1.7	6	2.97	4.37346	0.293429	0.517837	5.89811	0.00320088	0.0128417	1.13577	0.320231	0.550608	.	.	.	.	.	.	.	.	.	.	.	.	.	.
C10377	0	0	0	0	1	0.12	2	0.43	3	0.38	2	0.27	5	0.55	3	0.38	4.31809	0.12694	0.28871	4.57591	0.0934215	0.200814	-0.0983394	1	1	.	.	.	.	.	.	.	.	.	.	.	.	.	.
C10378	0	0	0	0	5	0.41	5	0.71	1	0.08	4	0.36	1	0.07	3	0.25	5.19858	0.0300498	0.0966278	4.30219	0.150695	0.283799	-1.26198	0.251612	0.4663	.	.	.	.	.	.	.	.	.	.	.	.	.	.
C10379	3	1.18	6	2.36	5	1.18	2	0.82	2	0.48	0	0	0	0	0	0	-0.095924	1	1	-5.58679	0.00442308	0.0170074	-5.07362	0.00910071	0.0398139	.	.	.	.	.	.	.	.	.	.	.	.	.	.
C1038	0	0	0	0	0	0	0	0	2	0.2	2	0.22	17	1.49	2	0.2	2.79494	0.83379	0.968918	5.57435	0.023783	0.0700063	2.41892	0.130591	0.297576	.	.	C1038_i1|m.624	861-511[-]	.	.	.	.	.	.	.	.	.	.
C10380	1	2.15	0	0	2	2.05	1	1.83	2	2.17	0	0	2	1.95	0	0	1.92882	0.425573	0.657118	-0.187587	1	1	-1.90334	0.211496	0.416293	.	.	.	.	.	.	.	.	.	.	.	.	.	.
C10383	5	1.05	1	0.21	0	0	1	0.23	1	0.13	4	0.56	0	0	4	0.53	-1.49226	0.497328	0.718483	-0.703242	0.610926	0.75987	1.07328	0.654659	0.843579	.	.	.	.	.	.	.	.	.	.	.	.	.	.
C10389	0	0	0	0	3	0.44	3	0.77	3	0.45	4	0.64	7	0.91	1	0.15	4.87432	0.0387655	0.118025	4.82159	0.0704303	0.1628	-0.409268	0.760957	0.91792	.	.	C10389_i1|m.5896	638-282[-]	.	.	.	.	.	.	.	.	.	.
C1039	3	5.71	1	1.81	7	6.52	6	9.92	2	1.96	2	1.89	11	9.66	9	9.27	1.7831	0.114897	0.268304	1.22335	0.303978	0.470375	-0.315866	0.762299	0.918647	.	.	C1039_i1|m.625	1-384[+]	.	PF00246.21^Peptidase_M14^Zinc carboxypeptidase^3-126^E:4.6e-15	.	.	.	.	.	GO:0004181^molecular_function^metallocarboxypeptidase activity`GO:0008270^molecular_function^zinc ion binding`GO:0006508^biological_process^proteolysis	.	.
C10390	0	0	4.02	0.47	2.04	0.15	3	0.38	1.04	0.08	4.07	0.32	1.02	0.07	4.11	0.3	0.536918	0.866083	0.991169	0.0108042	1	1	-0.252869	1	1	.	.	.	.	.	.	.	.	.	.	.	.	.	.
C10393	2	1.54	2	1.52	1	0.43	0	0	0	0	0	0	2	0.78	2	0.91	-1.81568	0.43831	0.659446	-1.10956	0.471837	0.637323	1.01864	0.697706	0.875965	.	.	.	.	.	.	.	.	.	.	.	.	.	.
C10394	2	0.81	7	2.83	1	0.24	2	0.84	0	0	0	0	0	0	0	0	-1.50331	0.368591	0.603526	-5.58731	0.00653566	0.0237871	-3.69056	0.233346	0.443215	.	.	.	.	.	.	.	.	.	.	.	.	.	.
C10396	2	0.39	6	1.19	0	0	0	0	1	0.12	0	0	0	0	0	0	-2.75354	0.0787263	0.203277	-5.42098	0.00944878	0.0323436	NA	NA	NA	.	.	C10396_i1|m.5899	115-657[+]	.	PF14244.3^Retrotran_gag_3^gag-polypeptide of LTR copia-type^22-68^E:1.6e-12	.	.	.	.	.	.	.	.
C10399	0	0	2	0.75	0	0	1	0.39	0	0	7	1.68	1	0.2	5	1.15	-0.764189	0.753124	0.919898	1.46358	0.490645	0.656637	2.55834	0.171709	0.359773	.	.	.	.	.	.	.	.	.	.	.	.	.	.
C10402	4	2.47	3	1.83	1	0.36	0	0	0	0	2	0.75	1	0.32	4	1.48	-2.57615	0.101524	0.245431	-1.12082	0.34615	0.516362	1.78153	0.33699	0.568054	.	.	.	.	.	.	.	.	.	.	.	.	.	.
C10404	0	0	1	0.29	0	0	0	0	0	0	5	0.93	3	0.46	6	1.06	NA	NA	NA	2.4296	0.0930228	0.200196	4.93247	0.00869652	0.0383736	.	.	.	.	.	.	.	.	.	.	.	.	.	.
C10405	0	0	0	0	1	0.72	0	0	2	1.51	4	2.95	3	2	0	0	3.3119	0.543788	0.75691	4.09737	0.25233	0.410455	0.447962	1	1	.	.	.	.	.	.	.	.	.	.	.	.	.	.
C10406	0	0	2	0.39	1	0.12	4	0.83	0	0	1	0.13	0	0	4	0.48	1.30729	0.71769	0.903236	0.155439	1	1	-0.932363	0.63883	0.830909	.	.	.	.	.	.	.	.	.	.	.	.	.	.
C10407	0	0	1	0.59	1	0.34	0	0	1	0.35	0	0	4	1.22	3	1.06	0.705484	1	1	1.43665	0.532274	0.696583	0.922936	0.581373	0.793208	.	.	.	.	.	.	.	.	.	.	.	.	.	.
C10408	1	0.68	0	0	0	0	0	0	1	0.4	0	0	0	0	8	3.23	-0.0991007	1	1	1.67465	0.580943	0.731289	1.96613	0.415489	0.646493	.	.	.	.	.	.	.	.	.	.	.	.	.	.
C10411	0	0	0	0	0	0	0	0	0	0	6	1.87	1	0.26	3	0.91	NA	NA	NA	4.61543	0.0997426	0.209725	4.48906	0.0495971	0.147876	.	.	.	.	.	.	.	.	.	.	.	.	.	.
C10412	1	0.68	6	4.03	0	0	0	0	0	0	0	0	0	0	0	0	-4.58814	0.057364	0.160403	-5.23365	0.0204174	0.0617667	NA	NA	NA	.	.	.	.	.	.	.	.	.	.	.	.	.	.
C10413	18	4.12	30	6.93	11	1.55	3	0.73	7	1.01	16	2.44	81	10.04	32	4.57	-1.29645	0.0219093	0.0750813	0.208446	0.769698	0.890522	1.79973	0.0033507	0.017509	.	.	.	.	.	.	.	.	.	.	.	.	.	.
C10414	2	1.15	0	0	0	0	0	0	2	0.69	6	2.11	6	1.79	5	1.73	-0.135646	0.983246	1	1.81288	0.184399	0.327929	2.15596	0.0895342	0.227325	.	.	C10414_i1|m.5903	391-2[-]	.	.	.	.	.	.	.	.	.	.
C10415	2	0.99	0	0	5	1.45	2	1.01	1	0.3	0	0	0	0	0	0	1.75327	0.419723	0.655284	-3.51603	0.417487	0.586749	-4.91444	0.019065	0.0718017	.	.	.	.	.	.	.	.	.	.	.	.	.	.
C10416	0	0	0	0	0	0	0	0	0	0	1	0.49	3	1.26	6	2.94	NA	NA	NA	4.58973	0.0967651	0.205559	4.4452	0.0455128	0.138865	.	.	.	.	.	.	.	.	.	.	.	.	.	.
C10417	0	0	1	0.6	0	0	2	1.22	0	0	2	0.74	4	1.25	5	1.82	0.950843	1	1	2.07911	0.20905	0.358292	1.40878	0.403787	0.63492	.	.	.	.	.	.	.	.	.	.	.	.	.	.
C10418	33	3.25	31	3.09	26	1.62	8	0.86	14	0.89	47	3.17	77	4.17	79	4.92	-0.533071	0.24767	0.464027	0.479637	0.198762	0.345673	1.28963	0.00119632	0.00728231	.	.	C10418_i1|m.5904	1-1479[+]	.	.	.	.	.	.	.	.	.	.	.	.	C10418_i1|m.5905	173-580[+]	.	.	.	.	.	.
C10420	1	0.4	0	0	1	0.24	0	0	0	0	0	0	0	0	0	0	-0.112134	1	1	NA	NA	NA	NA	NA	NA	.	.	C10420_i1|m.5906	2-676[+]	.	PF07468.8^Agglutinin^Agglutinin domain^21-146^E:8.8e-15	.	.	.	.	.	.	.	.
C10421	0	0	0	0	0	0	0	0	0	0	3	1.18	0	0	7	2.73	NA	NA	NA	4.62227	0.140991	0.270063	4.47638	0.073316	0.19637	.	.	.	.	.	.	.	.	.	.	.	.	.	.
C10422	0	0	0	0	4	1.51	4	2.63	0	0	0	0	1	0.34	1	0.39	4.77514	0.105284	0.250817	2.47973	0.785389	0.901139	-2.6464	0.079987	0.209449	.	.	.	.	.	.	.	.	.	.	.	.	.	.
C10424	2	1.93	0	0	2	1.06	0	0	5	2.75	1	0.55	1	0.48	0	0	1.4938	0.666054	0.859479	-1.03294	1	1	-2.2759	0.154679	0.335248	.	.	.	.	.	.	.	.	.	.	.	.	.	.
C10428	4	14.55	6	20.18	4	6.31	0	0	0	0	0	0	3	4.69	0	0	-1.40733	0.288917	0.512705	-2.77963	0.0313411	0.087504	-1.03446	0.687171	0.869036	.	.	.	.	.	.	.	.	.	.	.	.	.	.
C10429	1	0.2	1	0.2	5	0.61	9	1.89	10	1.24	1	0.13	1	0.11	2	0.24	3.3548	0.00135777	0.00722106	-0.159634	0.909852	0.983235	-3.29457	0.000174622	0.00136751	.	.	.	.	.	.	.	.	.	.	.	.	.	.
C1043	1	0.99	0	0	0	0	0	0	0	0	7	3.91	1	0.49	1	0.57	NA	NA	NA	1.83597	0.371526	0.541598	4.35843	0.0963861	0.24047	.	.	C1043_i1|m.631	412-20[-]	.	.	.	.	.	.	.	.	.	.
C10433	2	0.26	2	0.26	2	0.16	1	0.14	3	0.25	7	0.62	5	0.36	10	0.82	0.450503	0.826044	0.968918	1.24967	0.209264	0.358548	1.05172	0.237654	0.448579	.	.	.	.	.	.	.	.	.	.	.	.	.	.
C10435	0	0	0	0	0	0	0	0	1	0.36	3	1.1	0	0	2	0.72	NA	NA	NA	3.67799	0.411069	0.581185	1.35125	0.507089	0.732887	.	.	.	.	.	.	.	.	.	.	.	.	.	.
C10436	1	0.65	1	0.64	1	0.37	2	1.3	4	1.53	0	0	0	0	5	1.93	1.59209	0.258799	0.477774	0.154662	1	1	-1.23727	0.508821	0.734566	.	.	C10436_i1|m.5913	537-124[-]	.	.	.	.	.	.	.	.	.	.
C10437	0	0	0	0	1	0.33	0	0	2	0.68	3	1.05	0	0	2	0.69	3.31188	0.543835	0.75691	3.67799	0.411069	0.581185	0.0149372	1	1	.	.	.	.	.	.	.	.	.	.	.	.	.	.
C10439	0	0	0	0	3	0.54	2	0.63	0	0	6	1.17	10	1.6	7	1.29	4.08444	0.249288	0.465868	5.7486	0.00171751	0.00744498	1.32087	0.189933	0.38562	.	.	.	.	.	.	.	.	.	.	.	.	.	.
C1044	2	1.51	9	6.71	0	0	0	0	1	0.44	5	2.24	4	1.54	0	0	-3.1975	0.0389639	0.118433	-1.43155	0.184786	0.328469	2.12362	0.224552	0.432165	.	.	.	.	.	.	.	.	.	.	.	.	.	.
C10440	0	0	1	0.22	11	1.45	24	5.5	33	4.47	13	1.86	12	1.39	20	2.67	5.67379	2.25e-08	3.19e-07	4.08002	0.000314143	0.00164262	-1.44206	0.00725063	0.0331078	.	.	.	.	.	.	.	.	.	.	.	.	.	.
C10441	0	0	0	0	364	65.17	408	126.86	392	71.98	88	16.93	124	19.57	103	18.76	11.8736	8.68e-51	1.56e-48	9.5017	6.59e-26	2.9e-24	-2.75353	3.22e-21	2.16e-19	.	.	.	.	.	.	.	.	.	.	.	.	.	.
C10442	2	0.54	0	0	0	0	4	1.16	4	0.68	0	0	2	0.29	3	0.51	1.85867	0.433037	0.657118	0.122928	1	1	-1.52142	0.360181	0.590862	.	.	.	.	.	.	.	.	.	.	.	.	.	.
C10443	3	0.72	3	0.73	9	1.33	0	0	0	0	0	0	2	0.26	3	0.45	0.354899	1	1	-1.37442	0.266774	0.427333	-1.4518	0.500941	0.728499	.	.	.	.	.	.	.	.	.	.	.	.	.	.
C10446	0	0	0	0	0	0	0	0	4	0.8	4	0.84	7	1.21	1	0.2	3.66452	0.522445	0.740192	4.8216	0.0704264	0.1628	0.782565	0.642497	0.83435	.	.	.	.	.	.	.	.	.	.	.	.	.	.
C10448	2	1.07	0	0	1	0.31	0	0	0	0	0	0	0	0	7	2.27	-0.939434	0.749742	0.919898	0.612977	1	1	1.8045	0.49173	0.720322	.	.	.	.	.	.	.	.	.	.	.	.	.	.
C10451	1	0.42	0	0	0	0	1	0.44	0	0	21	5.66	32	7.17	19	4.93	0.0396425	1	1	4.73688	1.17e-06	9.83e-06	4.99946	2.18e-07	3.25e-06	.	.	.	.	.	.	.	.	.	.	.	.	.	.
C10454	1	0.28	3	0.86	4	0.69	1	0.3	6	1.06	1	0.19	8	1.22	2	0.35	1.26394	0.334956	0.56435	0.231969	1	1	-0.760864	0.49933	0.727063	.	.	.	.	.	.	.	.	.	.	.	.	.	.
C10456	0	0	0	0	0	0	0	0	0	0	4	0.49	8	0.79	10	1.13	NA	NA	NA	5.69004	0.00329774	0.0131907	5.54804	0.000792747	0.00511253	.	.	.	.	.	.	.	.	.	.	.	.	.	.
C10457	0	0	0	0	1	0.23	0	0	0	0	5	1.22	7	1.41	5	1.16	NA	NA	NA	5.3245	0.00843841	0.0295849	2.98183	0.0136308	0.055096	.	.	.	.	.	.	.	.	.	.	.	.	.	.
C10458	0	0	0	0	1	0.11	1	0.19	2	0.22	0	0	0	0	0	0	3.74713	0.330396	0.559461	NA	NA	NA	-3.97211	0.107478	0.259667	.	.	.	.	.	.	.	.	.	.	.	.	.	.
C10459	7	1.34	4	0.77	2	0.24	0	0	4	0.49	7	0.9	4	0.42	2	0.24	-0.979735	0.348507	0.581279	-0.91058	0.331787	0.499865	0.372009	0.750355	0.91165	.	.	C10459_i1|m.5921	2-388[+]	.	.	.	.	.	.	.	.	.	.
C10460	0	0	3	1.05	0	0	0	0	1	0.22	0	0	3	0.56	0	0	-1.43736	0.751537	0.919898	-1.13051	0.574848	0.724908	0.630179	1	1	.	.	.	.	.	.	.	.	.	.	.	.	.	.
C10462	0	0	0	0	0	0	4	0.89	0	0	2	0.28	7	0.79	5	0.65	4.03622	0.43155	0.657118	5.04179	0.0310118	0.0867746	0.73205	0.786229	0.935802	.	.	.	.	.	.	.	.	.	.	.	.	.	.
C10463	0	0	0	0	0	0	0	0	0	0	3	0.68	7	1.32	12	2.61	NA	NA	NA	5.6932	0.00525191	0.0197006	5.54685	0.00135669	0.00810225	.	.	.	.	.	.	.	.	.	.	.	.	.	.
C10464	0	0	1	0.3	1	0.18	1	0.32	0	0	4	0.78	2	0.32	1	0.18	0.78281	1	1	1.46918	0.480889	0.646563	0.895812	0.792832	0.939957	.	.	.	.	.	.	.	.	.	.	.	.	.	.
C10465	2	0.28	0	0	4	0.36	3	0.46	6	0.55	8	0.77	9	0.7	10	0.9	2.43672	0.0337872	0.105939	2.46757	0.0301436	0.0847755	0.244539	0.808159	0.950587	.	.	.	.	.	.	.	.	.	.	.	.	.	.
C10466	1	0.31	0	0	0	0	0	0	5	0.98	1	0.2	2	0.34	2	0.39	1.85298	0.730004	0.913476	1.00566	0.752109	0.876211	-0.690879	0.851465	0.976721	.	.	.	.	.	.	.	.	.	.	.	.	.	.
C10467	0	0	0	0	9	3.08	5	2.99	2	0.71	0	0	7	2.15	4	1.42	5.67646	0.0062413	0.0267797	4.68732	0.128961	0.2528	-1.35708	0.179418	0.371102	.	.	C10467_i1|m.5922	391-77[-]	.	.	.	.	.	.	.	.	.	.
C10468	0	0	2	10.32	2	4.51	0	0	4	9.68	0	0	4	9.31	0	0	1.29255	0.780633	0.93867	-0.22685	0.897623	0.978589	-1.24764	0.585498	0.794263	.	.	.	.	.	.	.	.	.	.	.	.	.	.
C10469	0	0	2	0.73	3	0.66	7	2.66	4	0.9	1	0.23	3	0.58	0	0	2.63142	0.0323238	0.102596	-0.194807	0.904479	0.981152	-2.58346	0.026142	0.0918956	.	.	.	.	.	.	.	.	.	.	.	.	.	.
C1047	0	0	0	0	0	0	0	0	1	0.41	6	2.51	4	1.43	0	0	NA	NA	NA	4.58955	0.135601	0.262132	2.27415	0.17537	0.36513	.	.	.	.	.	.	.	.	.	.	.	.	.	.
C10472	0	0	0	0	4	0.56	0	0	4	0.57	0	0	2	0.24	4	0.56	4.60072	0.1305	0.293929	3.88779	0.326539	0.494101	-1.08553	0.480595	0.709649	.	.	.	.	.	.	.	.	.	.	.	.	.	.
C10473	2	0.22	0	0	2	0.14	4	0.48	5	0.35	14	1.05	5	0.3	3	0.21	2.2423	0.0740977	0.194022	2.19463	0.139109	0.267362	0.178699	0.915217	1	.	.	.	.	.	.	.	.	.	.	.	.	.	.
C10474	0	0	3	0.34	1	0.07	4	0.48	5	0.36	6	0.45	2	0.12	4	0.28	1.61143	0.247576	0.464027	0.79926	0.727796	0.85841	-0.558119	0.584273	0.794263	.	.	C10474_i1|m.5925	959-1348[+]	.	.	.	.	.	.	.	.	.	.
C10475	0	0	4.9	1.13	10.49	1.48	8.11	1.99	7.66	1.11	2	0.3	0	0	1.84	0.26	2.24062	0.0161503	0.0589136	-1.38235	0.43202	0.60066	-3.36984	4.05e-05	0.000377881	.	.	.	.	.	.	.	.	.	.	.	.	.	.
C10476	1	0.15	4.1	0.64	8.51	0.82	12.89	2.14	17.34	1.7	5	0.52	5	0.42	3.16	0.31	2.83398	0.000823802	0.00466876	0.189348	0.943422	1	-2.38315	0.000222337	0.00168979	.	.	.	.	.	.	.	.	.	.	.	.	.	.
C10477	0	0	0	0	0	0	1	0.32	0	0	2	0.39	5.81	0.93	4.76	0.88	NA	NA	NA	4.94193	0.039607	0.105287	2.53044	0.130357	0.29728	.	.	.	.	.	.	.	.	.	.	.	.	.	.
C10478	0	0	5	0.97	0	0	0	0	0	0	6	0.77	13.19	1.38	2.24	0.27	-4.12451	0.19376	0.389802	0.836617	0.540105	0.701576	5.47331	0.00304764	0.0161812	.	.	.	.	.	.	.	.	.	.	.	.	.	.
C10479	0	0	2	0.95	0	0	0	0	1	0.29	0	0	2	0.5	4.35	1.26	-0.916673	0.749925	0.919898	0.368692	1	1	1.54571	0.384117	0.616356	.	.	.	.	.	.	.	.	.	.	.	.	.	.
C10480	0	0	0	0	1	0.53	0	0	0	0	4	2.2	0	0	3.65	2.05	NA	NA	NA	4.31651	0.202122	0.349412	1.99516	0.287805	0.512744	.	.	.	.	.	.	.	.	.	.	.	.	.	.
C10485	1	0.3	3	0.89	0	0	0	0	1	0.19	1	0.19	3	0.48	5	0.92	-1.80947	0.458322	0.67921	-0.0119207	1	1	2.09436	0.176344	0.366762	.	.	.	.	.	.	.	.	.	.	.	.	.	.
C10486	0	0	1	0.11	1	0.07	2	0.23	1	0.07	2	0.15	2	0.12	9	0.61	1.69343	0.585261	0.79236	2.32969	0.175527	0.315542	0.798235	0.622539	0.817964	.	.	.	.	.	.	.	.	.	.	.	.	.	.
C10490	1	0.33	0	0	1	0.2	2	0.7	7	1.45	2	0.43	1	0.18	2	0.41	2.8855	0.158446	0.338425	1.01946	0.755003	0.878168	-1.69911	0.184919	0.378414	.	.	.	.	.	.	.	.	.	.	.	.	.	.
C10491	0	0	0	0	0	0	0	0	0	0	3	4.32	3	4.28	3	4.98	NA	NA	NA	4.44493	0.0865329	0.190008	4.31325	0.0398989	0.12616	.	.	C10491_i1|m.5932	1-342[+]	.	.	.	.	.	.	.	.	.	.
C10492	1	1.95	6	11.1	0	0	0	0	0	0	0	0	0	0	0	0	-4.58814	0.0573639	0.160403	-5.23365	0.0204251	0.0617667	NA	NA	NA	.	.	C10492_i1|m.5933	3-380[+]	.	.	.	.	.	.	.	.	.	.
C10495	0	0	0	0	0	0	1	0.53	0	0	0	0	7	1.91	3	0.95	NA	NA	NA	4.54918	0.168009	0.306744	2.09235	0.406189	0.637415	.	.	.	.	.	.	.	.	.	.	.	.	.	.
C10496	0	0	0	0	1	0.43	0	0	0	0	3	1.37	3	1.17	5	2.28	NA	NA	NA	4.72621	0.0654923	0.154898	2.38508	0.0995432	0.246182	.	.	.	.	.	.	.	.	.	.	.	.	.	.
C10497	0	0	0	0	3	0.69	7	2.79	3	0.71	1.12	0.27	0	0	1.99	0.47	5.46694	0.0121901	0.0467958	3.00546	0.550926	0.708223	-2.83459	0.0163644	0.0637965	.	.	.	.	.	.	.	.	.	.	.	.	.	.
C10498	0	0	0	0	4	1.2	0	0	1	0.31	5.88	1.87	2	0.53	2.01	0.62	3.95182	0.325309	0.556145	4.606	0.0886254	0.193293	0.283258	0.864269	0.983184	.	.	.	.	.	.	.	.	.	.	.	.	.	.
C10499	1	0.28	0	0	3	0.51	7	2.08	4	0.7	3	0.55	2	0.3	1	0.17	3.44973	0.0315482	0.100529	1.25691	0.590043	0.739853	-2.02431	0.0381435	0.121906	.	.	.	.	.	.	.	.	.	.	.	.	.	.
C105	3	4.25	5	6.83	21	15.33	9	11.6	11	8.41	27	20.21	22	14.89	5	3.97	2.21044	0.00241461	0.0118759	1.54984	0.0824066	0.18308	-0.378511	0.566946	0.780632	.	.	.	.	.	.	.	.	.	.	.	.	.	.
C1050	0	0	4	1.09	0	0	0	0	0	0	0	0	0	0	0	0	-3.82335	0.280022	0.500635	-4.45538	0.125979	0.248921	NA	NA	NA	.	.	.	.	.	.	.	.	.	.	.	.	.	.
C10500	0	0	0	0	0	0	0	0	0	0	1	0.24	4	0.81	6	1.4	NA	NA	NA	4.71613	0.089257	0.194347	4.5725	0.0424388	0.132117	.	.	.	.	.	.	.	.	.	.	.	.	.	.
C10501	142	21.7	161	24.88	41	3.92	27	4.47	34	3.32	167	17.27	141	11.78	138	13.26	-1.65482	1.86e-08	2.67e-07	-0.616881	0.0163548	0.0513284	1.32292	5.51e-06	6.28e-05	.	.	C10501_i1|m.5937	233-532[+]	DDA1_MOUSE^DDA1_MOUSE^Q:1-99,H:1-101^29.81%ID^E:1e-06^RecName: Full=DET1- and DDB1-associated protein 1;^Eukaryota; Metazoa; Chordata; Craniata; Vertebrata; Euteleostomi; Mammalia; Eutheria; Euarchontoglires; Glires; Rodentia; Sciurognathi; Muroidea; Muridae; Murinae; Mus; Mus	PF10172.6^DDA1^Det1 complexing ubiquitin ligase^3-67^E:2e-29	.	.	ENOG41120QM^DET1 and DDB1 associated 1	KEGG:mmu:66498`KO:K11792	.	.	.	.
C10517	0	0	0	0	0	0	1	0.4	0	0	4	0.98	5	1.02	8	1.89	NA	NA	NA	5.33291	0.0103996	0.0351185	2.92949	0.0459505	0.139779	.	.	.	.	.	.	.	.	.	.	.	.	.	.
C10519	0	0	0	0	6	2.59	1	0.76	4	1.79	1	0.45	0	0	1	0.45	5.08157	0.0278708	0.0909718	2.50523	0.785072	0.901139	-2.92945	0.0188462	0.0711589	.	.	.	.	.	.	.	.	.	.	.	.	.	.
C1052	3	0.52	0	0	3	0.33	1	0.19	4	0.44	2	0.23	0	0	9	0.98	1.20657	0.398909	0.633084	0.69495	0.808443	0.918104	-0.284981	0.887087	0.996053	.	.	C1052_i1|m.636	2-589[+]	.	.	.	.	.	.	.	.	.	.
C10526	0	0	0	0	1	0.24	3	1.27	5	1.25	2	0.52	4	0.87	0	0	4.88629	0.0597177	0.164987	3.86566	0.320484	0.488042	-1.37032	0.24002	0.451779	.	.	.	.	.	.	.	.	.	.	.	.	.	.
C10527	0	0	1	0.18	108	11.87	36	6.85	78	8.76	248	29.47	547	52.63	360	39.88	7.27745	1.45e-21	7.3e-20	8.72365	9.91e-37	8e-35	1.60026	2.36e-06	2.9e-05	.	.	C10527_i1|m.5946	147-650[+]	.	.	.	.	.	.	.	.	.	.
C10528	0	0	0	0	1	0.13	2	0.44	4	0.52	5	0.69	6	0.67	16	2.07	4.5208	0.100259	0.243735	5.99357	0.0020662	0.00875751	1.0964	0.288251	0.513306	.	.	.	.	.	.	.	.	.	.	.	.	.	.
C10529	0	0	0	0	0	0	0	0	0	0	6	0.61	10	0.82	16	1.51	NA	NA	NA	6.22646	0.000412112	0.00209918	6.08176	5.03e-05	0.000459066	.	.	.	.	.	.	.	.	.	.	.	.	.	.
C10531	0	0	0	0	0	0	4	4.1	2	1.22	4	2.42	4	2.13	3	1.87	4.44827	0.181013	0.372465	4.72064	0.0611981	0.147398	-0.0472515	1	1	.	.	.	.	.	.	.	.	.	.	.	.	.	.
C10532	0	0	0	0	0.96	0.46	2.31	1.95	0	0	3.46	1.74	0	0	1.29	0.65	3.46971	0.425283	0.657118	3.38521	0.428823	0.597125	-0.421863	1	1	.	.	.	.	.	.	.	.	.	.	.	.	.	.
C10537	0	0	0	0	0	0	0	0	2	0.3	0	0	7	0.91	5	0.75	2.79545	0.832238	0.968918	4.8132	0.101904	0.213434	1.65071	0.390146	0.622601	.	.	C10537_i1|m.5951	917-435[-]	.	.	.	.	.	.	.	.	.	.
C10539	0	0	0	0	11	1.75	6	1.66	10	1.63	2	0.34	6	0.84	7	1.13	6.39567	5.06e-05	0.000387211	5.14655	0.0242675	0.071197	-1.62369	0.0118721	0.0493138	.	.	.	.	.	.	.	.	.	.	.	.	.	.
C10540	2	2.19	0	0	0	0	1	1.03	6	3.67	0	0	6	3.22	0	0	1.54758	0.608663	0.816017	0.305255	1	1	-1.00135	0.584776	0.794263	.	.	.	.	.	.	.	.	.	.	.	.	.	.
C10541	1	0.37	1	0.37	2	0.45	1	0.39	2	0.46	0	0	9	1.79	4	0.92	1.10947	0.707332	0.893469	1.398	0.508773	0.674695	0.520297	0.759824	0.917247	.	.	.	.	.	.	.	.	.	.	.	.	.	.
C10543	1	0.29	2	0.58	1	0.17	2	0.61	1	0.18	4	0.75	14	2.15	4	0.71	0.343574	0.891177	1	1.60512	0.202852	0.350444	1.5211	0.193356	0.390633	.	.	.	.	.	.	.	.	.	.	.	.	.	.
C10544	1	0.42	0	0	2	0.5	2	0.87	0	0	0	0	4	0.89	1	0.26	1.70036	0.640587	0.844494	0.969532	0.811776	0.920199	-0.554685	0.848212	0.975092	.	.	.	.	.	.	.	.	.	.	.	.	.	.
C10545	0	0	0	0	1	0.22	1	0.39	1	0.23	2	0.48	4	0.79	2	0.46	3.37727	0.491098	0.712899	4.27063	0.126929	0.249792	0.547665	0.799306	0.943781	.	.	C10545_i1|m.5955	707-285[-]	.	.	.	.	.	.	.	.	.	.
C10546	0	0	0	0	0	0	3	5.26	1	1.04	3	2.99	7	6.54	2	2.19	3.90926	0.355389	0.588784	4.82143	0.0586332	0.142665	0.604965	0.74185	0.90649	.	.	C10546_i1|m.5956	2-376[+]	.	.	.	.	.	.	.	.	.	.
C10547	3	0.68	4	0.92	9	1.26	2	0.49	13	1.87	0	0	3	0.37	6	0.85	1.58993	0.0715194	0.188776	-0.791982	0.580431	0.730767	-2.11038	0.0190532	0.0717737	.	.	.	.	.	.	.	.	.	.	.	.	.	.
C10548	0	0	0	0	1	0.52	0	0	3	1.62	0	0	5	2.36	4	2.21	3.67921	0.41014	0.645221	4.41886	0.163579	0.301553	0.370884	0.857445	0.979813	.	.	.	.	.	.	.	.	.	.	.	.	.	.
C10549	13	2.6	13	2.62	2	0.25	3	0.64	4	0.51	5	0.67	5	0.54	1	0.12	-1.57267	0.0433059	0.128673	-2.37978	0.00125405	0.00564504	-0.521392	0.636785	0.829149	.	.	C10549_i1|m.5957	769-344[-]	.	.	.	.	.	.	.	.	.	.
C10550	11	2.07	7	1.33	0	0	1	0.2	2	0.24	0	0	0	0	0	0	-2.54156	0.0186314	0.0660572	-6.57053	1.95e-05	0.000131727	-3.61354	0.221207	0.428815	.	.	.	.	.	.	.	.	.	.	.	.	.	.
C10551	0	0	2	0.52	0	0	0	0	0	0	0	0	0	0	0	0	-2.92278	0.433167	0.657118	-3.51925	0.418717	0.586749	NA	NA	NA	.	.	.	.	.	.	.	.	.	.	.	.	.	.
C10552	0	0	0	0	2	0.33	0	0	1	0.17	0	0	0	0	5	0.83	3.3051	0.542538	0.75691	3.67511	0.544244	0.704806	0.0172688	1	1	.	.	.	.	.	.	.	.	.	.	.	.	.	.
C10559	1	0.33	0	0	2	0.4	1	0.35	0	0	2	0.43	2	0.35	2	0.41	1.26932	0.989836	1	1.25458	0.56972	0.721095	0.171639	1	1	.	.	.	.	.	.	.	.	.	.	.	.	.	.
C1056	0	0	1	0.96	0	0	3	2.83	1	0.56	7	3.91	5	2.45	2	1.14	1.80057	0.673165	0.864831	2.42067	0.107249	0.221982	0.853017	0.538909	0.760362	.	.	.	.	.	.	.	.	.	.	.	.	.	.
C10560	0	0	0	0	0	0	4	0.95	7	0.98	4	0.59	6	0.72	3	0.41	5.19062	0.0569022	0.159381	4.94479	0.0342948	0.0941471	-0.604972	0.636531	0.828913	.	.	.	.	.	.	.	.	.	.	.	.	.	.
C10562	0	0	2	1.16	2	0.68	0	0	0	0	1	0.36	0	0	0	0	-0.150396	0.984091	1	-1.77764	0.747633	0.872346	-1.33414	1	1	.	.	.	.	.	.	.	.	.	.	.	.	.	.
C10563	4	2.34	4	2.32	0	0	1	0.59	0	0	0	0	2	0.61	1	0.35	-2.69292	0.139497	0.308145	-2.44806	0.0436132	0.113697	0.52863	1	1	.	.	.	.	.	.	.	.	.	.	.	.	.	.
C10564	0	0	0	0	3	0.77	4	1.79	5	1.32	0	0	0	0	0	0	5.28168	0.0117054	0.0452584	NA	NA	NA	-5.52087	0.00171361	0.00990586	.	.	.	.	.	.	.	.	.	.	.	.	.	.
C10565	0	0	0	0	0	0	0	0	0	0	7	1.74	5	1.03	5	1.19	NA	NA	NA	5.33542	0.00898892	0.0311123	5.20343	0.00317338	0.0167232	.	.	C10565_i1|m.5960	267-599[+]	.	.	.	.	.	.	.	.	.	.
C10566	1	0.3	3	0.92	5	0.93	1	0.32	0	0	0	0	2	0.33	2	0.38	0.42879	0.877058	0.99963	-1.11144	0.488269	0.654068	-1.27113	0.550189	0.769829	.	.	C10566_i1|m.5961	1-588[+]	.	PF13962.3^PGG^Domain of unknown function^15-142^E:1.2e-08	.	.	.	.	.	.	.	.
C10567	38	7	41	7.63	18	2.06	9	1.79	12	1.41	15	1.86	21	2.11	22	2.54	-1.10902	0.00959598	0.0383647	-1.62028	4.04e-05	0.000254824	-0.228709	0.634485	0.826966	.	.	C10567_i1|m.5962	117-596[+]	.	PF06749.9^DUF1218^Protein of unknown function (DUF1218)^58-144^E:2.4e-19	.	.	.	.	.	.	.	.
C10568	0	0	0	0	0	0	0	0	1	0.2	5	1.02	7	1.17	1	0.19	NA	NA	NA	4.93786	0.0544944	0.135197	2.6077	0.0747202	0.199104	.	.	.	.	.	.	.	.	.	.	.	.	.	.
C1057	0	0	0	0	0	0	5	1.39	6	0.98	1	0.17	0	0	0	0	5.22534	0.0566005	0.158686	NA	NA	NA	-3.81846	0.0422251	0.131646	.	.	.	.	.	.	.	.	.	.	.	.	.	.
C10570	0	0	1	0.25	0	0	4	1.04	4	0.62	1	0.16	0	0	6	0.91	2.68546	0.253491	0.470166	1.48968	0.583909	0.734066	-1.05308	0.505124	0.731382	.	.	.	.	.	.	.	.	.	.	.	.	.	.
C10571	0	0	2	0.54	0	0	2	0.57	1.36	0.23	0	0	1.18	0.17	0	0	0.555017	1	1	-1.81791	0.747341	0.872346	-2.08394	0.513699	0.738752	.	.	.	.	.	.	.	.	.	.	.	.	.	.
C10572	0	0	0	0	0	0	0	0	1.64	0.4	1	0.25	12.82	2.69	0	0	2.79541	0.832362	0.968918	4.98857	0.130972	0.255624	1.85367	0.396192	0.628835	.	.	.	.	.	.	.	.	.	.	.	.	.	.
C10574	14	4.84	12	4.16	1	0.21	9	3.27	4	0.86	0	0	0	0	0	0	-0.849205	0.349192	0.582233	-7.09668	1.27e-07	1.22e-06	-5.87975	0.00266769	0.0144598	.	.	C10574_i1|m.5965	1-651[+]	.	.	.	.	.	.	.	.	.	.	.	.	C10574_i1|m.5966	378-1[-]	.	.	.	.	.	.
C10575	0	0	0	0	2	0.39	4	1.35	2	0.4	2	0.42	1	0.17	1	0.2	4.76228	0.0556996	0.156961	3.36136	0.514419	0.67872	-1.75363	0.162662	0.34656	.	.	.	.	.	.	.	.	.	.	.	.	.	.
C10576	0	0	5	0.88	7	0.76	14	2.62	16	1.77	36	4.21	16	1.51	34	3.7	2.78216	0.00319864	0.0151468	2.89656	0.000414979	0.00211201	0.375085	0.506173	0.732195	.	.	.	.	.	.	.	.	.	.	.	.	.	.
C10578	0	0	0	0	7	0.74	2	0.37	14	1.51	4	0.46	1	0.09	1	0.11	6.11801	0.00114261	0.0062023	3.91018	0.288341	0.451481	-2.57188	0.00668109	0.0309723	.	.	.	.	.	.	.	.	.	.	.	.	.	.
C10579	0	0	0	0	8	1.53	0	0	1	0.2	2	0.41	4	0.68	0	0	4.73304	0.14629	0.319571	3.86569	0.320104	0.487764	-1.21944	0.444817	0.675379	.	.	.	.	.	.	.	.	.	.	.	.	.	.
C10580	0	0	0	0	0	0	0	0	3	0.31	3	0.33	5	0.44	1	0.1	3.29505	0.644132	0.844494	4.42724	0.115135	0.232848	0.763177	0.705664	0.880789	.	.	.	.	.	.	.	.	.	.	.	.	.	.
C10581	0	0	0	0	5	2.09	9	6.59	3	1.3	5	2.2	5	1.89	9	3.95	5.84631	0.00358747	0.0166883	5.49266	0.00734188	0.026261	-0.721532	0.358766	0.589808	.	.	.	.	.	.	.	.	.	.	.	.	.	.
C10582	0	0	0	0	1	0.19	5	1.69	5	1	0	0	3	0.52	0	0	5.2104	0.0309853	0.0990633	2.9311	0.839982	0.936854	-2.62017	0.0578603	0.165542	.	.	.	.	.	.	.	.	.	.	.	.	.	.
C10583	0	0	0	0	0	0	0	0	1	0.54	1	0.54	1	0.47	2	1.1	NA	NA	NA	3.35884	0.514063	0.67872	1.02338	0.68088	0.864553	.	.	C10583_i1|m.5970	3-467[+]	.	.	.	.	.	.	.	.	.	.
C10584	0	0	0	0	0	0	0	0	0	0	2	0.73	5	1.56	8	2.89	NA	NA	NA	5.15224	0.026272	0.0756906	5.00815	0.011361	0.0476592	.	.	.	.	.	.	.	.	.	.	.	.	.	.
C10585	3	0.58	0	0	2	0.24	2	0.42	2	0.25	2	0.26	2	0.21	2	0.24	0.863261	0.5992	0.806695	-0.16586	0.995899	1	-0.774896	0.481401	0.710409	.	.	.	.	.	.	.	.	.	.	.	.	.	.
C10586	1	0.37	0	0	1	0.22	0	0	0	0	2	0.48	4	0.79	1	0.23	-0.112387	1	1	1.44562	0.472161	0.63739	1.76105	0.332169	0.563833	.	.	.	.	.	.	.	.	.	.	.	.	.	.
C10587	0	0	0	0	0	0	1	0.16	2	0.19	3	0.31	2	0.16	1	0.09	3.39275	0.552712	0.762874	3.89468	0.252155	0.410455	0.16555	1	1	.	.	.	.	.	.	.	.	.	.	.	.	.	.
C10588	0	0	0	0	2	0.38	0	0	4	0.77	0	0	1	0.17	0	0	4.21359	0.234706	0.446264	NA	NA	NA	-2.82717	0.212668	0.417846	.	.	.	.	.	.	.	.	.	.	.	.	.	.
C1059	0	0	0	0	10	0.93	1	0.16	7	0.66	0	0	2	0.16	0	0	5.75243	0.00515177	0.0227756	2.44798	0.822368	0.925222	-3.62279	0.00297037	0.0158477	.	.	.	.	.	.	.	.	.	.	.	.	.	.
C10590	0	0	2	0.48	1	0.15	0	0	0	0	3	0.48	9	1.17	6	0.9	-0.931151	0.749644	0.919898	1.87646	0.208561	0.357592	3.05145	0.0132119	0.0537731	.	.	.	.	.	.	.	.	.	.	.	.	.	.
C10591	1	0.25	0	0	3	0.46	0	0	1	0.16	0	0	0	0	4	0.62	1.56185	0.789635	0.940585	0.741894	0.864355	0.954735	-0.645063	0.838107	0.969575	.	.	.	.	.	.	.	.	.	.	.	.	.	.
C10595	0	0	0	0	0	0	0	0	2	0.42	4	0.87	3	0.54	5	1.04	2.7959	0.830897	0.968918	4.84983	0.0467977	0.120117	1.67881	0.291505	0.517175	.	.	.	.	.	.	.	.	.	.	.	.	.	.
C10598	0	0	0	0	4	0.77	0	0	2	0.4	2	0.41	5	0.85	1	0.2	4.20402	0.232496	0.443068	4.25908	0.155513	0.291076	-0.312154	1	1	.	.	.	.	.	.	.	.	.	.	.	.	.	.
C10599	0	0	0	0	0	0	0	0	2	0.64	0	0	1	0.28	2	0.64	2.79566	0.831623	0.968918	2.98294	0.555131	0.709016	-0.164809	1	1	.	.	.	.	.	.	.	.	.	.	.	.	.	.
C1060	0	0	0	0	1	0.09	6	0.97	6	0.57	12	1.22	3	0.25	19	1.79	5.45239	0.0169085	0.0611653	6.33944	0.000910486	0.00426069	0.511661	0.642256	0.834194	.	.	.	.	.	.	.	.	.	.	.	.	.	.
C10600	2	0.22	5	0.55	13	0.89	11	1.31	23	1.61	36	2.69	57	3.42	69	4.76	2.60335	0.000257338	0.00165704	3.31515	2.5e-08	2.63e-07	0.968617	0.0190233	0.0716848	.	.	C10600_i1|m.5973	1087-1503[+]	.	PF13456.3^RVT_3^Reverse transcriptase-like^19-136^E:1.2e-12	.	.	.	.	.	.	.	.
C10601	0	0	0	0	0	0	0	0	1	0.16	1	0.17	6	0.85	5	0.81	NA	NA	NA	4.82499	0.0670472	0.157892	2.47833	0.0939989	0.235822	.	.	.	.	.	.	.	.	.	.	.	.	.	.
C10602	3	1.35	1	0.45	3	0.8	0	0	2	0.55	0	0	2	0.48	0	0	0.150895	1	1	-1.99445	0.366602	0.537073	-1.83935	0.283014	0.506569	.	.	C10602_i1|m.5974	416-3[-]	.	.	.	.	.	.	.	.	.	.
C10604	0	0	0	0	5	1.09	0	0	4	0.9	13	3.04	4	0.77	2	0.45	4.75887	0.102973	0.246936	5.50713	0.0166949	0.0521507	0.385737	0.746025	0.908895	.	.	.	.	.	.	.	.	.	.	.	.	.	.
C10605	0	0	0	0	17	4.87	9	4.49	9	2.65	0	0	0	0	3	0.89	6.77395	6.31e-06	5.84e-05	3.0075	0.638458	0.783798	-4.14814	3.94e-06	4.63e-05	.	.	C10605_i1|m.5976	3-332[+]	.	.	.	.	.	.	.	.	.	.
C10606	0	0	3	2.52	2	0.95	1	0.83	5	2.47	0	0	0	0	0	0	1.21314	0.418626	0.653968	-4.06193	0.174283	0.314028	-4.88823	0.017046	0.0658684	.	.	C10606_i1|m.5977	1-483[+]	.	PF07172.8^GRP^Glycine rich protein family^17-116^E:6.9e-15	.	.	.	.	.	.	.	.	.	.	C10606_i1|m.5978	483-100[-]	.	.	.	.	.	.
C10607	5	3.24	0	0	0	0	1	0.65	0	0	0	0	0	0	0	0	-1.97947	0.56087	0.770301	-4.75964	0.0982683	0.207672	NA	NA	NA	.	.	.	.	.	.	.	.	.	.	.	.	.	.
C10610	0	0	3	1.13	0	0	0	0	0	0	3	0.72	3	0.6	2	0.46	-3.44224	0.43858	0.659446	0.219666	1	1	4.15268	0.0669929	0.184333	.	.	.	.	.	.	.	.	.	.	.	.	.	.
C10613	2	0.7	0	0	1	0.21	2	0.74	3	0.65	0	0	2	0.37	0	0	1.38904	0.607216	0.814578	-1.06879	0.986045	1	-2.19657	0.120935	0.281687	.	.	.	.	.	.	.	.	.	.	.	.	.	.
C10614	0	0	0	0	5	1.72	0	0	0	0	0	0	0	0	0	0	3.92185	0.43277	0.657118	NA	NA	NA	-4.14798	0.179092	0.370556	.	.	.	.	.	.	.	.	.	.	.	.	.	.
C10615	1	0.26	1	0.26	5	0.8	12	3.35	9	1.48	0	0	0	0	13	2.12	3.50326	0.00109518	0.00597852	1.46682	0.63156	0.779397	-1.87652	0.0999096	0.246836	.	.	.	.	.	.	.	.	.	.	.	.	.	.
C10616	0	0	0	0	3	1	3	1.75	0	0	0	0	0	0	4	1.39	4.37143	0.196238	0.393427	3.37963	0.534151	0.697718	-1.38371	0.510146	0.735742	.	.	.	.	.	.	.	.	.	.	.	.	.	.
C10617	1	0.5	0	0	1	0.3	2	1.03	1	0.31	3	0.94	0	0	0	0	1.69055	0.585378	0.79236	0.384201	1	1	-1.13549	0.466608	0.696076	.	.	.	.	.	.	.	.	.	.	.	.	.	.
C10618	121	23.99	184	36.83	4	0.49	11	2.34	10	1.26	0	0	1	0.11	1	0.12	-3.64096	1.08e-16	3.88e-15	-8.15239	9.99e-49	1.44e-46	-4.24589	6.04e-05	0.000540246	.	.	.	.	.	.	.	.	.	.	.	.	.	.
C10619	1	0.16	2	0.32	1	0.1	8	1.38	4	0.41	7	0.75	3	0.26	8	0.8	2.05735	0.128184	0.290326	1.36556	0.256112	0.414542	-0.444032	0.690849	0.871958	.	.	.	.	.	.	.	.	.	.	.	.	.	.
C1062	0	0	0	0	2	0.17	3	0.44	4	0.34	0	0	1	0.07	2	0.17	4.87875	0.0436736	0.1295	2.98293	0.555548	0.7091	-2.25634	0.0621619	0.174526	.	.	C1062_i1|m.642	1151-801[-]	.	.	.	.	.	.	.	.	.	.
C10621	12	1.99	11	1.85	2	0.21	4	0.72	1	0.11	3	0.34	1	0.09	7	0.73	-1.71011	0.0508138	0.14589	-2.18648	0.00504671	0.0190315	-0.229156	0.881357	0.992983	.	.	.	.	.	.	.	.	.	.	.	.	.	.
C10622	3	1.16	4	1.55	5	1.16	9	3.62	2	0.48	6	1.48	1	0.2	0	0	1.17181	0.229002	0.438116	-1.10935	0.42438	0.593078	-2.01989	0.0702799	0.190522	.	.	C10622_i1|m.5985	487-80[-]	.	.	.	.	.	.	.	.	.	.	.	.	C10622_i1|m.5986	75-476[+]	AGP26_ARATH^AGP26_ARATH^Q:8-105,H:6-109^45.71%ID^E:1e-05^RecName: Full=Classical arabinogalactan protein 26;^Eukaryota; Viridiplantae; Streptophyta; Embryophyta; Tracheophyta; Spermatophyta; Magnoliophyta; eudicotyledons; Gunneridae; Pentapetalae; rosids; malvids; Brassicales; Brassicaceae; Camelineae; Arabidopsis	.	.	.	ENOG41107NA^NA	KEGG:ath:AT2G47930
C10624	0	0	4	0.82	0	0	0	0	5	0.64	2	0.27	1	0.11	0	0	0.141558	1	1	-1.46437	0.556032	0.709337	-1.30785	0.545601	0.765739	.	.	.	.	.	.	.	.	.	.	.	.	.	.
C10625	0	0	0	0	0	0	0	0	0	0	9	2	1	0.18	2	0.42	NA	NA	NA	4.87567	0.0812493	0.181142	4.75644	0.0373713	0.120059	.	.	.	.	.	.	.	.	.	.	.	.	.	.
C10628	0	0	0	0	1	0.16	3	0.85	1	0.17	1	0.17	0	0	4	0.66	4.1415	0.207085	0.407944	3.67434	0.442822	0.610975	-0.845954	0.695902	0.875311	.	.	.	.	.	.	.	.	.	.	.	.	.	.
C10629	0	0	0	0	2	0.29	9	2.23	4	0.59	3	0.46	4	0.5	4	0.58	5.70473	0.00912026	0.0368236	4.71938	0.0608865	0.146858	-1.34582	0.156992	0.338604	.	.	.	.	.	.	.	.	.	.	.	.	.	.
C1063	0	0	0	0	7	3.39	0	0	0	0	0	0	2	0.88	2	1.03	4.37348	0.293264	0.51777	3.34041	0.549737	0.708223	-1.40382	0.51547	0.740038	.	.	.	.	.	.	.	.	.	.	.	.	.	.
C10632	0	0	0	0	0	0	0	0	3	0.62	10	2.15	7	1.24	8	1.64	3.29539	0.642363	0.844494	5.88156	0.000965679	0.00448409	2.18721	0.0371562	0.119532	.	.	.	.	.	.	.	.	.	.	.	.	.	.
C10636	0	0	0	0	0	0	0	0	0	0	4	0.8	0	0	3	0.57	NA	NA	NA	4.13423	0.251973	0.410455	4.00438	0.114825	0.271984	.	.	.	.	.	.	.	.	.	.	.	.	.	.
C10637	17	11.87	20	13.81	0	0	2	1.39	3	1.23	0	0	6	2.14	1	0.42	-2.8802	0.000400529	0.00245718	-3.52536	4.22e-06	3.24e-05	-0.41076	0.870657	0.986749	.	.	C10637_i1|m.5994	2-313[+]	.	.	.	.	.	.	.	.	.	.
C10638	3	2.31	8	6.08	1	0.43	1	0.76	2	0.9	10	4.55	13	5.09	8	3.65	-1.4733	0.242968	0.458195	0.303889	0.760811	0.882545	2.06924	0.0175832	0.0674232	.	.	.	.	.	.	.	.	.	.	.	.	.	.
C10639	1	1.1	0	0	6	3.54	0	0	6	3.69	5	3.06	5	2.7	5	3.16	3.05212	0.142146	0.312673	2.51721	0.148785	0.281164	-0.390823	0.796804	0.942197	.	.	C10639_i1|m.5995	442-143[-]	.	.	.	.	.	.	.	.	.	.
C10642	33	8.84	39	10.52	14	2.3	9	2.56	25	4.2	4	0.71	5	0.72	6	1	-0.687614	0.121708	0.280231	-3.40592	6.42e-11	9.07e-10	-2.42901	4.91e-05	0.000449366	.	.	C10642_i1|m.5996	170-514[+]	.	.	.	.	.	.	.	.	.	.
C10643	0	0	3	1.51	2	0.59	2	1.04	2	0.61	5	1.58	1	0.26	2	0.61	0.868981	0.598699	0.8062	0.244088	1	1	-0.368888	0.846663	0.974162	.	.	.	.	.	.	.	.	.	.	.	.	.	.
C10644	0	0	3	0.55	3	0.34	0	0	2	0.23	5	0.61	0	0	1	0.11	0.522923	0.923005	1	-0.130904	0.973596	1	-0.377566	1	1	.	.	.	.	.	.	.	.	.	.	.	.	.	.
C10645	375.31	25.78	464.87	32.41	831.67	36.27	250.11	18.86	574.8	25.56	567	26.91	1233.72	46.83	721.63	31.45	0.826051	0.0152716	0.0563755	0.386279	0.20245	0.349903	-0.154814	0.642481	0.834343	.	.	C10645_i1|m.5997	1055-1507[+]	.	.	.	.	.	.	.	.	.	.	.	.	C10645_i1|m.5998	1018-1344[+]	.	.	.	.	.	.
C10646	617.69	71.76	639.13	75.21	155.33	11.36	148.89	18.84	310.2	23.16	124	9.84	13.28	0.85	37.37	2.74	-1.12364	0.000271131	0.00173789	-3.98705	4.64e-10	5.97e-09	-2.56801	3.36e-05	0.000320252	.	.	C10646_i1|m.5999	184-636[+]	.	.	.	.	.	.	.	.	.	.	.	.	C10646_i1|m.6000	147-473[+]	.	.	.	.	.	.
C10648	12	22.1	12	21.02	11	9.97	7	11.25	14	13.35	6	5.52	12	10.23	8	8	0.31338	0.63417	0.840832	-1.06045	0.0769455	0.173274	-1.09274	0.0588126	0.167575	.	.	.	.	.	.	.	.	.	.	.	.	.	.
C10649	3	1.16	5	1.94	2	0.46	0	0	0	0	0	0	0	0	0	0	-1.96523	0.151593	0.328034	-5.42042	0.00658778	0.0239021	-2.98495	0.58898	0.794263	.	.	.	.	.	.	.	.	.	.	.	.	.	.
C10650	1	0.18	3	0.55	3	0.34	4	0.78	7	0.81	2	0.24	0	0	0	0	1.65899	0.141415	0.311402	-1.94405	0.371627	0.541598	-3.3339	0.00410377	0.0207975	.	.	.	.	.	.	.	.	.	.	.	.	.	.
C10651	3	0.86	1	0.29	3	0.53	0	0	2	0.36	1	0.19	0	0	3	0.53	0.150893	1	1	-1.07797	0.503516	0.669247	-0.953077	0.655771	0.844426	.	.	.	.	.	.	.	.	.	.	.	.	.	.
C10652	5	0.38	5	0.39	294	14.26	313	26.26	393	19.45	60	3.17	82	3.46	71	3.44	6.54623	7.7e-45	1.12e-42	3.20427	1.97e-11	2.93e-10	-3.07693	1.5e-26	1.43e-24	.	.	C10652_i1|m.6001	3-311[+]	.	.	.	.	.	.	.	.	.	.
C10654	0	0	0	0	2	0.21	7	1.25	1	0.11	0	0	1	0.09	2	0.21	5.16649	0.0482418	0.140007	2.98293	0.55564	0.709149	-2.55085	0.0755757	0.200807	.	.	.	.	.	.	.	.	.	.	.	.	.	.
C10655	16.8	4.18	18.25	4.58	27.9	4.27	25.42	6.74	24.15	3.78	83.94	13.82	111.32	14.96	130.31	20.2	1.06464	0.0150952	0.0558423	2.02887	3.8e-08	3.91e-07	1.24053	0.0001319	0.00107354	.	.	C10655_i1|m.6004	775-446[-]	.	.	.	.	.	.	.	.	.	.	.	.	C10655_i1|m.6005	315-1[-]	.	.	.	.	.	.
C10656	5.2	1.82	1.75	0.61	18.1	3.81	4.58	1.68	9.85	2.13	45.06	10.17	55.68	10.37	45.69	9.84	2.05888	0.00998585	0.0396165	3.17475	1.75e-08	1.88e-07	1.36622	0.00107334	0.00664311	.	.	C10656_i1|m.6006	315-1[-]	.	.	.	.	.	.	.	.	.	.
C10657	9	0.85	4	0.38	24	1.43	6	0.62	19	1.16	25	1.62	11	0.57	19	1.14	1.74639	0.010982	0.0428599	0.908481	0.208193	0.357331	-0.564415	0.330026	0.561278	.	.	.	.	.	.	.	.	.	.	.	.	.	.
C10658	1	0.2	0	0	0	0	10	2.18	0	0	13	1.77	0	0	0	0	3.22026	0.276539	0.499259	2.36934	0.324948	0.493261	-0.678666	0.714664	0.886412	.	.	.	.	.	.	.	.	.	.	.	.	.	.
C10659	2	0.36	4	0.73	3	0.34	0	0	1	0.12	0	0	5	0.49	0	0	-0.688404	0.631795	0.838486	-1.42173	0.356926	0.528669	-0.404807	1	1	.	.	.	.	.	.	.	.	.	.	.	.	.	.
C1066	0	0	0	0	2	0.31	2	0.53	2	0.31	7	1.15	8	1.07	4	0.62	4.31111	0.109547	0.258498	5.48132	0.00677151	0.0244652	0.814109	0.419951	0.650179	.	.	.	.	.	.	.	.	.	.	.	.	.	.
C10661	0	0	2	0.48	0	0	2	0.51	0	0	4	0.63	6	0.78	7	1.04	0.133315	1	1	1.80986	0.192783	0.338751	2.0477	0.173812	0.362784	.	.	C10661_i1|m.6007	924-457[-]	.	.	.	.	.	.	.	.	.	.
C10662	4	2.04	1	0.51	0	0	0	0	0	0	0	0	0	0	0	0	-4.13361	0.128761	0.291147	-4.76077	0.0507526	0.127918	NA	NA	NA	.	.	.	.	.	.	.	.	.	.	.	.	.	.
C10664	6	2.08	5	1.74	8	1.68	3	1.09	11	2.37	0	0	2	0.37	1	0.21	0.859824	0.350083	0.583537	-2.89648	0.00866983	0.0302819	-3.45742	0.000594505	0.00398733	.	.	.	.	.	.	.	.	.	.	.	.	.	.
C10665	0	0	0	0	0	0	0	0	0	0	5	1.32	6	1.32	4	1.02	NA	NA	NA	5.15022	0.0164641	0.0515569	5.01792	0.00470086	0.023228	.	.	C10665_i1|m.6011	329-3[-]	.	.	.	.	.	.	.	.	.	.
C10666	0	0	1	0.29	0	0	3	0.93	0	0	0	0	0	0	0	0	1.51838	0.877496	0.99963	NA	NA	NA	-3.84235	0.242623	0.455116	.	.	C10666_i1|m.6012	1-306[+]	.	.	.	.	.	.	.	.	.	.
C10667	33.82	4.42	30.07	3.98	12.72	1.04	6.91	0.98	31.76	2.66	6	0.53	6.79	0.49	9.57	0.79	-0.426747	0.405825	0.642013	-2.63212	1.52e-07	1.44e-06	-1.91902	0.00162094	0.00944341	.	.	.	.	.	.	.	.	.	.	.	.	.	.
C10668	7.18	1.43	19.93	4	13.28	1.64	5.09	1.09	6.24	0.79	0	0	1.21	0.13	3.43	0.43	-0.272527	0.714756	0.900898	-3.79655	7.1e-05	0.00042761	-3.22971	0.000270507	0.00200812	.	.	.	.	.	.	.	.	.	.	.	.	.	.
C10669	9	6.7	15	11.02	7	2.94	1	0.74	11	4.79	0	0	2	0.76	1	0.44	-0.477266	0.537976	0.755128	-4.00606	1.67e-05	0.000114123	-3.21486	0.0049672	0.0242852	.	.	.	.	.	.	.	.	.	.	.	.	.	.
C1067	0	0	0	0	3	0.28	0	0	1	0.09	15	1.49	8	0.64	5	0.46	3.6665	0.408036	0.643665	6.04534	0.00119733	0.00541822	1.99303	0.0381204	0.121862	.	.	.	.	.	.	.	.	.	.	.	.	.	.
C10671	0	0	0	0	2	0.6	0	0	3	0.93	0	0	0	0	3	0.93	3.97212	0.294732	0.518711	3.00742	0.636861	0.783277	-1.32289	0.502898	0.729915	.	.	.	.	.	.	.	.	.	.	.	.	.	.
C10672	0	0	0	0	13	3.43	1	0.46	13	3.53	8	2.25	14	3.28	13.7	3.72	6.31334	0.000944346	0.00525527	6.38807	7.08e-05	0.000426558	-0.315442	0.715362	0.886951	.	.	.	.	.	.	.	.	.	.	.	.	.	.
C10673	0	0	0	0	12	3.37	9	4.41	19	5.5	4	1.2	6	1.5	5.3	1.54	6.96006	1.32e-06	1.39e-05	5.14925	0.0164102	0.0514264	-2.18399	0.000254727	0.00190491	.	.	.	.	.	.	.	.	.	.	.	.	.	.
C10675	225	31.73	228	32.53	83	7.33	56	8.57	106	9.57	112	10.72	147	11.35	99	8.79	-0.984793	0.000285148	0.00181889	-1.52468	8.91e-10	1.11e-08	-0.255229	0.370125	0.602169	.	.	C10675_i1|m.6016	392-880[+]	.	.	.	.	.	.	.	.	.	.	.	.	C10675_i1|m.6017	1350-1012[-]	.	.	.	.	.	.
C10677	0	0	0	0	0	0	0	0	4	1.1	3	0.86	8	1.9	7	1.93	3.66454	0.522284	0.740192	5.39971	0.0108817	0.036489	1.33144	0.291911	0.517753	.	.	.	.	.	.	.	.	.	.	.	.	.	.
C10678	354	99.42	414	116.97	180	30.88	82	24.42	192	33.77	53	9.77	67	10.12	77	13.43	-0.884273	0.00154096	0.00807504	-3.14021	1.7e-32	1.07e-30	-1.97438	4.37e-11	1.13e-09	.	.	C10678_i1|m.6021	2-511[+]	.	PF13499.3^EF-hand_7^EF-hand domain pair^57-129^E:1e-09`PF13202.3^EF-hand_5^EF hand^59-78^E:0.00018	.	.	.	.	.	GO:0005509^molecular_function^calcium ion binding	.	.
C10679	7	3.12	1	0.45	2	0.53	7	3.22	7	1.91	5	1.41	10	2.35	3	0.82	0.952555	0.388483	0.619858	-0.02688	1	1	-0.704024	0.403324	0.634427	.	.	.	.	.	.	.	.	.	.	.	.	.	.
C1068	1	0.45	4	1.79	2	0.53	3	1.39	4	1.09	0	0	0	0	0	0	0.748459	0.68049	0.870005	-4.76308	0.0501022	0.126701	-5.11553	0.00864577	0.0382203	.	.	.	.	.	.	.	.	.	.	.	.	.	.
C10680	0	0	0	0	1	0.14	0	0	3	0.44	2	0.31	2	0.25	5	0.72	3.6792	0.410195	0.645221	4.45218	0.107068	0.221794	0.391132	0.841798	0.971643	.	.	.	.	.	.	.	.	.	.	.	.	.	.
C10681	0	0	0	0	2	0.57	3	1.5	1	0.3	2	0.61	0	0	4	1.19	4.35793	0.136293	0.30281	3.92067	0.325455	0.493774	-0.813643	0.708508	0.882529	.	.	.	.	.	.	.	.	.	.	.	.	.	.
C10686	0	0	0	0	0	0	0	0	1	0.32	4	1.31	1	0.27	3	0.96	NA	NA	NA	4.30217	0.150531	0.283594	1.96638	0.241511	0.453674	.	.	.	.	.	.	.	.	.	.	.	.	.	.
C10687	0	0	0	0	6	0.49	5	0.7	8	0.66	1	0.09	3	0.21	1	0.08	5.91017	0.000934599	0.00520916	3.63079	0.362249	0.533782	-2.63524	0.00214116	0.0119909	.	.	C10687_i1|m.6024	717-1034[+]	.	PF13966.3^zf-RVT^zinc-binding in reverse transcriptase^2-55^E:7.2e-11	.	.	.	.	.	.	.	.
C10688	32	8.32	26	6.8	112	17.85	43	11.89	163	26.61	51	8.75	392	54.95	97	15.68	2.29809	5.15e-07	5.82e-06	1.98121	0.00382617	0.0149882	-0.0287859	0.969318	1	.	.	.	.	.	.	.	.	.	.	.	.	.	.
C10689	0	0	0	0	0	0	0	0	4.44	2.98	7.66	5.08	2	1.18	7	4.84	3.66449	0.522598	0.740192	5.35325	0.0165702	0.0518231	1.29909	0.325744	0.556054	.	.	.	.	.	.	.	.	.	.	.	.	.	.
C10690	0	0	0	0	2	0.76	0	0	2.56	1.01	5.34	2.14	0	0	4	1.59	3.97217	0.294576	0.518613	4.48011	0.162032	0.299986	0.140282	1	1	.	.	.	.	.	.	.	.	.	.	.	.	.	.
C10693	0	0	0	0	0	0	0	0	0	0	0	0	0	0	5	1.54	NA	NA	NA	3.67511	0.544091	0.704773	3.51893	0.320054	0.550608	.	.	.	.	.	.	.	.	.	.	.	.	.	.
C10694	1	0.16	8	1.28	1	0.1	1	0.17	0	0	0	0	1	0.09	2	0.2	-2.05367	0.284598	0.506911	-2.6045	0.0589365	0.143254	-0.239879	1	1	.	.	.	.	.	.	.	.	.	.	.	.	.	.
C10698	0	0	0	0	3	0.61	7	2.49	0	0	1	0.22	0	0	12	2.5	5.17727	0.0715898	0.188924	4.98592	0.135189	0.261523	-0.599295	0.735852	0.902789	.	.	.	.	.	.	.	.	.	.	.	.	.	.
C10699	2	0.52	3	0.79	0	0	0	0	2	0.33	6	1.03	4	0.56	0	0	-1.31243	0.485601	0.707449	-0.172931	0.991409	1	1.4558	0.476589	0.705808	.	.	.	.	.	.	.	.	.	.	.	.	.	.
C107	1	0.16	5	0.8	3	0.3	0	0	0	0	6	0.64	18	1.55	8	0.79	-1.08344	0.529514	0.746945	1.18628	0.229657	0.384517	2.52099	0.0155102	0.061151	.	.	.	.	.	.	.	.	.	.	.	.	.	.
C10700	1	0.24	4	0.96	0	0	0	0	0	0	0	0	0	0	0	0	-4.12748	0.127812	0.289746	-4.76309	0.0501457	0.126712	NA	NA	NA	.	.	C10700_i1|m.6028	924-1[-]	.	.	.	.	.	.	.	.	.	.
C10702	20755.5	2274.16	22244.8	2469.45	17049.4	1176.93	12391	1480.33	15515.8	1093.48	326.01	24.44	899.85	54.19	4727.39	327.19	-0.0132541	0.941985	1	-4.01334	1.11e-07	1.07e-06	-3.74749	6.41e-08	1.05e-06	.	.	.	.	.	.	.	.	.	.	.	.	.	.
C10704	1066.39	176.36	1081.51	180.8	321.36	33.14	175.13	31.29	293.12	30.91	0	0	5.93	0.54	10.45	1.09	-1.55186	7.56e-12	1.7e-10	-8.21235	1.49e-120	3.77e-117	-6.37823	1.02e-57	4.96e-55	.	.	.	.	.	.	.	.	.	.	.	.	.	.
C10705	2	0.51	2	0.51	2	0.31	5	1.35	2	0.32	3	0.5	9	1.23	2	0.32	1.10735	0.418173	0.653487	0.579099	0.686434	0.823233	-0.274563	0.791608	0.939069	.	.	.	.	.	.	.	.	.	.	.	.	.	.
C10706	2	0.47	1	0.24	4	0.58	5	1.26	6	0.89	0	0	0	0	0	0	2.14656	0.0488245	0.141263	-4.05951	0.111163	0.227213	-5.83693	0.000347687	0.00249274	.	.	C10706_i1|m.6031	3-740[+]	MEDH_BACMT^MEDH_BACMT^Q:2-110,H:176-283^28.44%ID^E:7e-10^RecName: Full=NAD-dependent methanol dehydrogenase {ECO:0000303|PubMed:1995642};^Bacteria; Firmicutes; Bacilli; Bacillales; Bacillaceae; Bacillus	PF00465.16^Fe-ADH^Iron-containing alcohol dehydrogenase^2-235^E:4e-27	.	.	.	.	GO:0005737^cellular_component^cytoplasm`GO:0000287^molecular_function^magnesium ion binding`GO:0050093^molecular_function^methanol dehydrogenase activity`GO:0008270^molecular_function^zinc ion binding`GO:0046170^biological_process^methanol catabolic process	GO:0016491^molecular_function^oxidoreductase activity`GO:0046872^molecular_function^metal ion binding`GO:0055114^biological_process^oxidation-reduction process	.	.	.	.	C10706_i1|m.6032	521-132[-]	.	.	.	.	.	.
C10709	3	0.37	4	0.49	4	0.31	10	1.33	8	0.63	5	0.42	4	0.27	8	0.61	1.59177	0.07184	0.189493	0.104964	0.999749	1	-1.22644	0.0900493	0.22832	.	.	.	.	.	.	.	.	.	.	.	.	.	.
C10710	319	47.45	248	37.32	406	37.78	198	31.91	284	27	222	22.38	293	23.84	231	21.62	0.536155	0.0553503	0.156324	-0.788694	0.00093811	0.00437143	-1.04335	2.19e-05	0.000218482	.	.	C10710_i1|m.6035	546-959[+]	.	.	.	.	.	.	.	.	.	.
C10712	1	0.35	4	1.39	1	0.21	0	0	0	0	2	0.45	1	0.18	1	0.21	-2.12142	0.302828	0.529939	-1.40203	0.342074	0.512482	1.04229	0.681697	0.865106	.	.	.	.	.	.	.	.	.	.	.	.	.	.
C10713	6	3.15	6	3.14	1	0.31	2	1.07	5	1.59	5	1.63	8	2.2	8	2.55	-0.649665	0.506588	0.727711	-0.369052	0.723654	0.855124	0.557957	0.588319	0.794263	.	.	C10713_i1|m.6037	3-326[+]	.	.	.	.	.	.	.	.	.	.	.	.	C10713_i1|m.6038	1-318[+]	.	.	.	.	.	.
C10715	3	0.26	0	0	2	0.11	6	0.56	0	0	13	0.77	12	0.57	20	1.09	1.42524	0.467549	0.688158	2.65944	0.00330574	0.0132192	1.53975	0.0946376	0.237084	.	.	.	.	.	.	.	.	.	.	.	.	.	.
C10716	5	3.07	1	0.61	1	0.35	0	0	0	0	0	0	2	0.63	0	0	-2.37815	0.21011	0.411568	-2.5574	0.211842	0.361702	0.163543	1	1	.	.	.	.	.	.	.	.	.	.	.	.	.	.
C10717	0	0	0	0	0	0	0	0	2	0.53	7	1.92	3	0.69	0	0	2.79536	0.832508	0.968918	4.60113	0.145139	0.275618	1.47132	0.488373	0.717393	.	.	.	.	.	.	.	.	.	.	.	.	.	.
C10719	0	0	5	2.41	0	0	0	0	1	0.29	1	0.3	3	0.76	2	0.59	-2.11912	0.370919	0.605669	-0.885594	0.646819	0.791017	1.54166	0.463247	0.692945	.	.	.	.	.	.	.	.	.	.	.	.	.	.
C1072	0	0	0	0	2	0.68	0	0	0	0	6	2.15	7	2.12	2	0.7	2.76985	0.835224	0.968918	5.14523	0.0241345	0.0708763	1.99838	0.192039	0.388819	.	.	C1072_i1|m.647	1-561[+]	.	.	.	.	.	.	.	.	.	.	.	.	C1072_i1|m.648	381-43[-]	.	.	.	.	.	.
C10725	6	6.12	13	12.95	8	4.42	4	3.88	4	2.3	2	1.15	0	0	4	2.36	-0.334109	0.730103	0.913476	-2.74126	0.00410309	0.0159484	-2.12158	0.0248672	0.0884212	.	.	.	.	.	.	.	.	.	.	.	.	.	.
C10726	0	0	1	0.28	0	0	7	2.04	3	0.52	0	0	0	0	0	0	3.08078	0.175508	0.365535	NA	NA	NA	-5.43523	0.0191389	0.0720008	.	.	.	.	.	.	.	.	.	.	.	.	.	.
C10729	2	0.51	0	0	1	0.16	1	0.27	6	0.96	3	0.5	5	0.69	5	0.79	1.72749	0.45323	0.674277	1.43274	0.419243	0.587026	-0.085301	1	1	.	.	.	.	.	.	.	.	.	.	.	.	.	.
C1073	2	1.17	2	1.16	2	0.68	1	0.59	0	0	0	0	4	1.21	0	0	-0.455367	1	1	-1.14837	0.536729	0.698863	-0.418894	1	1	.	.	C1073_i1|m.650	1-429[+]	.	.	.	.	.	.	.	.	.	.
C10734	1	0.52	0	0	0	0	0	0	2	0.63	3	0.98	0	0	0	0	0.689239	1	1	0.384197	1	1	-0.08373	1	1	.	.	C10734_i1|m.6055	243-566[+]	.	.	.	.	.	.	.	.	.	.
C10735	0	0	2	0.7	2	0.42	7	2.56	2	0.43	5	1.13	0	0	3	0.64	2.34547	0.0926416	0.229848	0.799376	0.898317	0.978589	-1.3281	0.25819	0.474294	.	.	.	.	.	.	.	.	.	.	.	.	.	.
C10737	0	0	0	0	2	0.34	4	1.17	4	0.69	4	0.72	3	0.44	2	0.34	5.04724	0.0272596	0.0894609	4.44656	0.0941387	0.201548	-0.958539	0.413703	0.644552	.	.	.	.	.	.	.	.	.	.	.	.	.	.
C10739	1	0.47	0	0	6	1.67	1	0.49	7	2.01	1	0.3	5	1.24	16	4.6	3.30863	0.0468383	0.136883	3.06305	0.0530104	0.132171	-0.0966467	1	1	.	.	C10739_i1|m.6058	441-1[-]	.	.	.	.	.	.	.	.	.	.
C1074	2	0.63	0	0	2	0.38	0	0	3	0.59	18	3.68	3	0.5	5	0.97	1.0432	0.920753	1	2.44509	0.0940438	0.201544	1.62206	0.132307	0.300313	.	.	.	.	.	.	.	.	.	.	.	.	.	.
C10740	5	5.72	0	0	0	0	0	0	0	0	2	1.26	11	6.15	1	0.65	-4.13655	0.193051	0.389267	0.250085	0.981323	1	4.8825	0.0346135	0.113203	.	.	C10740_i1|m.6059	25-366[+]	.	.	.	.	.	.	.	.	.	.
C10744	0	0	0	0	5	0.66	0	0	2	0.27	5	0.71	3.71	0.43	5.49	0.73	4.40832	0.183597	0.376041	5.06264	0.0231858	0.0685881	0.258395	0.754974	0.914513	.	.	C10744_i1|m.6062	510-70[-]	.	.	.	.	.	.	.	.	.	.
C10745	0	0	2	0.51	0	0	7	1.9	0	0	1	0.17	1.29	0.18	4.51	0.72	1.8929	0.587842	0.794853	0.595422	1	1	-1.0687	0.55918	0.776508	.	.	C10745_i1|m.6063	312-770[+]	.	.	.	.	.	.	.	.	.	.
C10747	0	0	2	0.43	1	0.13	1	0.23	0	0	2	0.29	4	0.46	0	0	-0.0330412	1	1	0.346307	1	1	0.651388	1	1	.	.	.	.	.	.	.	.	.	.	.	.	.	.
C10748	0	0	0	0	2	0.54	1	0.47	7	1.95	0	0	1	0.24	3	0.84	4.95656	0.0500103	0.143904	3.35713	0.57481	0.724908	-1.9678	0.164411	0.349174	.	.	.	.	.	.	.	.	.	.	.	.	.	.
C1075	0	0	0	0	0	0	4	4.32	0	0	0	0	3	1.69	4	2.64	4.03613	0.431209	0.657118	4.08785	0.251705	0.410455	-0.283298	0.885693	0.99548	.	.	.	.	.	.	.	.	.	.	.	.	.	.
C10750	0	0	0	0	1	0.12	0	0	0	0	5	0.64	4	0.41	3	0.36	NA	NA	NA	4.84467	0.0460727	0.118689	2.51024	0.0685225	0.187255	.	.	.	.	.	.	.	.	.	.	.	.	.	.
C10751	0	0	0	0	0	0	0	0	0	0	5	1.09	0	0	6	1.25	NA	NA	NA	4.75696	0.10429	0.217314	4.61895	0.0493119	0.147276	.	.	.	.	.	.	.	.	.	.	.	.	.	.
C10755	0	0	0	0	2	1.75	2	3.1	1	0.92	0	0	2	1.64	9	8.66	4.07601	0.170744	0.35903	4.73193	0.160043	0.297296	0.263045	1	1	.	.	.	.	.	.	.	.	.	.	.	.	.	.
C10757	0	0	0	0	3	0.93	0	0	2	0.64	0	0	4	1.11	4	1.28	3.96721	0.292593	0.517102	4.26299	0.201662	0.349165	-0.0744043	1	1	.	.	C10757_i1|m.6071	3-332[+]	.	.	.	.	.	.	.	.	.	.
C10758	6	2.2	1	0.37	1	0.22	2	0.77	5	1.13	3	0.71	5	0.98	13	2.93	0.100905	1	1	0.404013	0.793513	0.907097	0.557497	0.631198	0.824366	.	.	.	.	.	.	.	.	.	.	.	.	.	.
C10759	2	1.02	6	3.06	3	0.9	0	0	0	0	4	1.27	4	1.07	5	1.55	-1.47109	0.28844	0.512112	-0.464452	0.70975	0.842355	1.28681	0.353455	0.584559	.	.	.	.	.	.	.	.	.	.	.	.	.	.
C1076	0	0	0	0	1	0.19	1	0.33	6	1.17	0	0	3	0.5	0	0	4.65655	0.0967667	0.237347	2.93117	0.839618	0.936854	-2.05436	0.191493	0.387983	.	.	.	.	.	.	.	.	.	.	.	.	.	.
C10760	0	0	0	0	0	0	2	0.3	0	0	14	1.31	16	1.2	9	0.78	3.06629	0.666358	0.859479	6.50264	3.59e-05	0.000229195	3.25891	0.00179643	0.0103182	.	.	.	.	.	.	.	.	.	.	.	.	.	.
C10761	0	0	2	8.15	0	0	0	0	0	0	1	1.82	0	0	0	0	-2.92278	0.433101	0.657118	-1.77765	0.747614	0.872346	NA	NA	NA	.	.	.	.	.	.	.	.	.	.	.	.	.	.
C10762	0	0	0	0	58	1.94	40	2.31	89	3.03	0	0	0	0	0	0	9.16815	3.88e-21	1.91e-19	NA	NA	NA	-9.40865	6.9e-29	7.53e-27	.	.	.	.	.	.	.	.	.	.	.	.	.	.
C10763	7	1.35	6	1.17	0	0	0	0	5	0.61	3	0.39	0	0	3	0.36	-1.46094	0.191296	0.386746	-2.19807	0.0309858	0.0867492	-0.40332	1	1	.	.	.	.	.	.	.	.	.	.	.	.	.	.
C10764	0	0	0	0	4	0.64	0	0	0	0	0	0	6	0.84	0	0	3.63065	0.521297	0.740192	3.81925	0.463949	0.63064	-0.148477	1	1	.	.	.	.	.	.	.	.	.	.	.	.	.	.
C10765	1	0.38	0	0	4	0.91	7	2.78	0	0	6	1.47	12	2.43	8	1.87	3.17483	0.140848	0.310642	3.28128	0.0175855	0.0545053	0.294912	0.849628	0.975786	.	.	.	.	.	.	.	.	.	.	.	.	.	.
C10766	0	0	0	0	1	0.18	4	1.23	1	0.18	0	0	1	0.16	3	0.54	4.42536	0.172217	0.360107	3.35713	0.574769	0.724908	-1.4383	0.353596	0.584559	.	.	C10766_i1|m.6072	2-328[+]	.	.	.	.	.	.	.	.	.	.
C10767	95	29.95	116	36.75	14	2.68	15	4.99	13	2.55	5	1.03	8	1.35	3	0.59	-2.38675	8.66e-11	1.71e-09	-4.86843	2.28e-32	1.42e-30	-2.21015	0.000238078	0.00179443	.	.	C10767_i1|m.6073	760-350[-]	.	.	.	.	.	.	.	.	.	.	.	.	C10767_i1|m.6074	236-601[+]	.	.	.	.	.	.
C10768	0	0	0	0	0	0	0	0	1	0.39	6	2.38	0	0	1	0.39	NA	NA	NA	4.14265	0.306855	0.47319	1.83526	0.343985	0.57484	.	.	.	.	.	.	.	.	.	.	.	.	.	.
C10769	24	3.79	26	4.15	32	3.16	26	4.44	28	2.82	131	13.98	94	8.11	123	12.21	0.704763	0.0851482	0.215585	1.62546	3.29e-06	2.57e-05	1.20095	0.000194267	0.00150182	.	.	C10769_i1|m.6076	1239-922[-]	.	.	.	.	.	.	.	.	.	.
C1077	0	0	4	1.06	2	0.32	3	0.84	2	0.33	0	0	0	0	0	0	0.729007	0.728857	0.913463	-4.45538	0.126177	0.249039	-4.78503	0.0191182	0.071943	.	.	.	.	.	.	.	.	.	.	.	.	.	.
C10770	0	0	0	0	0	0	1	0.42	2	0.5	4	1.04	4	0.86	3	0.75	3.39284	0.553389	0.762874	4.72064	0.0611952	0.147398	0.988559	0.509393	0.735075	.	.	C10770_i1|m.6077	3-671[+]	.	PF03732.14^Retrotrans_gag^Retrotransposon gag protein^42-114^E:5.8e-08	.	.	.	.	.	.	.	.
C10772	77	6.29	100	8.29	14	0.72	1	0.09	4	0.21	1	0.06	0	0	1	0.05	-3.33355	6.52e-11	1.31e-09	-7.36496	1.52e-36	1.21e-34	-3.65912	0.00322706	0.0169536	.	.	C10772_i1|m.6081	235-1821[+]	.	PF14223.3^Retrotran_gag_2^gag-polypeptide of LTR copia-type^81-213^E:4.5e-19	.	.	.	.	.	.	.	.	.	.	C10772_i1|m.6082	1718-2104[+]	M300_ARATH^M300_ARATH^Q:20-126,H:40-142^28.7%ID^E:4e-07^RecName: Full=Uncharacterized mitochondrial protein AtMg00300;^Eukaryota; Viridiplantae; Streptophyta; Embryophyta; Tracheophyta; Spermatophyta; Magnoliophyta; eudicotyledons; Gunneridae; Pentapetalae; rosids; malvids; Brassicales; Brassicaceae; Camelineae; Arabidopsis	PF13976.3^gag_pre-integrs^GAG-pre-integrase domain^26-96^E:2e-11	.	.	COG2801^Retrotransposon protein	KEGG:ath:ArthMp028
C10773	9	2.62	20	5.86	0	0	2	0.62	3	0.55	3	0.57	8	1.25	8	1.45	-2.5233	0.00446562	0.0201529	-1.77463	0.0115959	0.0385142	1.02885	0.374777	0.606838	.	.	C10773_i1|m.6083	141-521[+]	.	.	.	.	.	.	.	.	.	.	.	.	C10773_i1|m.6084	526-203[-]	.	.	.	.	.	.
C10774	3	0.34	3	0.34	2	0.14	1	0.12	3	0.22	12	0.93	5	0.31	11	0.79	-0.0991802	1	1	1.03529	0.289841	0.453334	1.40384	0.0929617	0.233917	.	.	.	.	.	.	.	.	.	.	.	.	.	.
C10776	2	0.85	0	0	3	0.76	2	0.88	0	0	1	0.27	0	0	2	0.52	1.15228	0.789644	0.940585	-0.509166	0.905098	0.981152	-1.43275	0.36621	0.597711	.	.	.	.	.	.	.	.	.	.	.	.	.	.
C10777	0	0	0	0	1	0.38	4	2.68	2	0.79	2	0.81	1	0.34	0	0	4.60666	0.0916475	0.227978	2.99022	0.555111	0.709016	-1.96306	0.152389	0.332027	.	.	.	.	.	.	.	.	.	.	.	.	.	.
C10778	3	0.69	2	0.46	0	0	0	0	2	0.29	2	0.31	7	0.87	4	0.57	-1.31441	0.485892	0.707617	0.176341	0.943149	1	1.7659	0.246382	0.459927	.	.	.	.	.	.	.	.	.	.	.	.	.	.
C10780	2	0.17	5	0.44	45	2.46	26	2.46	21	1.17	80	4.76	111	5.3	100	5.48	3.57851	4.32e-08	5.85e-07	4.15653	5.6e-17	1.36e-15	0.839816	0.0119185	0.0494634	.	.	C10780_i1|m.6088	1797-1420[-]	.	.	.	.	.	.	.	.	.	.	.	.	C10780_i1|m.6089	1151-825[-]	.	.	.	.	.	.
C10781	4	0.62	6	0.94	7	0.68	5	0.84	3	0.3	0	0	6	0.51	4	0.39	0.500358	0.673153	0.864831	-1.1683	0.246573	0.405931	-1.39993	0.127472	0.292929	.	.	.	.	.	.	.	.	.	.	.	.	.	.
C10783	0	0	0	0	5	1.9	0	0	0	0	2	0.8	1	0.34	0	0	3.92191	0.432466	0.657118	2.99022	0.555133	0.709016	-1.27171	0.542283	0.762847	.	.	.	.	.	.	.	.	.	.	.	.	.	.
C10785	2	0.97	1	0.49	1	0.29	1	0.5	1	0.3	0	0	0	0	3	0.89	-0.0717238	1	1	-1.05606	0.695874	0.831841	-0.738661	0.762746	0.918957	.	.	.	.	.	.	.	.	.	.	.	.	.	.
C10786	1	0.22	1	0.22	1	0.14	0	0	0	0	2	0.3	3	0.36	0	0	-0.918667	0.733663	0.913476	0.115261	1	1	1.32473	0.502487	0.729558	.	.	.	.	.	.	.	.	.	.	.	.	.	.
C10787	0	0	0	0	0	0	4	1.89	1	0.28	0	0	0	0	6	1.68	4.2449	0.251235	0.467392	3.92024	0.465774	0.631934	-0.72859	0.679191	0.863212	.	.	.	.	.	.	.	.	.	.	.	.	.	.
C10788	3	0.42	1	0.14	2	0.18	1	0.15	1	0.09	7	0.67	3	0.23	1	0.09	-0.0878742	1	1	0.2797	1	1	0.643472	0.697618	0.875965	.	.	C10788_i1|m.6090	448-107[-]	.	.	.	.	.	.	.	.	.	.
C10789	0	0	3	1.23	3	0.74	0	0	2	0.5	3	0.79	3	0.65	11	2.77	0.522924	0.923003	1	1.28233	0.392862	0.565002	0.981916	0.375144	0.607128	.	.	.	.	.	.	.	.	.	.	.	.	.	.
C10790	1	0.47	0	0	5	1.38	1	0.48	1	0.28	0	0	4	0.98	0	0	2.35816	0.299144	0.52472	0.656033	1	1	-1.49772	0.372586	0.604649	.	.	C10790_i1|m.6091	411-19[-]	.	.	.	.	.	.	.	.	.	.
C10791	0	0	0	0	2	0.68	0	0	2	0.7	9	3.22	7	2.11	7	2.46	3.68098	0.382803	0.613784	5.76115	0.00167397	0.0072743	1.68838	0.0592623	0.16845	.	.	.	.	.	.	.	.	.	.	.	.	.	.
C10792	0	0	1	0.19	8	0.92	1	0.2	10	1.17	4	0.5	9	0.9	5	0.58	3.72817	0.0173153	0.0622724	2.75764	0.101	0.21199	-0.813391	0.339401	0.56973	.	.	.	.	.	.	.	.	.	.	.	.	.	.
C10793	5	1.71	3	1.03	1	0.21	2	0.72	1	0.21	0	0	2	0.36	2	0.42	-0.99569	0.439061	0.659446	-2.0746	0.0863192	0.189831	-0.806353	0.614407	0.811177	.	.	.	.	.	.	.	.	.	.	.	.	.	.
C10794	0	0	0	0	2	0.48	2	0.83	5	1.23	0	0	1	0.21	1	0.24	4.85006	0.0464896	0.13611	2.47975	0.785256	0.901139	-2.71591	0.0336317	0.110861	.	.	.	.	.	.	.	.	.	.	.	.	.	.
C10795	14	2.02	16	2.34	7	0.63	3	0.47	17	1.57	7	0.69	9	0.71	10	0.91	-0.279339	0.675998	0.866391	-1.37231	0.0202816	0.0614995	-0.808605	0.234006	0.443877	.	.	.	.	.	.	.	.	.	.	.	.	.	.
C10796	5	1.45	5	1.45	7	1.23	34	10.41	3	0.54	30	5.69	6	0.93	4	0.72	2.25832	0.0411523	0.123391	0.838711	0.427258	0.596424	-1.14304	0.23963	0.451157	.	.	C10796_i1|m.6092	73-744[+]	.	PF06585.8^JHBP^Haemolymph juvenile hormone binding protein (JHBP)^8-223^E:2.3e-16	.	.	.	.	.	.	.	.
C10797	6	1.86	4	1.25	5	0.94	45	14.75	10	1.94	67	13.57	7	1.17	11	2.12	2.70154	0.0103739	0.040857	1.93057	0.0534407	0.13302	-0.497667	0.607158	0.805324	.	.	C10797_i1|m.6093	73-747[+]	.	PF06585.8^JHBP^Haemolymph juvenile hormone binding protein (JHBP)^7-224^E:1.8e-16	.	.	.	.	.	.	.	.
C10798	1.26	0.45	1.02	0.36	0	0	3.54	1.31	0	0	1.23	0.28	2.77	0.52	3	0.65	1.06965	0.842972	0.972999	0.575231	0.994269	1	-0.246824	1	1	.	.	.	.	.	.	.	.	.	.	.	.	.	.
C10799	2	0.97	0	0	3	0.86	0	0	1	0.29	2	0.61	0	0	0	0	0.73563	1	1	-0.998857	0.730979	0.859555	-1.47343	0.619384	0.815285	.	.	.	.	.	.	.	.	.	.	.	.	.	.
C1080	12.54	3.65	13.09	3.84	4.95	0.88	4.38	1.35	1.69	0.31	14.48	2.76	10.88	1.7	5.21	0.94	-1.28898	0.084325	0.214278	-0.96261	0.114265	0.23176	0.612944	0.456751	0.686811	.	.	.	.	.	.	.	.	.	.	.	.	.	.
C10800	2.74	1.5	13.98	7.62	1	0.32	0.46	0.26	0	0	6.77	2.29	3.23	0.92	7	2.32	-3.81594	0.00581909	0.0252399	-1.14613	0.18684	0.331095	3.00522	0.0189096	0.0713628	.	.	.	.	.	.	.	.	.	.	.	.	.	.
C10801	5	1.66	5	1.67	3	0.6	2	0.7	1	0.21	15	3.24	12	2.13	21	4.31	-0.784344	0.529541	0.746945	1.07714	0.120669	0.24085	2.14027	0.00432084	0.0216872	.	.	.	.	.	.	.	.	.	.	.	.	.	.
C10804	0	0	1	0.58	1	0.34	0	0	1	0.35	0	0	7	2.12	0	0	0.705431	1	1	1.38667	0.664715	0.804279	0.914948	0.663699	0.850726	.	.	.	.	.	.	.	.	.	.	.	.	.	.
C10805	5	0.44	1	0.09	1	0.06	27	2.59	2	0.11	26	1.57	2	0.1	7	0.39	2.47871	0.104838	0.250015	1.37913	0.270659	0.431635	-0.836133	0.466602	0.696076	.	.	.	.	.	.	.	.	.	.	.	.	.	.
C10806	0	0	2	0.55	0	0	1	0.29	0	0	7	1.25	6	0.88	1	0.17	-0.764051	0.753173	0.919898	1.5347	0.416387	0.58662	2.642	0.1318	0.299485	.	.	.	.	.	.	.	.	.	.	.	.	.	.
C10807	51	8.11	45	7.24	27	2.68	8	1.38	22	2.23	29	3.12	26	2.26	28	2.8	-0.875556	0.0353631	0.109941	-1.38203	9.17e-05	0.000540349	-0.21864	0.647635	0.838545	.	.	C10807_i1|m.6097	80-790[+]	.	PF13640.3^2OG-FeII_Oxy_3^2OG-Fe(II) oxygenase superfamily^123-229^E:6.2e-07	.	.	.	.	.	GO:0016491^molecular_function^oxidoreductase activity`GO:0055114^biological_process^oxidation-reduction process	.	.
C10808	4	1.81	2	0.9	0	0	0	0	0	0	2	0.57	0	0	0	0	-4.3814	0.062918	0.170839	-2.5082	0.18386	0.327189	2.4156	0.590144	0.794263	.	.	.	.	.	.	.	.	.	.	.	.	.	.
C1081	17.46	3.06	3.91	0.69	8.05	0.88	3.06	0.58	5.31	0.59	0	0	1.38	0.13	5.79	0.64	-0.499597	0.57445	0.781681	-2.68022	0.0160262	0.0504627	-1.90755	0.065902	0.18238	.	.	.	.	.	.	.	.	.	.	.	.	.	.
C10811	0	0	3	0.39	1	0.08	5	0.69	7	0.57	4	0.35	7	0.49	14	1.12	1.98044	0.150993	0.326923	1.8174	0.142749	0.272158	0.0774374	1	1	.	.	.	.	.	.	.	.	.	.	.	.	.	.
C10812	0	0	0	0	0	0	2	0.68	0	0	3	0.63	4	0.69	5	0.99	3.06593	0.665687	0.859479	4.84226	0.0456743	0.117927	1.54669	0.305717	0.534709	.	.	.	.	.	.	.	.	.	.	.	.	.	.
C10813	0	0	0	0	1	0.37	0	0	2	0.76	5	1.95	0	0	6	2.31	3.31186	0.543912	0.75691	4.75696	0.104286	0.217314	1.08206	0.486439	0.7155	.	.	.	.	.	.	.	.	.	.	.	.	.	.
C10816	3	3.4	4	4.41	0	0	0	0	0	0	0	0	0	0	0	0	-4.59154	0.0330897	0.104331	-5.23235	0.00893955	0.0309851	NA	NA	NA	.	.	.	.	.	.	.	.	.	.	.	.	.	.
C10819	6	0.7	1	0.12	0	0	2	0.26	7	0.53	4	0.32	5	0.32	8	0.59	0.259643	1	1	0.101793	1	1	0.102166	1	1	.	.	.	.	.	.	.	.	.	.	.	.	.	.
C10820	0	0	1	1.6	2	1.67	0	0	2	1.76	10	8.52	7	5.48	6	5.51	1.57949	0.773438	0.937343	3.12323	0.0289435	0.0819357	1.69321	0.063966	0.178275	.	.	.	.	.	.	.	.	.	.	.	.	.	.
C10821	0	0	0	0	4	0.97	6	2.53	0	0	0	0	0	0	3	0.75	5.13314	0.0748023	0.195387	3.00742	0.636771	0.783277	-2.51389	0.124275	0.287421	.	.	.	.	.	.	.	.	.	.	.	.	.	.
C10822	0	0	0	0	0	0	0	0	0	0	0	0	4	0.66	0	0	NA	NA	NA	3.29151	0.654215	0.796618	3.17598	0.417792	0.648192	.	.	.	.	.	.	.	.	.	.	.	.	.	.
C10823	0	0	0	0	0	0	0	0	0	0	4	0.83	0	0	0	0	NA	NA	NA	3.39655	0.535659	0.697733	3.29095	0.422644	0.652587	.	.	.	.	.	.	.	.	.	.	.	.	.	.
C10824	0	0	1	1.32	4	2.83	3	3.75	2	1.48	1	0.73	0	0	0	0	2.76819	0.144601	0.316833	-0.899157	1	1	-3.4687	0.0344847	0.112957	.	.	.	.	.	.	.	.	.	.	.	.	.	.
C10827	1	0.99	0	0	3	1.61	9	8.49	0	0	2	1.12	0	0	1	0.57	3.35206	0.123073	0.282622	0.371802	0.994157	1	-2.81046	0.0587152	0.167371	.	.	.	.	.	.	.	.	.	.	.	.	.	.
C10828	0	0	2	0.69	2	0.41	3	1.08	0	0	6	1.33	7	1.28	7	1.48	1.22691	0.79743	0.946249	2.04025	0.116726	0.234813	1.09222	0.294247	0.520528	.	.	.	.	.	.	.	.	.	.	.	.	.	.
C10832	2	1.06	16	8.44	4	1.24	5	2.7	7	2.24	9	2.96	12	3.32	7	2.25	-0.228478	0.830138	0.968918	-0.544317	0.487512	0.653369	-0.0201138	1	1	.	.	C10832_i1|m.6114	3-587[+]	.	PF00168.27^C2^C2 domain^1-94^E:9.5e-08	.	.	.	.	.	GO:0005515^molecular_function^protein binding	.	.	.	.	C10832_i1|m.6115	587-3[-]	.	.	.	.	.	.
C10833	3	4.81	1	1.54	2	1.62	3	4.29	0	0	1	0.83	5	3.78	1	0.89	0.30415	1	1	-0.38069	0.929774	0.999416	-0.429296	0.857259	0.979711	.	.	.	.	.	.	.	.	.	.	.	.	.	.
C10834	2	4.35	4	8.21	1	1.04	0	0	0	0	1	1.05	2	1.97	0	0	-2.36535	0.176183	0.366269	-2.04436	0.149584	0.282276	0.664947	1	1	.	.	.	.	.	.	.	.	.	.	.	.	.	.
C10835	1	1.84	1	1.75	0	0	0	0	1	0.95	1	0.92	1	0.85	0	0	-0.909132	0.733797	0.913476	-1.03269	0.685376	0.822297	0.174862	1	1	.	.	.	.	.	.	.	.	.	.	.	.	.	.
C10836	16	6.34	5	1.98	26	6.17	5	2.06	14	3.41	16	4.06	66	13.87	26	6.33	0.931856	0.229619	0.439023	1.14265	0.0973378	0.206314	0.487104	0.405618	0.637077	.	.	C10836_i1|m.6117	681-1[-]	.	PF03942.12^DTW^DTW domain^1-225^E:3.7e-30	.	.	.	.	.	.	.	.
C10837	0	0	1	0.17	4	0.41	0	0	1	0.11	1	0.11	0	0	0	0	1.85174	0.649553	0.84778	-0.899161	1	1	-2.52758	0.293414	0.519489	.	.	.	.	.	.	.	.	.	.	.	.	.	.
C10838	0	0	0	0	2	1.02	1	0.89	2	1.06	0	0	2	0.92	4	2.16	4.03576	0.154196	0.33174	3.88779	0.326663	0.494101	-0.511782	0.814222	0.954905	.	.	.	.	.	.	.	.	.	.	.	.	.	.
C10839	2	5.63	0	0	0	0	0	0	3	4.08	3	3.83	4	4.97	7	10.15	0.365861	1	1	1.54399	0.365797	0.536338	1.37022	0.302663	0.530962	.	.	.	.	.	.	.	.	.	.	.	.	.	.
C1084	0	0	0	0	4	0.95	3	1.24	1	0.24	0	0	3	0.63	3	0.73	4.72161	0.0745192	0.194845	3.87453	0.310881	0.477989	-1.211	0.282143	0.505479	.	.	.	.	.	.	.	.	.	.	.	.	.	.
C10840	8	0.78	12	1.18	4	0.25	0	0	0	0	0	0	2	0.11	0	0	-2.3681	0.0219319	0.07515	-4.24658	3.67e-05	0.000233948	-1.51719	0.466186	0.695776	.	.	C10840_i1|m.6118	396-1301[+]	.	PF05056.9^DUF674^Protein of unknown function (DUF674)^1-293^E:1.8e-88	.	.	.	.	.	.	.	.	.	.	C10840_i1|m.6119	1349-1816[+]	.	PF05056.9^DUF674^Protein of unknown function (DUF674)^2-125^E:2.4e-18	.	.	.	.
C10841	1	0.19	0	0	5	0.58	4	0.81	4	0.48	5	0.63	3	0.31	9	1.06	3.27682	0.0316937	0.100929	2.70623	0.0521611	0.130501	-0.417571	0.7003	0.877286	.	.	.	.	.	.	.	.	.	.	.	.	.	.
C10842	0	0	0	0	2	1.01	2	1.77	2	1.05	0	0	1	0.46	0	0	4.31115	0.109756	0.258652	NA	NA	NA	-2.91997	0.0904709	0.229206	.	.	.	.	.	.	.	.	.	.	.	.	.	.
C10843	0	0	0	0	1	0.27	0	0	4	1.12	2	0.58	3	0.72	1	0.28	3.96903	0.329827	0.559461	3.88211	0.247444	0.406569	-0.455328	0.827922	0.963145	.	.	.	.	.	.	.	.	.	.	.	.	.	.
C10846	0	0	0	0	0	0	0	0	2	0.39	1	0.2	0	0	3.59	0.69	2.79563	0.831704	0.968918	3.67434	0.442755	0.610975	0.520107	0.795987	0.941678	.	.	.	.	.	.	.	.	.	.	.	.	.	.
C10847	1	0.31	3	0.93	0	0	0	0	0	0	0	0	0	0	5.41	1.04	-3.82679	0.206678	0.407944	-0.782991	0.692545	0.828846	3.51893	0.320334	0.550635	.	.	.	.	.	.	.	.	.	.	.	.	.	.
C1085	0	0	0	0	0	0	3	7.41	1	1.47	10	13.71	5	6.74	0	0	3.90926	0.355383	0.588784	5.16262	0.061575	0.148023	0.933355	0.530334	0.752754	.	.	.	.	.	.	.	.	.	.	.	.	.	.
C10850	0	0	0	0	29	8.01	13	6.25	20	5.69	0	0	4	0.98	3	0.85	7.5768	2.03e-09	3.36e-08	4.07556	0.249639	0.408585	-3.85564	2.3e-09	4.73e-08	.	.	.	.	.	.	.	.	.	.	.	.	.	.
C10851	47	21.75	49	22.64	22	6.02	16	7.63	21	5.92	5	1.46	29	7.06	14	3.95	-0.784482	0.0379957	0.11644	-2.19511	1.59e-05	0.000109301	-1.13367	0.0314953	0.105607	.	.	C10851_i1|m.6125	628-113[-]	.	.	.	.	.	.	.	.	.	.	.	.	C10851_i1|m.6126	149-475[+]	.	.	.	.	.	.
C10853	0	0	2	1.32	4	1.52	0	0	2	0.79	0	0	0	0	0	0	1.28304	0.779601	0.93867	-3.51925	0.418943	0.586749	-4.42865	0.0781558	0.205937	.	.	C10853_i1|m.6129	530-210[-]	.	.	.	.	.	.	.	.	.	.
C10854	1	1.39	0	0	1	0.72	0	0	3	2.26	0	0	4	2.66	0	0	1.57355	0.792486	0.942434	0.656037	1	1	-0.709259	0.83782	0.969454	.	.	.	.	.	.	.	.	.	.	.	.	.	.
C10857	1	5.76	0	0	3	6.89	0	0	0	0	1.41	3.13	2	4.75	2	5.39	1.16078	1	1	1.00566	0.752147	0.876211	-0.00131686	1	1	.	.	.	.	.	.	.	.	.	.	.	.	.	.
C10858	0	0	0	0	2	3.44	0	0	0	0	2.59	4.38	11	18.9	1	1.98	2.7706	0.833544	0.968918	5.11392	0.0548694	0.135833	1.98093	0.15522	0.33606	.	.	.	.	.	.	.	.	.	.	.	.	.	.
C10859	0	0	0	0	0	0	0	0	0	0	4	11.04	10	30.5	0	0	NA	NA	NA	5.01944	0.0746091	0.169762	4.89761	0.0310362	0.104465	.	.	.	.	.	.	.	.	.	.	.	.	.	.
C1086	1	0.17	1	0.18	0	0	5	0.94	6	0.67	1	0.12	2	0.19	8	0.88	2.29214	0.127748	0.289746	1.21421	0.650161	0.794045	-0.878113	0.510018	0.73565	.	.	.	.	.	.	.	.	.	.	.	.	.	.
C10860	0	0	1	0.31	2	0.38	0	0	3	0.58	3	0.61	0	0	0	0	1.87109	0.623126	0.830109	0.381755	1	1	-1.27653	0.506137	0.732168	.	.	.	.	.	.	.	.	.	.	.	.	.	.
C10861	106	22.1	115	24.19	51	6.58	42	9.39	67	8.85	22	3.06	52	5.88	20	2.61	-0.549764	0.0634522	0.17184	-2.42711	4.71e-11	6.77e-10	-1.5942	3.61e-05	0.000341527	.	.	C10861_i1|m.6131	119-691[+]	.	PF06749.9^DUF1218^Protein of unknown function (DUF1218)^62-157^E:2.5e-23	.	.	.	.	.	.	.	.
C10862	0	0	0	0	1	0.22	2	0.75	2	0.44	0	0	0	0	2	0.44	4.08067	0.172117	0.360089	2.50569	0.824644	0.925222	-1.93871	0.165916	0.351214	.	.	.	.	.	.	.	.	.	.	.	.	.	.
C10863	5	0.52	1	0.1	6	0.39	1	0.11	1	0.07	0	0	6	0.34	0	0	0.260575	1	1	-1.18373	0.483383	0.648882	-1.14837	0.453394	0.683844	.	.	.	.	.	.	.	.	.	.	.	.	.	.
C10865	1	0.13	4	0.54	27	2.27	11	1.6	14	1.2	9	0.82	6	0.44	5	0.42	3.19352	1.78e-05	0.000149964	0.802054	0.560487	0.71406	-2.13166	0.000174641	0.00136754	.	.	.	.	.	.	.	.	.	.	.	.	.	.
C10866	0	0	0	0	5	3.11	1	1.09	3	1.94	0	0	0	0	3	2	4.81042	0.049076	0.141749	3.00744	0.63714	0.783277	-2.17048	0.115057	0.272357	.	.	.	.	.	.	.	.	.	.	.	.	.	.
C10867	0	0	0	0	10	1.6	5	1.39	2	0.33	0	0	0	0	0	0	5.75544	0.0051053	0.0225934	NA	NA	NA	-5.99337	0.000436632	0.00304507	.	.	.	.	.	.	.	.	.	.	.	.	.	.
C10868	0	0	1	0.24	5	0.75	0	0	2	0.31	0	0	7	0.92	0	0	2.30832	0.415818	0.650697	1.38667	0.664707	0.804279	-0.711284	0.77554	0.92854	.	.	.	.	.	.	.	.	.	.	.	.	.	.
C10869	1	0.27	0	0	6	0.98	2	0.57	3	0.5	0	0	1	0.14	2	0.33	3.00484	0.0850192	0.215282	0.345387	0.994796	1	-2.48568	0.032601	0.108427	.	.	.	.	.	.	.	.	.	.	.	.	.	.
C10870	3	0.41	0	0	2	0.17	2	0.3	9	0.79	3	0.28	9	0.68	7	0.61	1.89185	0.169547	0.357483	1.4137	0.288311	0.451481	-0.24797	0.820515	0.959154	.	.	.	.	.	.	.	.	.	.	.	.	.	.
C10871	1	2.17	0	0	0	0	0	0	0	0	7	7.32	1	0.99	1	1.16	NA	NA	NA	1.83597	0.371513	0.541598	4.35843	0.0963783	0.24047	.	.	.	.	.	.	.	.	.	.	.	.	.	.
C10872	0	0	0	0	193.79	990.68	36.14	341.02	22.01	121.66	203.19	982.25	85.34	501.83	3	18.54	9.53246	1.7e-10	3.24e-09	9.41016	1.55e-06	1.28e-05	-0.473408	0.610322	0.807931	.	.	.	.	.	.	.	.	.	.	.	.	.	.
C10873	0	0	0	0	123.11	214.8	34.49	108.29	19.61	36.53	43.6	74.72	20.36	35.56	6.09	12.26	9.05709	5.51e-11	1.12e-09	7.35848	1.44e-05	0.0001	-2.05841	0.00276767	0.0149071	.	.	C10873_i1|m.6132	2-331[+]	.	.	.	.	.	.	.	.	.	.
C10874	205	33.56	156	25.82	246	25.12	73	12.92	119	12.42	322	35.59	762	68.1	375	38.57	0.133409	0.748949	0.919898	0.810723	0.0208879	0.0629805	0.961702	0.0104656	0.0446336	.	.	C10874_i1|m.6133	213-986[+]	.	.	.	.	.	.	.	.	.	.
C10875	0	0	0	0	0	0	0	0	1	0.36	2	0.74	4	1.25	4	1.45	NA	NA	NA	4.58359	0.0683707	0.160041	2.23743	0.102988	0.252061	.	.	.	.	.	.	.	.	.	.	.	.	.	.
C10876	8	0.98	1	0.12	1	0.08	2	0.27	0	0	3	0.25	3	0.2	4	0.31	-1.49713	0.403153	0.638565	-0.992418	0.374108	0.543918	0.811462	0.690199	0.871452	.	.	C10876_i1|m.6134	3-1508[+]	.	.	.	.	.	.	.	.	.	.
C10879	0	0	0	0	0	0	1	0.34	2	0.4	0	0	4	0.69	7	1.39	3.39286	0.553485	0.762874	4.71381	0.132389	0.257455	0.954074	0.589531	0.794263	.	.	.	.	.	.	.	.	.	.	.	.	.	.
C10880	0	0	0	0	0	0	5	9.04	4	4.29	0	0	2	1.93	2	2.26	4.97948	0.0894108	0.224165	3.34039	0.549969	0.708223	-2.00385	0.180588	0.372826	.	.	.	.	.	.	.	.	.	.	.	.	.	.
C10881	0	0	0	0	3	2.19	1	1.29	0	0	1	0.75	0	0	3	2.38	3.73436	0.415656	0.650597	3.37832	0.427711	0.596424	-0.717719	0.815936	0.95593	.	.	C10881_i1|m.6136	1-324[+]	.	.	.	.	.	.	.	.	.	.
C10883	0	0	0	0	0	0	0	0	0	0	5	4	6	4.38	5	4.28	NA	NA	NA	5.2424	0.0115602	0.038414	5.10826	0.00423539	0.0213384	.	.	.	.	.	.	.	.	.	.	.	.	.	.
C10884	43	7.67	51	9.2	14	1.55	7	1.35	4	0.45	1	0.12	10	0.97	8	0.9	-1.98482	5.01e-05	0.000383903	-3.46839	2.61e-11	3.84e-10	-1.21167	0.145776	0.321806	.	.	C10884_i1|m.6138	447-1133[+]	.	.	.	.	.	.	.	.	.	.
C10885	21	6.47	18	5.57	20	3.74	14	4.55	21	4.03	1	0.2	8	1.32	3	0.57	0.403425	0.410846	0.645689	-2.85386	2.07e-05	0.000138924	-2.97174	1.08e-06	1.43e-05	.	.	C10885_i1|m.6139	3-788[+]	.	.	.	.	.	.	.	.	.	.
C10886	0	0	0	0	4	0.39	2	0.34	6	0.6	0	0	5	0.43	2	0.2	5.23432	0.0158892	0.0581992	4.06199	0.265323	0.425821	-1.52306	0.160364	0.343221	.	.	.	.	.	.	.	.	.	.	.	.	.	.
C10887	0	0	0	0	2	0.63	4	2.18	1	0.32	2	0.66	4	1.12	2	0.65	4.60232	0.115337	0.268458	4.27063	0.126877	0.249761	-0.675605	0.599805	0.801088	.	.	.	.	.	.	.	.	.	.	.	.	.	.
C10888	0	0	0	0	0	0	0	0	4	0.57	0	0	6	0.73	3	0.42	3.66442	0.523055	0.740298	4.40797	0.206717	0.355439	0.367212	0.877673	0.990506	.	.	.	.	.	.	.	.	.	.	.	.	.	.
C10889	2	1.12	6	3.34	1	0.33	0	0	0	0	2	0.69	0	0	0	0	-2.76169	0.0786619	0.203205	-2.91458	0.0752894	0.170914	0.235886	1	1	.	.	.	.	.	.	.	.	.	.	.	.	.	.
C1089	12	2.84	8	1.91	11	1.6	4	1.01	8	1.19	4	0.63	9	1.15	14	2.06	0.0870306	1	1	-0.738655	0.327706	0.494967	-0.549944	0.457414	0.687546	.	.	C1089_i1|m.655	330-875[+]	.	.	.	.	.	.	.	.	.	.
C10890	1	1.23	0	0	1	0.65	5	5.69	0	0	6	4	1	0.59	0	0	2.39779	0.424479	0.657118	1.49167	0.590756	0.740275	-0.726435	0.689917	0.871237	.	.	C10890_i1|m.6140	1-429[+]	.	PF00089.23^Trypsin^Trypsin^64-116^E:4.4e-05	.	.	.	.	.	GO:0004252^molecular_function^serine-type endopeptidase activity`GO:0006508^biological_process^proteolysis	.	.
C10894	1	0.26	0	0	1	0.16	2	0.55	6	0.98	0	0	6	0.84	3	0.49	2.74573	0.187891	0.381299	1.77128	0.442815	0.610975	-0.807973	0.463994	0.693573	.	.	.	.	.	.	.	.	.	.	.	.	.	.
C10895	0	0	0	0	2	5.31	0	0	3	8.56	8	20.5	3	8.39	1	3.14	3.9722	0.294446	0.518589	4.85755	0.0823508	0.183009	0.528879	0.747199	0.909761	.	.	.	.	.	.	.	.	.	.	.	.	.	.
C10896	48	6.6	50	6.96	99	8.54	41	6.12	113	9.95	116	10.84	207	15.6	131	11.35	1.23258	0.000814339	0.00461971	1.01705	0.00165289	0.00719371	0.0677582	0.837282	0.969226	.	.	C10896_i1|m.6141	796-149[-]	.	.	.	.	.	.	.	.	.	.	.	.	C10896_i1|m.6142	249-674[+]	.	PF01386.16^Ribosomal_L25p^Ribosomal L25p family^50-128^E:1.1e-07	.	.	.	.
C10897	0	0	0	0	7	2.32	0	0	1	0.34	1	0.35	3	0.89	0	0	4.57403	0.175918	0.36601	3.32505	0.567393	0.719415	-1.59613	0.393048	0.625512	.	.	.	.	.	.	.	.	.	.	.	.	.	.
C10898	5	1.12	1	0.23	3	0.42	8	1.92	6	0.85	5	0.75	8	0.97	9	1.26	1.4427	0.223664	0.429516	0.675636	0.554781	0.709016	-0.501182	0.470855	0.700225	.	.	C10898_i1|m.6143	763-452[-]	.	.	.	.	.	.	.	.	.	.
C10899	0	0	1	0.57	1	0.33	3	1.73	0	0	3	1.05	1	0.3	6	2.06	1.79361	0.673065	0.864831	1.97092	0.259028	0.417802	0.374088	0.871044	0.986854	.	.	C10899_i1|m.6144	3-398[+]	.	.	.	.	.	.	.	.	.	.
C109	12	7.49	1	0.62	3	1.08	0	0	0	0	0	0	0	0	4	1.5	-2.16584	0.129979	0.292999	-2.73236	0.0543521	0.134921	-0.249249	1	1	.	.	.	.	.	.	.	.	.	.	.	.	.	.
C1090	5	1.09	4	0.88	52	6.99	28	6.52	18	2.48	118	17.1	264	31.13	171	23.23	3.31939	2.71e-07	3.22e-06	4.71439	4.16e-20	1.28e-18	1.65927	3.34e-05	0.000318434	.	.	.	.	.	.	.	.	.	.	.	.	.	.
C10900	0	0	0	0	0	0	7	2.23	1	0.19	2	0.39	8	1.29	2	0.37	4.94544	0.13688	0.303678	4.81138	0.069808	0.16205	-0.47615	0.748953	0.910753	.	.	.	.	.	.	.	.	.	.	.	.	.	.
C10901	0	0	0	0	7	2.32	4	2.31	1	0.34	3	1.05	7	2.08	5	1.72	5.27732	0.0234453	0.0794049	5.14266	0.0191432	0.0586288	-0.50148	0.612377	0.809668	.	.	.	.	.	.	.	.	.	.	.	.	.	.
C10903	1	0.2	0	0	1	0.12	4	0.86	3	0.38	4	0.54	0	0	2	0.25	2.66212	0.186417	0.379471	1.28808	0.655459	0.797294	-1.21445	0.421702	0.651822	.	.	.	.	.	.	.	.	.	.	.	.	.	.
C10904	2	0.76	0	0	2	0.46	2	0.8	2	0.47	0	0	1	0.2	9	2.11	1.38305	0.58667	0.793618	1.09206	0.753818	0.877289	-0.100958	1	1	.	.	.	.	.	.	.	.	.	.	.	.	.	.
C10906	0	0	0	0	5	0.51	0	0	3	0.31	0	0	4	0.36	2	0.21	4.59513	0.134806	0.300814	3.86033	0.321179	0.488646	-1.09563	0.48198	0.71103	.	.	.	.	.	.	.	.	.	.	.	.	.	.
C10907	0	0	1	0.13	1	0.08	6	0.82	7	0.57	9	0.77	2	0.14	6	0.48	3.44147	0.0469118	0.137048	2.71539	0.0620737	0.148899	-0.559492	0.610852	0.808373	.	.	.	.	.	.	.	.	.	.	.	.	.	.
C10909	2	0.4	2	0.4	2	0.25	3	0.64	1	0.13	13	1.74	5	0.54	15	1.88	0.516858	0.837174	0.969071	1.83525	0.0779872	0.175103	1.58244	0.0897859	0.227773	.	.	.	.	.	.	.	.	.	.	.	.	.	.
C1091	44	3.64	24	2.02	0	0	0	0	2	0.11	0	0	4	0.18	3	0.16	-4.97879	3.8e-09	6.07e-08	-4.3853	2.88e-11	4.23e-10	0.920838	0.624038	0.818926	.	.	C1091_i1|m.656	169-1875[+]	.	PF10250.6^O-FucT^GDP-fucose protein O-fucosyltransferase^284-505^E:1.3e-06	.	.	.	.	.	.	.	.	.	.	C1091_i1|m.657	1158-409[-]	.	.	.	.	.	.
C10910	2	1.04	0	0	0	0	1	0.53	1	0.32	5	1.62	2	0.55	2	0.63	-0.0303097	1	1	0.940679	0.74455	0.87131	1.23632	0.485601	0.714578	.	.	.	.	.	.	.	.	.	.	.	.	.	.
C10911	1	0.34	1	0.34	0	0	1	0.36	0	0	4	0.89	7	1.28	6	1.27	-0.81144	0.736987	0.91494	1.8063	0.204909	0.353513	2.92663	0.0418884	0.130799	.	.	.	.	.	.	.	.	.	.	.	.	.	.
C10912	5.89	7.23	6	7.13	2	1.29	0	0	0	0	0	0	0	0	2	1.39	-2.52456	0.0386269	0.117748	-3.4975	0.00839156	0.0294457	-0.606571	1	1	.	.	.	.	.	.	.	.	.	.	.	.	.	.
C10913	12.22	5.3	7.63	3.31	0	0	1	0.45	2	0.53	3.68	1.01	1.26	0.29	14.11	3.74	-2.6916	0.00888105	0.0360037	-1.21058	0.176943	0.317722	1.75227	0.174903	0.364433	.	.	.	.	.	.	.	.	.	.	.	.	.	.
C10914	5.89	3.58	3.37	2.03	0	0	0	0	0	0	1.32	0.49	5.86	1.84	0	0	-4.9432	0.0198513	0.0692329	-1.5235	0.268723	0.429412	3.92839	0.194617	0.392331	.	.	.	.	.	.	.	.	.	.	.	.	.	.
C10915	8	6.93	0	0	0	0	3	2.52	3	1.49	1	0.5	5.88	2.56	10.89	5.53	-0.398837	0.8473	0.976126	-0.0111025	1	1	0.654519	0.717164	0.88826	.	.	.	.	.	.	.	.	.	.	.	.	.	.
C10916	0	0	1	0.26	0	0	1	0.27	1	0.16	42	7.09	8	1.1	4	0.64	0.791106	1	1	4.36718	0.00517329	0.0194488	3.79397	0.0014825	0.00875301	.	.	.	.	.	.	.	.	.	.	.	.	.	.
C10917	0	0	0	0	0	0	0	0	2	0.36	1	0.19	7	1.09	3	0.54	2.79562	0.831727	0.968918	4.69197	0.0936667	0.20105	1.53051	0.430127	0.660067	.	.	.	.	.	.	.	.	.	.	.	.	.	.
C10919	9	1.14	9	1.16	2	0.16	3	0.41	0	0	5	0.43	1	0.07	0	0	-1.82158	0.0880828	0.221509	-2.66603	0.00798452	0.0281951	-0.583175	0.872825	0.987581	.	.	C10919_i1|m.6147	275-1300[+]	.	PF02362.18^B3^B3 DNA binding domain^47-133^E:4.3e-09	.	.	.	.	.	GO:0003677^molecular_function^DNA binding	.	.	.	.	C10919_i1|m.6148	994-680[-]	.	.	.	.	.	.
C1092	10	2.11	8	1.7	5	0.65	2	0.45	7	0.93	24	3.38	25	2.86	44	5.8	-0.466707	0.565636	0.773479	1.18775	0.0354802	0.0967959	1.92405	0.000582617	0.00391713	.	.	C1092_i1|m.659	258-599[+]	.	.	.	.	.	.	.	.	.	.
C10921	1	1.74	4	6.65	12	10.4	4	6.14	8	7.28	29	25.55	37	30.07	18	17.16	2.07866	0.0318096	0.101249	2.83494	8.09e-05	0.000481996	1.01255	0.0471624	0.142419	.	.	C10921_i1|m.6151	3-392[+]	.	.	.	.	.	.	.	.	.	.
C10925	2	1.31	7	4.54	0	0	0	0	2	0.78	2	0.79	0	0	1	0.39	-2.11868	0.171588	0.359993	-2.5844	0.042573	0.111546	-0.122086	1	1	.	.	C10925_i1|m.6153	1-507[+]	.	PF08646.7^Rep_fac-A_C^Replication factor-A C terminal domain^45-145^E:6.3e-07	.	.	.	.	.	.	.	.
C10926	0	0	0	0	1	0.2	3	1.03	2	0.41	0	0	2	0.35	2	0.4	4.3626	0.137425	0.304391	3.34039	0.549994	0.708223	-1.37825	0.379425	0.611359	.	.	.	.	.	.	.	.	.	.	.	.	.	.
C10928	0	0	0	0	0	0	0	0	0	0	3	105.34	3	170.23	3	136.6	NA	NA	NA	4.44493	0.0864972	0.190008	4.31325	0.0399023	0.12616	.	.	.	.	.	.	.	.	.	.	.	.	.	.
C10929	9	4.45	7	3.45	10	2.91	9	4.56	10	2.99	33	10.2	37	9.58	42	12.61	0.77164	0.282374	0.503692	1.61738	0.00138051	0.00614277	1.12141	0.00990831	0.0426775	.	.	.	.	.	.	.	.	.	.	.	.	.	.
C10930	0	0	10	1.64	0	0	0	0	0	0	1	0.11	0	0	0	0	-5.08223	0.0435621	0.129309	-3.9972	0.0496449	0.125909	NA	NA	NA	.	.	C10930_i1|m.6154	715-407[-]	.	.	.	.	.	.	.	.	.	.
C10934	1	0.23	3	0.69	0	0	0	0	2	0.29	6	0.91	2	0.25	5	0.71	-1.01514	0.706614	0.893	0.516706	0.776494	0.896831	1.80738	0.249616	0.463678	.	.	C10934_i1|m.6163	556-912[+]	.	.	.	.	.	.	.	.	.	.
C10936	0	0	0	0	1	0.12	1	0.2	0	0	6	0.75	17	1.73	15	1.76	2.88921	0.78616	0.93867	6.4581	0.000110824	0.000641088	3.24149	0.00241818	0.0132949	.	.	C10936_i1|m.6166	2-313[+]	.	.	.	.	.	.	.	.	.	.
C10937	1	0.93	0	0	0	0	2	1.79	5	2.66	4	2.13	0	0	4	2.17	2.42142	0.362053	0.596349	1.67819	0.440032	0.608422	-0.581065	0.763945	0.919775	.	.	.	.	.	.	.	.	.	.	.	.	.	.
C10938	0	0	0	0	2	0.21	1	0.18	2	0.22	1	0.11	8	0.74	0	0	4.03575	0.154299	0.33175	4.38482	0.256058	0.414507	0.0124762	1	1	.	.	.	.	.	.	.	.	.	.	.	.	.	.
C10940	0	0	6	1.2	2	0.24	0	0	0	0	4	0.53	2	0.21	1	0.12	-1.59521	0.425176	0.657118	-0.909208	0.533911	0.697718	0.981876	0.59146	0.79485	.	.	C10940_i1|m.6168	652-1053[+]	.	.	.	.	.	.	.	.	.	.
C10941	8	1.64	6	1.24	11	1.4	9	1.98	6	0.78	5	0.69	3	0.33	2	0.26	0.813587	0.269724	0.492049	-1.61931	0.0614311	0.147779	-2.1554	0.00369848	0.0190407	.	.	C10941_i1|m.6169	889-527[-]	.	.	.	.	.	.	.	.	.	.
C10943	168	51.21	166	50.86	14	2.6	13	4.19	9	1.71	17	3.38	49	8.01	25	4.72	-3.27349	6.2e-20	2.83e-18	-3.06762	3.29e-18	8.75e-17	0.470204	0.393345	0.625823	.	.	.	.	.	.	.	.	.	.	.	.	.	.
C10944	16	4.97	17	5.31	1	0.19	0	0	1	0.19	0	0	5	0.83	0	0	-3.94369	1.02e-05	9.01e-05	-3.81501	1.07e-05	7.64e-05	0.4696	0.799666	0.94397	.	.	.	.	.	.	.	.	.	.	.	.	.	.
C10945	1	0.36	0	0	1	0.22	8	3	0	0	4	0.93	0	0	0	0	3.00516	0.255166	0.472626	0.758388	0.865067	0.954735	-2.07909	0.260226	0.476666	.	.	.	.	.	.	.	.	.	.	.	.	.	.
C10946	32	8.1	29	7.39	21	3.26	2	0.54	7	1.11	42	7.03	31	4.24	25	3.94	-1.17802	0.0506609	0.145515	-0.4892	0.240891	0.398978	0.981784	0.0842814	0.217771	.	.	C10946_i1|m.6171	11-625[+]	.	.	.	.	.	.	.	.	.	.	.	.	C10946_i1|m.6172	298-669[+]	.	.	.	.	.	.
C10947	6	0.7	0	0	1	0.07	0	0	0	0	3	0.24	16	1.03	8	0.59	-2.39349	0.270525	0.49238	0.940207	0.499653	0.66574	3.61254	0.0095768	0.0414855	.	.	C10947_i1|m.6173	1168-2[-]	.	PF03732.14^Retrotrans_gag^Retrotransposon gag protein^88-180^E:8.6e-13	.	.	.	.	.	.	.	.	.	.	C10947_i1|m.6174	372-1[-]	.	.	.	.	.	.
C10950	2	0.3	0	0	4	0.38	6	0.98	12	1.15	16	1.63	4	0.33	8	0.76	3.19812	0.00395602	0.0181719	2.54351	0.0539018	0.133967	-0.438499	0.569723	0.783225	.	.	.	.	.	.	.	.	.	.	.	.	.	.
C10951	17	18.33	13	13.66	14	8.12	3	3.06	5	3.02	10	6.01	24	12.73	14	8.69	-0.570576	0.409912	0.645221	-0.511833	0.362021	0.533782	0.340692	0.603012	0.80226	.	.	C10951_i1|m.6178	1-447[+]	.	.	.	.	.	.	.	.	.	.	.	.	C10951_i1|m.6179	446-3[-]	.	PF07939.8^DUF1685^Protein of unknown function (DUF1685)^99-129^E:5.3e-05	.	.	.	.
C10957	1	0.26	0	0	3	0.47	6	1.64	0	0	4	0.68	8	1.11	0	0	2.90143	0.230553	0.440519	2.17393	0.256979	0.415559	-0.551302	0.748185	0.910268	.	.	C10957_i1|m.6188	83-400[+]	.	.	.	.	.	.	.	.	.	.
C10958	0	0	0	0	2	0.72	0	0	1	0.37	0	0	0	0	2	0.75	3.30488	0.543111	0.75691	2.50571	0.824818	0.925222	-1.1426	0.508822	0.734566	.	.	.	.	.	.	.	.	.	.	.	.	.	.
C1096	0	0	0	0	0	0	14.43	1.75	1	0.07	7.53	0.57	6.73	0.41	6.74	0.47	5.87835	0.0446298	0.131747	5.69663	0.00215859	0.0091117	-0.531473	0.636086	0.828512	.	.	C1096_i1|m.667	227-562[+]	.	.	.	.	.	.	.	.	.	.
C10961	0	0	3	0.24	6	0.3	16	1.39	19	0.98	17	0.93	18	0.79	14	0.71	3.62033	0.000287045	0.0018299	2.77179	0.00108615	0.00497957	-0.603279	0.27051	0.489993	.	.	.	.	.	.	.	.	.	.	.	.	.	.
C10962	0	0	0	0	1	0.2	0	0	1	0.2	6	1.27	9	1.56	5	1	2.80905	0.776985	0.937977	5.55035	0.00466225	0.0177593	2.37707	0.0413356	0.12949	.	.	.	.	.	.	.	.	.	.	.	.	.	.
C10964	0	0	1	0.1	5	0.3	13	1.33	8	0.48	23	1.48	21	1.08	24	1.42	4.34345	0.00158935	0.00828959	4.66807	1.18e-06	9.94e-06	0.501403	0.42366	0.653481	.	.	.	.	.	.	.	.	.	.	.	.	.	.
C10965	0	0	0	0	4	0.79	1	0.34	2	0.41	2	0.42	1	0.17	5	1.01	4.47393	0.0894745	0.224248	4.29931	0.16444	0.302665	-0.549363	0.713379	0.885462	.	.	.	.	.	.	.	.	.	.	.	.	.	.
C10967	0	0	2	0.27	1	0.08	4	0.59	6	0.52	5	0.46	1	0.07	1	0.08	2.25408	0.0968086	0.237386	0.604602	1	1	-1.41972	0.205098	0.407262	.	.	.	.	.	.	.	.	.	.	.	.	.	.
C1097	1	0.11	4	0.43	2	0.13	3.57	0.41	2	0.14	1.47	0.11	12.27	0.71	3.26	0.22	0.626716	0.698135	0.885341	0.439077	0.797561	0.909333	0.070385	1	1	.	.	.	.	.	.	.	.	.	.	.	.	.	.
C10970	0	0	0	0	15	1.96	3	0.68	23	3.08	0	0	0	0	1	0.13	6.92735	2.66e-05	0.000215752	NA	NA	NA	-5.53206	2.99e-07	4.35e-06	.	.	.	.	.	.	.	.	.	.	.	.	.	.
C10971	1	0.59	2	1.18	5	1.72	0	0	7	2.48	0	0	0	0	0	0	1.72136	0.249287	0.465868	-4.06046	0.111266	0.227213	-5.38454	0.0115606	0.0482779	.	.	.	.	.	.	.	.	.	.	.	.	.	.
C10973	0	0	1	0.3	0	0	1	0.31	10	1.86	1	0.19	0	0	1	0.18	2.97745	0.219679	0.424547	-0.134342	1	1	-2.92286	0.0680277	0.186272	.	.	.	.	.	.	.	.	.	.	.	.	.	.
C10974	0	0	0	0	0	0	0	0	0	0	17	1.84	7	0.61	4	0.4	NA	NA	NA	6.05082	0.00208865	0.00884688	5.92745	0.000436977	0.00304631	.	.	C10974_i1|m.6203	221-577[+]	.	.	.	.	.	.	.	.	.	.
C10976	0	0	1	0.19	1	0.11	0	0	0	0	2	0.25	1	0.1	13	1.5	-0.107328	1	1	2.63086	0.13877	0.266817	2.9251	0.0717848	0.193407	.	.	.	.	.	.	.	.	.	.	.	.	.	.
C1098	0	0	0	0	0	0	0	0	2	0.25	8	1.05	5	0.53	8	0.98	2.79563	0.831695	0.968918	5.63782	0.00361002	0.0142366	2.46083	0.0400199	0.126449	.	.	.	.	.	.	.	.	.	.	.	.	.	.
C10980	1	0.18	3	0.54	2	0.22	0	0	5	0.57	3	0.36	0	0	2	0.22	0.607285	0.865683	0.990835	-0.780705	0.648643	0.792687	-1.10624	0.586411	0.794263	.	.	.	.	.	.	.	.	.	.	.	.	.	.
C10982	0	0	0	0	7	1.01	4	1	5	0.74	2	0.31	0	0	8	1.16	5.6599	0.00256338	0.0125228	4.62126	0.157559	0.293981	-1.43082	0.117313	0.276204	.	.	.	.	.	.	.	.	.	.	.	.	.	.
C10983	0	0	1	0.35	3	0.63	1	0.37	5	1.08	7.65	1.72	11.13	2.07	11	2.36	2.71295	0.158064	0.337838	3.49264	0.00552306	0.0206003	0.928063	0.221935	0.429345	.	.	.	.	.	.	.	.	.	.	.	.	.	.
C10984	1	0.26	0	0	3	0.48	11	3.06	6	0.98	5.35	0.92	5.87	0.83	8	1.3	3.98791	0.00966049	0.038574	2.8501	0.0737107	0.168301	-0.974183	0.221849	0.429227	.	.	.	.	.	.	.	.	.	.	.	.	.	.
C1099	0	0	0	0	1	0.1	0	0	2	0.2	3	0.32	10	0.86	5	0.49	3.31191	0.543758	0.75691	5.38963	0.012703	0.0414635	1.70088	0.161125	0.344451	.	.	.	.	.	.	.	.	.	.	.	.	.	.
C10990	0	0	0	0	0	0	1	0.31	0	0	1	0.19	3	0.47	3	0.54	NA	NA	NA	4.09217	0.181931	0.324671	1.67268	0.566246	0.780027	.	.	.	.	.	.	.	.	.	.	.	.	.	.
C10992	2	0.33	3	0.5	13.84	1.42	8.3	1.48	1.44	0.15	0	0	0	0	10.51	1.09	2.07625	0.0723409	0.190598	-0.012269	1	1	-1.8648	0.130707	0.297781	.	.	C10992_i1|m.6217	420-94[-]	.	.	.	.	.	.	.	.	.	.
C10993	0	0	0	0	5.16	0.27	2.7	0.24	3.56	0.19	20	1.12	17	0.76	6.49	0.34	5.25502	0.0129487	0.0491058	6.64502	5.79e-05	0.000354943	1.02657	0.142524	0.316726	.	.	C10993_i1|m.6218	420-94[-]	.	.	.	.	.	.	.	.	.	.
C10995	0	0	0	0	0	0	0	0	0	0	2	1.9	8	7.1	8	8.33	NA	NA	NA	5.39808	0.0147093	0.0469872	5.2554	0.00404291	0.0205308	.	.	.	.	.	.	.	.	.	.	.	.	.	.
C10997	1	0.25	3	0.76	1	0.15	3	0.81	3	0.48	4	0.67	2	0.27	1	0.16	0.725268	0.710598	0.896768	-0.346774	0.9308	1	-0.804249	0.466901	0.696396	.	.	.	.	.	.	.	.	.	.	.	.	.	.
C10999	2.24	0.7	1.9	0.6	0	0	6.83	2.25	2.12	0.41	15.11	3.07	22.85	3.82	40.31	7.78	1.21878	0.463863	0.684579	3.04929	0.000187682	0.00103519	2.13218	0.0109015	0.0461056	.	.	C10999_i1|m.6223	781-470[-]	.	.	.	.	.	.	.	.	.	.
C1100	53	16.22	46	14.15	43	8	9	2.91	37	7.06	138	27.58	139.34	22.87	111	21.04	-0.309032	0.490204	0.712242	0.789581	0.00726921	0.0260427	1.38064	0.000218934	0.00166794	.	.	C1100_i1|m.668	1-384[+]	.	.	.	.	.	.	.	.	.	.
C11000	0	0	0	0	4	1.1	3	1.44	2	0.57	0	0	4	0.98	2	0.57	4.87289	0.0428624	0.127577	3.86033	0.321182	0.488646	-1.36847	0.207137	0.409968	.	.	.	.	.	.	.	.	.	.	.	.	.	.
C11002	1	0.21	0	0	7	0.91	10	2.26	11	1.47	5	0.7	7	0.8	3	0.4	4.38879	5.49e-05	0.000416723	2.50677	0.0722748	0.165972	-1.71801	0.0123151	0.0507688	.	.	.	.	.	.	.	.	.	.	.	.	.	.
C11004	950.34	84.93	762	69.06	298.95	16.9	220.81	21.59	276.39	15.94	440.52	27.07	551.23	27.15	558.82	31.61	-1.18341	5.14e-07	5.82e-06	-1.32313	1.04e-09	1.29e-08	0.138704	0.531593	0.753794	.	.	C11004_i1|m.6228	118-1422[+]	.	.	.	.	.	.	.	.	.	.
C11005	5.66	0.54	0	0	77.05	4.66	10.19	1.07	74.61	4.6	230.48	15.15	193.77	10.21	183.18	11.09	4.48638	1.52e-07	1.89e-06	5.44191	7.54e-29	3.9e-27	1.20846	0.00729598	0.0332831	.	.	C11005_i1|m.6229	118-897[+]	.	.	.	.	.	.	.	.	.	.	.	.	C11005_i1|m.6230	768-1313[+]	.	.	.	.	.	.
C11009	0	0	0	0	39.32	1366.01	35.89	2365.91	32.49	1198.82	24.17	777.64	18	927.56	12	501.74	8.41227	9.79e-15	2.98e-13	6.97624	1.65e-05	0.000113008	-1.8121	1.36e-05	0.000142362	.	.	.	.	.	.	.	.	.	.	.	.	.	.
C1101	0	0	0	0	3	2.17	3	3.84	1	0.76	7	5.2	3.02	2.03	3	2.36	4.55147	0.099344	0.242183	4.96706	0.0419764	0.110482	0.0624631	1	1	.	.	C1101_i1|m.669	2-412[+]	.	.	.	.	.	.	.	.	.	.
C11010	0	0	0	0	7	445.72	4	484.16	16.51	1100.32	2	118.28	1	0	4	302.35	6.42103	0.000241666	0.00156613	4.11482	0.200147	0.347726	-2.68406	0.00182618	0.0104641	.	.	.	.	.	.	.	.	.	.	.	.	.	.
C11011	0	0	0	0	170	869.08	75.11	708.78	65	359.26	72.06	348.35	48.99	288.08	47.04	290.7	9.89787	3.35e-22	1.74e-20	8.61049	1.19e-14	2.39e-13	-1.66193	1.74e-05	0.000177801	.	.	.	.	.	.	.	.	.	.	.	.	.	.
C11012	0	0	0	0	161.64	2762.64	60	1934.16	118	2168.22	70.83	1122.96	41	954.06	64	1330.78	10.002	1.9e-28	1.41e-26	8.68348	1.98e-14	3.89e-13	-1.69659	8.08e-07	1.09e-05	.	.	.	.	.	.	.	.	.	.	.	.	.	.
C11013	0	0	0	0	5	1.09	0	0	2	0.45	7	1.63	2	0.39	6	1.34	4.40832	0.183602	0.376041	5.17522	0.0261139	0.0753336	0.379585	0.769861	0.924197	.	.	.	.	.	.	.	.	.	.	.	.	.	.
C11014	1	0.38	2	0.75	0	0	2	0.78	0	0	4	0.96	5	1	6	1.38	-0.439368	1	1	1.09403	0.398108	0.570441	1.87102	0.175056	0.3647	.	.	.	.	.	.	.	.	.	.	.	.	.	.
C11015	0	0	0	0	7	1.48	0	0	3	0.65	7	1.58	3	0.56	4	0.86	4.89508	0.088072	0.221509	5.07132	0.0296923	0.0836798	-0.205175	1	1	.	.	.	.	.	.	.	.	.	.	.	.	.	.
C11017	0	0	1	0.36	0	0	4	1.52	11	2.47	3	0.7	6	1.16	13	2.91	3.48698	0.0844603	0.214532	3.05862	0.0627033	0.150084	-0.278095	0.802545	0.946474	.	.	.	.	.	.	.	.	.	.	.	.	.	.
C11018	1	0.33	1	0.33	5	1.01	8	2.8	16	3.31	1	0.22	5	0.89	6	1.23	3.59508	0.000603357	0.00354172	1.31541	0.521917	0.686352	-2.06744	0.00602617	0.0284779	.	.	.	.	.	.	.	.	.	.	.	.	.	.
C11019	0	0	1	16.17	1	5.81	0	0	2	12.57	1	5.48	1	6.8	4	28.16	1.21005	0.989338	1	1.26377	0.622035	0.770284	0.225246	1	1	.	.	.	.	.	.	.	.	.	.	.	.	.	.
C1102	106	53.07	73	36.44	90	26.49	50	25.65	46	13.95	153	47.86	186.64	48.93	218	66.3	-0.0334678	0.946748	1	0.461266	0.123743	0.245443	0.771332	0.0119342	0.0495059	.	.	C1102_i1|m.670	268-603[+]	.	.	.	.	.	.	.	.	.	.
C11020	5	4.33	3	2.55	10	4.8	9	7.57	2	1	5	2.51	19	8.27	7	3.56	1.32621	0.16088	0.342761	0.733876	0.412791	0.582464	-0.328768	0.710378	0.883773	.	.	.	.	.	.	.	.	.	.	.	.	.	.
C11021	9	4.77	21	11.08	20	6.2	12	6.48	13	4.15	43	14.14	53	14.65	57	18.29	0.49464	0.414928	0.650597	1.16458	0.0120928	0.0399047	0.949789	0.0125994	0.0517351	.	.	C11021_i1|m.6235	1-381[+]	.	.	.	.	.	.	.	.	.	.
C11022	0	0	3	4.84	5	4.22	0	0	1	0.89	13	11.17	12	9.48	5	4.63	0.750981	0.799071	0.946538	2.07014	0.052967	0.132084	1.53988	0.0809557	0.211352	.	.	.	.	.	.	.	.	.	.	.	.	.	.
C11023	0	0	0	0	3	0.29	3	0.51	11	1.1	6	0.64	2	0.17	5	0.49	5.72803	0.00498768	0.0221346	4.97232	0.042657	0.111689	-1.13084	0.214893	0.421055	.	.	.	.	.	.	.	.	.	.	.	.	.	.
C11025	0	0	1	0.36	4	0.87	2	0.75	9	2	0	0	2	0.38	4	0.89	3.43222	0.0352951	0.109786	1.24852	0.656402	0.79786	-2.01912	0.0447272	0.137166	.	.	.	.	.	.	.	.	.	.	.	.	.	.
C11026	2	0.41	0	0	0	0	2	0.44	0	0	0	0	2	0.22	0	0	0.124471	1	1	-1.06877	0.986099	1	-0.931177	0.751686	0.912447	.	.	.	.	.	.	.	.	.	.	.	.	.	.
C11027	6	0.97	6	0.98	0	0	0	0	0	0	3	0.33	2	0.18	0	0	-5.34471	0.00313548	0.0148881	-2.34598	0.0255385	0.0740174	3.53389	0.226378	0.434182	.	.	C11027_i1|m.6237	861-1211[+]	.	.	.	.	.	.	.	.	.	.
C11028	3	0.57	2	0.38	1	0.12	0	0	2	0.24	0	0	4	0.41	1	0.12	-0.803022	0.650883	0.848325	-1.14588	0.498285	0.66478	-0.0439162	1	1	.	.	.	.	.	.	.	.	.	.	.	.	.	.
C11029	4	0.43	9	0.97	36	2.42	14	1.63	20	1.37	76	5.54	231	13.53	117	7.88	2.28833	0.000183517	0.00122497	3.80035	2.24e-11	3.31e-10	1.78567	2.38e-05	0.000235576	.	.	C11029_i1|m.6238	388-1152[+]	.	PF05340.9^DUF740^Protein of unknown function (DUF740)^101-195^E:6.7e-05	.	.	.	.	.	.	.	.	.	.	C11029_i1|m.6239	521-961[+]	.	.	.	.	.	.
C1103	0	0	0	0	0	0	1	0.47	2.47	0.68	0	0	1.6	0.38	4.49	1.24	3.39284	0.553352	0.762874	3.88779	0.326544	0.494101	0.132992	1	1	.	.	.	.	.	.	.	.	.	.	.	.	.	.
C11030	0	0	0	0	7	0.83	18	3.7	5	0.61	0	0	0	0	0	0	6.70145	0.000252126	0.00162715	NA	NA	NA	-6.9494	6.87e-06	7.7e-05	.	.	.	.	.	.	.	.	.	.	.	.	.	.
C11032	0	0	0	0	3	0.51	5	1.46	4	0.69	5	0.91	0	0	1	0.17	5.30642	0.0132971	0.050185	3.93137	0.363787	0.535091	-1.75499	0.157738	0.339676	.	.	.	.	.	.	.	.	.	.	.	.	.	.
C11033	0	0	0	0	0	0	8	1.76	8.55	1.11	1.4	0.19	5.93	0.66	5	0.64	5.85314	0.0152804	0.0564033	4.82499	0.0670478	0.157892	-1.40445	0.21622	0.422864	.	.	.	.	.	.	.	.	.	.	.	.	.	.
C11034	1	0.27	0	0	7	1.17	0	0	14.45	2.48	1.6	0.29	5.07	0.75	0	0	3.83227	0.030512	0.0978057	1.42999	0.546659	0.706741	-2.21934	0.0627835	0.175831	.	.	.	.	.	.	.	.	.	.	.	.	.	.
C11036	1	0.2	5	1.02	1	0.13	3	0.65	0	0	4	0.54	0	0	0	0	-0.505361	0.800628	0.946888	-1.62936	0.280892	0.44314	-0.858936	0.727828	0.89649	.	.	.	.	.	.	.	.	.	.	.	.	.	.
C1104	2	0.25	0	0	3	0.23	2	0.27	8.53	0.67	8	0.67	3.4	0.23	15.51	1.2	2.51371	0.0514098	0.147271	2.49031	0.0643536	0.153014	0.179322	0.854187	0.978138	.	.	.	.	.	.	.	.	.	.	.	.	.	.
C11040	0	0	1	0.31	0	0	3	0.98	3	0.58	14	2.82	4	0.66	3	0.57	2.28065	0.433028	0.657118	3.01089	0.09306	0.200252	0.928981	0.496852	0.72513	.	.	.	.	.	.	.	.	.	.	.	.	.	.
C11042	7	12.75	5	8.67	2	1.8	2	3.18	0	0	11	10.02	14	11.82	6	5.94	-1.56734	0.180655	0.372219	0.17932	0.863558	0.954249	2.04142	0.0295416	0.100842	.	.	C11042_i1|m.6246	3-326[+]	.	.	.	.	.	.	.	.	.	.
C11044	0	0	0	0	1	0.31	0	0	5	1.61	4	1.32	9	2.5	11	3.55	4.21107	0.267878	0.489275	5.81191	0.00205714	0.00872483	1.19409	0.199403	0.398758	.	.	.	.	.	.	.	.	.	.	.	.	.	.
C11045	1	0.27	7	1.9	32.9	5.43	6.43	1.84	17	2.87	23.34	4.14	10.85	1.58	15.9	2.66	2.60233	0.0015294	0.00801938	1.45693	0.0866164	0.190144	-0.876996	0.133602	0.30236	.	.	.	.	.	.	.	.	.	.	.	.	.	.
C11046	145	19.47	120	16.31	201.1	16.94	71.57	10.44	166	14.28	238.66	21.79	158.15	11.64	107.1	9.06	0.587827	0.0803043	0.205973	-0.243791	0.487018	0.652841	-0.538412	0.13828	0.310154	.	.	C11046_i1|m.6248	1054-668[-]	.	.	.	.	.	.	.	.	.	.
C11047	0	0	2	0.19	6	0.35	5	0.5	5	0.29	9	0.57	7	0.35	27	1.56	2.75244	0.0135019	0.050797	3.14584	0.00829117	0.0291306	0.59669	0.434744	0.664561	.	.	.	.	.	.	.	.	.	.	.	.	.	.
C11050	1	0.11	0	0	0	0	1	0.12	2	0.15	6	0.47	20	1.25	28	2.02	1.2841	0.786348	0.93867	4.32788	0.000534532	0.00264776	3.21882	0.000822092	0.00527109	.	.	.	.	.	.	.	.	.	.	.	.	.	.
C11051	0	0	3	1.03	1	0.21	1	0.36	4	0.85	2	0.44	2	0.37	3	0.63	0.831968	0.632533	0.839221	0.0427565	1	1	-0.539956	0.679073	0.863111	.	.	.	.	.	.	.	.	.	.	.	.	.	.
C11055	0	0	1	1.65	2	1.72	1	1.52	3	2.71	3	2.62	1	0.8	0	0	2.17249	0.328114	0.559142	0.727905	0.999358	1	-1.25628	0.374364	0.606482	.	.	.	.	.	.	.	.	.	.	.	.	.	.
C11057	0	0	0	0	3	0.32	7	1.28	15	1.62	3	0.34	0	0	0	0	6.315	0.000728277	0.0041875	3.02186	0.636461	0.783277	-3.66639	0.000950198	0.00597905	.	.	C11057_i1|m.6255	416-75[-]	.	.	.	.	.	.	.	.	.	.
C11059	0	0	0	0	0	0	0	0	0	0	3	3.26	7	7.23	0	0	NA	NA	NA	4.55488	0.167708	0.306441	4.43426	0.0729581	0.195731	.	.	.	.	.	.	.	.	.	.	.	.	.	.
C11061	4.74	2.09	1.41	0.62	0	0	0	0	2	0.54	0	0	3.01	0.7	0	0	-1.57169	0.371429	0.605702	-2.07112	0.173969	0.314028	-0.185145	1	1	.	.	C11061_i1|m.6257	1-513[+]	.	.	.	.	.	.	.	.	.	.
C11062	1.26	0.68	4.59	2.48	0	0	0	0	0	0	12	4.04	9.99	2.83	7	2.3	-4.37612	0.0845674	0.214563	1.07046	0.25825	0.416904	5.9557	8.24e-05	0.000709	.	.	C11062_i1|m.6258	1-582[+]	.	.	.	.	.	.	.	.	.	.	.	.	C11062_i1|m.6259	581-192[-]	.	.	.	.	.	.
C11063	0	0	0	0	0	0	5	2.67	3	0.95	9	2.92	5	1.36	3	0.95	4.8392	0.115223	0.268458	5.33804	0.0135891	0.04397	0.169641	1	1	.	.	.	.	.	.	.	.	.	.	.	.	.	.
C11064	0	0	0	0	4	1.16	0	0	4	1.19	6	1.85	7	1.81	2	0.6	4.60065	0.130674	0.293962	5.14523	0.0241326	0.0708763	0.165984	1	1	.	.	.	.	.	.	.	.	.	.	.	.	.	.
C11065	0	0	0	0	1	0.15	4	1.06	0	0	4	0.66	0	0	3	0.46	4.23871	0.250925	0.467392	4.13423	0.251966	0.410455	-0.447413	0.756099	0.915231	.	.	.	.	.	.	.	.	.	.	.	.	.	.
C11066	2	0.38	1	0.19	7	0.83	2	0.41	8	0.97	3	0.38	4	0.42	6	0.72	2.26045	0.0420434	0.125553	0.895667	0.576239	0.726213	-1.12874	0.149481	0.327747	.	.	.	.	.	.	.	.	.	.	.	.	.	.
C11068	0	0	0	0	1	0.48	1	0.85	0	0	3	1.52	0	0	1	0.51	2.88886	0.785411	0.93867	3.38519	0.428521	0.597125	0.164131	1	1	.	.	.	.	.	.	.	.	.	.	.	.	.	.
C11069	1	0.26	3	0.8	0	0	4	1.13	0	0	0	0	0	0	0	0	0.157922	1	1	-4.45408	0.0696981	0.16205	-4.25861	0.20613	0.408518	.	.	C11069_i1|m.6260	2-865[+]	.	.	.	.	.	.	.	.	.	.	.	.	C11069_i1|m.6261	864-121[-]	.	.	.	.	.	.
C11070	0	0	0	0	1	0.67	0	0	1	0.7	0	0	3	1.86	5	3.64	2.80878	0.777455	0.937977	4.27415	0.209624	0.35876	1.1141	0.457468	0.687593	.	.	.	.	.	.	.	.	.	.	.	.	.	.
C11071	2	0.36	1	0.18	1	0.11	0	0	0	0	0	0	5	0.49	5	0.56	-1.43939	0.732833	0.913476	0.511841	0.948192	1	2.23785	0.217108	0.42408	.	.	.	.	.	.	.	.	.	.	.	.	.	.
C11076	0	0	0	0	0	0	2	0.64	4	0.76	1	0.2	7	1.14	8	1.5	4.3323	0.198898	0.396741	5.23157	0.0280659	0.0798855	0.531235	0.688559	0.870155	.	.	.	.	.	.	.	.	.	.	.	.	.	.
C11079	5	1.1	15	3.33	7	0.95	2	0.47	2	0.28	3	0.44	1	0.12	0	0	-0.953454	0.278205	0.500635	-3.3615	0.00111206	0.00507635	-2.09021	0.0915485	0.231309	.	.	.	.	.	.	.	.	.	.	.	.	.	.
C1108	18	3.82	12	2.57	10	1.31	4	0.91	2	0.27	8	1.13	31	3.57	18	2.39	-0.990692	0.173224	0.361922	-0.273448	0.657615	0.798809	0.994952	0.156757	0.338301	.	.	C1108_i1|m.673	1000-2[-]	FLA20_ARATH^FLA20_ARATH^Q:78-235,H:240-403^29.59%ID^E:1e-05^RecName: Full=Putative fasciclin-like arabinogalactan protein 20;^Eukaryota; Viridiplantae; Streptophyta; Embryophyta; Tracheophyta; Spermatophyta; Magnoliophyta; eudicotyledons; Gunneridae; Pentapetalae; rosids; malvids; Brassicales; Brassicaceae; Camelineae; Arabidopsis	.	.	.	ENOG4111A65^fasciclin-like arabinogalactan protein	KEGG:ath:AT5G40940	GO:0016021^cellular_component^integral component of membrane	.	.	.	.	.	C1108_i1|m.674	1002-685[-]	.	.	.	.	.	.
C11082	3	0.84	3	0.85	5	0.86	1	0.3	5	0.88	21	3.87	12	1.81	14	2.44	0.715114	0.650142	0.84778	1.76811	0.0194585	0.0593603	1.313	0.0447615	0.137262	.	.	C11082_i1|m.6270	3-359[+]	.	.	.	.	.	.	.	.	.	.
C11083	0	0	0	0	12.04	0.91	6.09	0.8	11.45	0.88	0	0	8.34	0.55	0	0	6.49255	2.91e-05	0.000233918	4.20523	0.398097	0.570441	-2.61179	0.00282585	0.0151693	.	.	.	.	.	.	.	.	.	.	.	.	.	.
C11084	0	0	0	0	14.96	1.12	2.91	0.38	7.55	0.58	0	0	1.66	0.11	5	0.38	6.29593	0.000339367	0.00212285	4.10022	0.271931	0.433042	-2.56822	0.0048963	0.0240005	.	.	.	.	.	.	.	.	.	.	.	.	.	.
C11088	92	13.06	75	10.77	261	23.21	132	20.33	254	23.08	120	11.56	218	16.94	150	13.41	1.83491	7.34e-10	1.29e-08	0.354321	0.261431	0.420819	-1.19942	1.27e-05	0.000134451	.	.	C11088_i1|m.6275	227-907[+]	.	PF10197.6^Cir_N^N-terminal domain of CBF1 interacting co-repressor CIR^15-48^E:0.00028	.	.	.	.	.	.	.	.	.	.	C11088_i1|m.6276	1-315[+]	.	.	.	.	.	.
C11089	0	0	0	0	0	0	1	0.33	0	0	63	13.02	3	0.51	5	0.98	NA	NA	NA	7.41522	0.000712255	0.00342336	5.00516	0.000906358	0.00573894	.	.	C11089_i1|m.6277	325-2[-]	.	.	.	.	.	.	.	.	.	.
C11093	0	0	0	0	2	0.13	5	0.55	1	0.07	8	0.56	17	0.95	18	1.16	4.81382	0.077798	0.201786	6.64006	2.18e-05	0.000145984	1.50028	0.0684583	0.187172	.	.	.	.	.	.	.	.	.	.	.	.	.	.
C11097	21	1.29	26	1.62	2	0.08	3	0.2	0	0	15	0.64	1	0.03	10	0.39	-3.20932	3.14e-05	0.000250632	-1.98656	0.00357043	0.0141068	1.47389	0.273505	0.494265	.	.	C11097_i1|m.6287	3-2702[+]	.	.	.	.	.	.	.	.	.	.
C11099	5	23.05	5	21.16	1	1.91	0	0	1	2.05	0	0	0	0	0	0	-2.26117	0.0748434	0.19543	-5.7351	0.0020202	0.00859251	-3.01654	0.553157	0.771903	.	.	.	.	.	.	.	.	.	.	.	.	.	.
C1110	0	0	2	0.32	2	0.2	0	0	8	0.82	9	0.97	11	0.96	6	0.6	1.98592	0.42915	0.657118	2.40632	0.0418883	0.110322	0.622455	0.463933	0.693527	.	.	C1110_i1|m.676	128-466[+]	.	.	.	.	.	.	.	.	.	.
C11100	0	0	3	6.8	1	1.13	0	0	0	0	0	0	0	0	0	0	-1.45237	0.751279	0.919898	-4.06193	0.173967	0.314028	NA	NA	NA	.	.	C11100_i1|m.6288	22-363[+]	.	PF00704.25^Glyco_hydro_18^Glycosyl hydrolases family 18^27-110^E:2.5e-07	.	.	.	.	.	GO:0004553^molecular_function^hydrolase activity, hydrolyzing O-glycosyl compounds`GO:0005975^biological_process^carbohydrate metabolic process	.	.
C11101	0	0	0	0	1	0.09	2	0.31	3	0.27	8	0.77	9	0.7	14	1.25	4.31808	0.126934	0.28871	6.1843	0.000261132	0.00139245	1.50486	0.0790107	0.207574	.	.	.	.	.	.	.	.	.	.	.	.	.	.
C11105	0	0	6	5.19	0	0	0	0	2	1.01	0	0	0	0	0	0	-1.57333	0.42719	0.657118	-5.01846	0.075661	0.171388	-3.00925	0.589898	0.794263	.	.	.	.	.	.	.	.	.	.	.	.	.	.
C1111	6	0.64	1	0.11	1	0.07	11	1.27	6	0.41	2	0.15	1	0.06	1	0.07	1.38409	0.307662	0.535945	-1.8696	0.144591	0.274862	-2.98355	0.0123452	0.0508838	.	.	.	.	.	.	.	.	.	.	.	.	.	.
C11112	1	0.36	2	0.72	1	0.22	0	0	0	0	1	0.23	8	1.53	0	0	-1.43676	0.732675	0.913476	0.329976	1	1	2.08745	0.281047	0.504103	.	.	C11112_i1|m.6297	2-337[+]	.	.	.	.	.	.	.	.	.	.
C11113	0	0	2	0.27	1	0.09	0	0	0	0	5	0.46	0	0	0	0	-0.931075	0.74957	0.919898	0.173214	1	1	1.42062	0.593851	0.79646	.	.	C11113_i1|m.6298	767-336[-]	.	.	.	.	.	.	.	.	.	.
C11114	1	0.14	3	0.42	3	0.26	2	0.3	4	0.35	0	0	4	0.3	1	0.09	1.02078	0.463359	0.684079	-0.841532	0.660347	0.801378	-1.58495	0.165409	0.35032	.	.	.	.	.	.	.	.	.	.	.	.	.	.
C11117	2	0.33	4	0.67	5	0.52	6	1.07	8	0.84	11	1.23	4	0.36	0	0	1.54639	0.111949	0.262946	0.152706	1	1	-1.12272	0.214675	0.420799	.	.	C11117_i1|m.6303	3-389[+]	.	.	.	.	.	.	.	.	.	.
C11120	782	28.83	818	30.65	317	7.46	248	10.09	320	7.68	693	17.79	659	13.48	729	17.1	-0.929934	3.4e-05	0.000269622	-0.795989	9.11e-05	0.000537288	0.414973	0.056705	0.163155	.	.	C11120_i1|m.6306	168-3800[+]	.	PF00018.25^SH3_1^SH3 domain^1154-1195^E:1.1e-05`PF14604.3^SH3_9^Variant SH3 domain^1155-1208^E:5.7e-08	.	.	.	.	.	GO:0005515^molecular_function^protein binding	.	.
C11122	2	0.43	8	1.75	1	0.13	0	0	0	0	0	0	0	0	0	0	-3.0724	0.0550193	0.15569	-5.73643	0.00463908	0.0176882	NA	NA	NA	.	.	C11122_i1|m.6308	1-597[+]	.	.	.	.	.	.	.	.	.	.
C11125	0	0	0	0	138.58	612.22	108.35	880.61	137.54	656.5	6	25.16	1	4.98	9.99	53.15	10.2366	1.74e-38	2.05e-36	5.35864	0.026268	0.0756906	-5.27851	9.52e-39	1.83e-36	.	.	.	.	.	.	.	.	.	.	.	.	.	.
C11126	0	0	0	0	16.68	85.26	33.34	314.66	29.93	165.43	0	0	0	0	0	0	8.03471	5.65e-10	1.01e-08	NA	NA	NA	-8.28018	1.04e-13	3.66e-12	.	.	.	.	.	.	.	.	.	.	.	.	.	.
C11127	0	0	0	0	10.01	51.15	16.13	152.25	17.13	94.7	0	0	0	0	0	0	7.11841	8.62e-07	9.38e-06	NA	NA	NA	-7.36326	4.41e-09	8.66e-08	.	.	.	.	.	.	.	.	.	.	.	.	.	.
C11128	0	0	0	0	62.85	170.05	72.53	356.78	110.06	320.3	0	0	6.31	18.01	12.75	40.81	9.60301	4.43e-24	2.62e-22	5.48351	0.036268	0.0984129	-4.50638	2.84e-19	1.63e-17	.	.	C11128_i1|m.6311	1-303[+]	.	.	.	.	.	.	.	.	.	.
C11129	1	0.58	0	0	425.27	142.03	521.65	304.02	492.02	169.59	10	3.54	22	6.57	10.01	3.47	10.082	1.54e-51	2.82e-49	3.95716	0.000920397	0.00430063	-5.9653	4.7e-50	1.57e-47	.	.	.	.	.	.	.	.	.	.	.	.	.	.
C11130	0	0	2	0.2	553	33.9	602	63.85	675	42.23	33	2.2	68	3.63	27	1.66	9.58919	3.17e-63	8.07e-61	4.67173	1.51e-08	1.64e-07	-4.70136	2.51e-38	4.71e-36	.	.	.	.	.	.	.	.	.	.	.	.	.	.
C11131	0	0	0	0	54.52	192.11	77.81	501.64	76.01	288.9	8	26.94	5.07	19.52	3.25	13.69	9.403	7.08e-21	3.46e-19	5.25057	0.0167669	0.0523561	-4.53134	1.54e-20	9.77e-19	.	.	.	.	.	.	.	.	.	.	.	.	.	.
C11132	0	0	0	0	70.1	288.72	59.19	447.76	79.81	354.99	13	50.93	8.62	39.65	12	59.42	9.35662	3.75e-26	2.47e-24	6.31998	0.000111724	0.000645817	-3.41929	5.76e-21	3.78e-19	.	.	.	.	.	.	.	.	.	.	.	.	.	.
C11133	24	12.44	11	5.68	6	1.82	1	0.53	16	5.01	3	0.97	0	0	1	0.31	-0.760121	0.30917	0.538211	-4.15616	1.74e-06	1.42e-05	-3.07372	0.00743017	0.0337851	.	.	C11133_i1|m.6312	2-595[+]	.	.	.	.	.	.	.	.	.	.
C11134	8	6.51	7	5.61	7	3.18	0	0	2	0.94	3	1.43	0	0	0	0	-0.879446	0.36323	0.597476	-3.30992	0.00218442	0.00920659	-2.05811	0.229993	0.439392	.	.	C11134_i1|m.6313	1-492[+]	.	.	.	.	.	.	.	.	.	.	.	.	C11134_i1|m.6314	491-3[-]	.	.	.	.	.	.
C11135	0	0	0	0	2391	103.46	2355	176.21	3465	152.9	5	0.24	16	0.6	17	0.73	14.6598	6.38e-100	4.71e-97	6.45977	0.000172856	0.000961409	-8.57801	1.56e-109	1.09e-105	.	.	.	.	.	.	.	.	.	.	.	.	.	.
C11136	0	0	1	11.6	0	0	0	0	0	0	12.94	54.26	11.95	59.48	5	26.6	NA	NA	NA	3.49228	0.00955615	0.0326462	6.00244	0.000109895	0.000915674	.	.	.	.	.	.	.	.	.	.	.	.	.	.
C11137	131	9.95	137	10.56	29	1.4	14	1.17	27	1.33	233	12.21	255	10.69	272	13.1	-2.03599	1.01e-10	1.99e-09	0.325122	0.184239	0.327713	2.64295	8.91e-20	5.32e-18	.	.	C11137_i1|m.6315	460-1743[+]	.	.	.	.	.	.	.	.	.	.
C11138	3	155.78	10	517.84	0	0	0	0	0	0	12.06	172.02	11.05	227.81	9	168.31	-5.45431	0.00390006	0.017953	0.118521	1	1	6.09292	0.000153638	0.00122513	.	.	.	.	.	.	.	.	.	.	.	.	.	.
C11139	1	0.28	3	0.86	3	0.52	4	1.21	1	0.18	3	0.56	7	1.07	8	1.41	0.927638	0.513964	0.73545	0.951027	0.428539	0.597125	0.286395	0.889184	0.997254	.	.	.	.	.	.	.	.	.	.	.	.	.	.
C1114	0	0	0	0	1	0.12	9	1.82	1	0.12	1	0.13	1	0.1	6	0.7	5.36371	0.0498442	0.143664	4.2987	0.196627	0.343204	-1.44909	0.285107	0.509469	.	.	.	.	.	.	.	.	.	.	.	.	.	.
C11140	0	0	3	0.88	6	1.06	3	0.92	3	0.55	2	0.38	5	0.78	14	2.53	1.80737	0.151959	0.328691	1.57342	0.280922	0.443176	-0.00398045	1	1	.	.	.	.	.	.	.	.	.	.	.	.	.	.
C11141	0	0	3	0.78	3	0.47	6	1.65	4	0.65	4	0.68	1	0.14	2	0.32	1.99211	0.114032	0.267151	0.0584746	1	1	-1.68712	0.0798492	0.209203	.	.	.	.	.	.	.	.	.	.	.	.	.	.
C11144	1	0.41	1	0.41	0	0	0	0	5	1.26	2	0.52	1	0.22	1	0.25	1.04321	0.947778	1	-0.157532	0.90983	0.983235	-0.954881	0.693846	0.874588	.	.	.	.	.	.	.	.	.	.	.	.	.	.
C11145	0	0	5	0.64	3	0.24	0	0	5	0.4	34	2.92	26	1.8	49	3.9	0.477926	0.958351	1	3.2291	9.89e-06	7.07e-05	2.95961	2.35e-06	2.89e-05	.	.	.	.	.	.	.	.	.	.	.	.	.	.
C1115	4	0.97	3	0.73	3	0.45	0	0	1	0.15	6	0.96	10	1.31	14	2.11	-0.898712	0.46459	0.685413	0.901025	0.283615	0.445814	2.05714	0.0215802	0.0791255	.	.	.	.	.	.	.	.	.	.	.	.	.	.
C11158	1	1.33	2	2.57	3	2.08	5	6.11	2	1.45	1	0.71	1	0.64	0	0	1.62234	0.201371	0.400363	-1.57554	0.464186	0.63064	-2.93786	0.0217267	0.0795408	.	.	.	.	.	.	.	.	.	.	.	.	.	.
C11159	0	0	0	0	0	0	6	3.46	0	0	0	0	2	0.59	2	0.69	4.60674	0.288013	0.51168	3.3404	0.549939	0.708223	-1.62085	0.422592	0.652587	.	.	.	.	.	.	.	.	.	.	.	.	.	.
C11160	4	1.13	2	0.57	0	0	0	0	0	0	2	0.37	2	0.3	0	0	-4.3814	0.0629303	0.170839	-1.66701	0.244596	0.403493	3.23249	0.337902	0.568532	.	.	.	.	.	.	.	.	.	.	.	.	.	.
C11161	0	0	2	0.54	1	0.16	2	0.57	3	0.51	0	0	5	0.72	0	0	1.39362	0.606922	0.814331	0.0611293	1	1	-1.08145	0.599592	0.800898	.	.	.	.	.	.	.	.	.	.	.	.	.	.
C11163	4	0.77	5	0.97	3	0.36	2	0.41	3	0.37	0	0	4	0.42	5	0.6	-0.250919	0.944248	1	-1.15313	0.293552	0.458018	-0.62979	0.734384	0.901829	.	.	.	.	.	.	.	.	.	.	.	.	.	.
C11165	0	0	1	0.15	0	0	0	0	0	0	10	1.02	22	1.82	7	0.67	NA	NA	NA	3.84669	0.00267234	0.010953	6.35247	0.000110841	0.000922204	.	.	.	.	.	.	.	.	.	.	.	.	.	.
C11166	2	0.26	9	1.19	19	1.56	7	0.99	32	2.68	12	1.07	8	0.57	9	0.74	2.22527	0.00230753	0.0114168	0.222028	0.841793	0.937577	-1.72966	0.00226018	0.0125553	.	.	C11166_i1|m.6333	121-1089[+]	.	.	.	.	.	.	.	.	.	.	.	.	C11166_i1|m.6334	747-256[-]	.	.	.	.	.	.
C11170	343	36.54	257	27.74	239	16.05	116	13.48	179	12.27	1324	96.57	1315	77.03	998	67.18	-0.280317	0.304866	0.532026	1.4198	1.08e-08	1.19e-07	1.98478	2.4e-15	9.75e-14	.	.	C11170_i1|m.6339	2-841[+]	.	PF04359.11^DUF493^Protein of unknown function (DUF493)^197-279^E:1.8e-18	.	.	.	.	.	.	.	.
C11172	4	0.6	1	0.15	0	0	4	0.65	4	0.39	5	0.51	3	0.25	14	1.33	0.646132	0.747967	0.919898	0.95069	0.503019	0.669017	0.557255	0.684423	0.867327	.	.	.	.	.	.	.	.	.	.	.	.	.	.
C11174	1	0.14	1	0.14	0	0	7	1.04	3	0.26	6	0.56	1	0.07	7	0.6	2.24932	0.152028	0.328799	1.56544	0.389202	0.560563	-0.463413	0.766583	0.92187	.	.	.	.	.	.	.	.	.	.	.	.	.	.
C11179	0	0	1	0.2	14	1.72	14	2.99	10	1.26	4	0.53	1	0.11	0	0	4.82801	2.05e-06	2.09e-05	1.02808	0.818858	0.925222	-3.6442	4.22e-06	4.93e-05	.	.	.	.	.	.	.	.	.	.	.	.	.	.
C11185	32.54	34.59	29.91	31	10.97	6.29	17	17.12	12.95	7.73	24.97	14.84	29.23	15.3	28.23	17.29	-0.657171	0.193289	0.389602	-0.796893	0.04167	0.109819	0.138198	0.869774	0.986325	.	.	.	.	.	.	.	.	.	.	.	.	.	.
C11186	7.46	4.08	2.09	1.14	3.03	0.97	1	0.56	1.05	0.35	27.03	9.15	26.77	7.63	21.77	7.21	-0.912404	0.578885	0.785936	1.87662	0.00274596	0.0112253	3.05957	7.35e-06	8.19e-05	.	.	.	.	.	.	.	.	.	.	.	.	.	.
C11188	721	79.9	762	85.55	744	51.93	367	44.33	711	50.67	860	65.17	1055	64.25	796	55.71	0.176805	0.478013	0.699748	-0.314378	0.119159	0.238475	-0.206568	0.36568	0.597174	.	.	C11188_i1|m.6360	441-1199[+]	GRP3_DAUCA^GRP3_DAUCA^Q:200-250,H:32-86^58.93%ID^E:9e-06^RecName: Full=Glycine-rich protein A3;^Eukaryota; Viridiplantae; Streptophyta; Embryophyta; Tracheophyta; Spermatophyta; Magnoliophyta; eudicotyledons; Gunneridae; Pentapetalae; asterids; campanulids; Apiales; Apiaceae; Apioideae; Scandiceae; Daucinae; Daucus	.	.	.	.	.	.	.	.	.	.	.	C11188_i1|m.6361	604-1239[+]	.	.	.	.	.	.
C11189	240	42.42	208	37.15	313	34.43	215	40.98	300	33.75	297	35.33	267	25.72	295	32.71	0.798026	0.00119026	0.00642836	-0.235097	0.317067	0.484227	-0.752216	0.000792337	0.00511139	.	.	C11189_i1|m.6363	160-843[+]	.	.	.	.	.	.	.	.	.	.	.	.	C11189_i1|m.6364	851-537[-]	.	.	.	.	.	.
C11196	3	0.59	5	1	6	0.74	2	0.43	1	0.13	5	0.66	7	0.75	9	1.12	0.0635223	1	1	0.20747	0.868252	0.956942	0.413757	0.698363	0.876081	.	.	C11196_i1|m.6373	421-762[+]	.	.	.	.	.	.	.	.	.	.
C11203	5	1.12	8	1.81	37	5.12	14	3.36	21	2.98	6	0.9	17	2.07	5	0.7	2.32658	0.000104522	0.000740915	-0.0959251	0.898566	0.978589	-2.13764	6.66e-05	0.000588614	.	.	.	.	.	.	.	.	.	.	.	.	.	.
C11204	0	0	0	0	81	38.49	73	60.8	70	34.52	6	2.98	7	3.01	2	1.01	9.47512	1.04e-25	6.71e-24	5.14523	0.0241346	0.0708763	-4.6998	4.89e-27	4.79e-25	.	.	.	.	.	.	.	.	.	.	.	.	.	.
C11205	0	0	3	0.2	725	30.16	568	40.86	610	25.88	24	1.09	24	0.87	26	1.08	9.10514	2.92e-74	1.02e-71	3.36593	2.33e-05	0.000155066	-5.50713	7.26e-73	7.1e-70	.	.	.	.	.	.	.	.	.	.	.	.	.	.
C11209	1	0.14	1	0.15	5	0.45	2	0.31	4	0.37	5	0.49	11	0.87	14	1.27	2.18919	0.0703969	0.186465	2.61179	0.0204785	0.0618921	0.633454	0.41535	0.646426	.	.	.	.	.	.	.	.	.	.	.	.	.	.
C1121	3	0.66	1	0.22	17	2.31	22	5.18	21	2.92	5	0.73	2	0.24	5	0.69	3.76283	1.08e-06	1.15e-05	0.404079	0.881759	0.96652	-3.12023	2.3e-07	3.42e-06	.	.	.	.	.	.	.	.	.	.	.	.	.	.
C11210	7	1.7	1	0.24	3	0.45	3	0.78	7	1.07	5	0.8	14	1.84	14	2.12	0.586404	0.590459	0.797892	0.840196	0.354887	0.526501	0.514033	0.477291	0.706569	.	.	.	.	.	.	.	.	.	.	.	.	.	.
C11212	1	0.16	4	0.65	0	0	0	0	4	0.41	3	0.33	7	0.62	3	0.3	-0.443958	0.847774	0.976126	0.175596	0.947232	1	0.881967	0.521301	0.744822	.	.	.	.	.	.	.	.	.	.	.	.	.	.
C11214	0	0	4	0.71	1	0.11	0	0	2	0.22	5.22	0.62	0	0	8.94	0.98	-0.518023	0.905575	1	0.638107	0.781371	0.901078	1.41255	0.347596	0.578995	.	.	.	.	.	.	.	.	.	.	.	.	.	.
C11215	0	0	0	0	0	0	0	0	0	0	1.78	0.22	1	0.1	6.06	0.69	NA	NA	NA	4.46281	0.136291	0.262963	4.31866	0.0718454	0.193514	.	.	.	.	.	.	.	.	.	.	.	.	.	.
C11216	982	81.22	813	68.2	515	26.97	306	27.72	627	33.5	315	17.94	481	21.94	312	16.35	-0.422843	0.0894442	0.224227	-1.88609	1.07e-15	2.34e-14	-1.1803	3.43e-06	4.08e-05	.	.	C11216_i1|m.6390	225-1553[+]	.	PF07082.8^DUF1350^Protein of unknown function (DUF1350)^101-367^E:4.1e-57	.	.	.	.	.	.	.	.	.	.	C11216_i1|m.6391	1096-755[-]	.	.	.	.	.	.
C11217	5	1.11	8	1.79	2	0.27	2	0.47	3	0.42	6	0.89	2	0.24	11	1.52	-0.943998	0.300051	0.526003	-0.601951	0.462636	0.63035	0.617192	0.598232	0.799861	.	.	C11217_i1|m.6392	1-813[+]	.	.	.	.	.	.	.	.	.	.
C11218	294.97	23.77	289.52	23.66	207.56	10.59	118	10.42	210.9	10.98	347	19.26	373.79	16.61	360.55	18.4	-0.230259	0.349354	0.582481	-0.291879	0.169753	0.308785	0.220503	0.330539	0.561877	.	.	C11218_i1|m.6393	410-1027[+]	.	.	.	.	.	.	.	.	.	.
C11219	23.03	3.1	34.48	4.69	22.44	1.89	10	1.46	15.1	1.3	20	1.83	60.21	4.43	28.45	2.41	-0.379023	0.431544	0.657118	-0.281398	0.566416	0.719415	0.384471	0.429017	0.658942	.	.	C11219_i1|m.6394	410-1084[+]	.	.	.	.	.	.	.	.	.	.
C11220	3.58	6.59	2	3.5	9	8.16	3	4.82	6	5.72	4.52	4.16	16	13.64	2.05	2.06	1.4221	0.165755	0.351042	0.706066	0.616526	0.765075	-0.437689	0.644288	0.835663	.	.	.	.	.	.	.	.	.	.	.	.	.	.
C11221	2.09	0.66	1.6	0.51	4	0.76	2	0.66	2.57	0.5	2.9	0.59	18.55	3.12	17.23	3.35	1.01774	0.450503	0.671467	2.03545	0.0630177	0.150401	1.26479	0.123533	0.286061	.	.	.	.	.	.	.	.	.	.	.	.	.	.
C11222	1.39	0.31	1.4	0.32	1	0.14	0	0	2.43	0.34	5.76	0.86	2.45	0.3	2.76	0.39	0.396633	1	1	1.21914	0.509396	0.675247	1.0629	0.433769	0.663669	.	.	C11222_i1|m.6395	966-556[-]	.	.	.	.	.	.	.	.	.	.
C11223	8.94	1.27	1	0.14	5	0.45	4	0.62	5	0.46	9.81	0.95	3	0.23	8.96	0.8	0.39152	0.787853	0.939727	-0.0178946	1	1	-0.143441	0.910703	1	.	.	.	.	.	.	.	.	.	.	.	.	.	.
C11224	5	0.46	5	0.47	52	3.04	36	3.65	54.36	3.25	35.34	2.25	54	2.76	38	2.23	3.69827	1.65e-14	4.89e-13	2.45638	5.17e-06	3.9e-05	-0.97327	0.0017225	0.00994963	.	.	C11224_i1|m.6396	1007-1537[+]	.	PF04654.9^DUF599^Protein of unknown function, DUF599^1-151^E:1.7e-51	.	.	.	.	.	.	.	.	.	.	C11224_i1|m.6397	1609-1133[-]	.	.	.	.	.	.
C11226	0	0	0	0	0	0	1	0.3	2	0.35	1	0.19	8	1.21	7	1.23	3.39274	0.552641	0.762874	5.2257	0.027629	0.078831	1.47793	0.244401	0.457307	.	.	.	.	.	.	.	.	.	.	.	.	.	.
C11227	0	0	0	0	0	0	0	0	0	0	0	0	12	6.53	1	0.64	NA	NA	NA	4.88467	0.135304	0.261699	4.75517	0.0676817	0.185671	.	.	.	.	.	.	.	.	.	.	.	.	.	.
C11228	6	0.54	8	0.73	1	0.06	0	0	3	0.17	15	0.93	5	0.25	11	0.63	-1.84799	0.0594728	0.164606	-0.0145688	1	1	2.13158	0.02395	0.0858346	.	.	.	.	.	.	.	.	.	.	.	.	.	.
C11229	0	0	0	0	7	2.36	3	1.77	3	1.05	0	0	0	0	0	0	5.35853	0.01201	0.0462339	NA	NA	NA	-5.59295	0.00133887	0.00801134	.	.	.	.	.	.	.	.	.	.	.	.	.	.
C11230	0	0	0	0	5	1.86	4	2.6	2	0.77	1	0.39	6	2	3	1.17	5.16395	0.0195644	0.0687057	4.56428	0.1165	0.234546	-0.96209	0.303029	0.531418	.	.	.	.	.	.	.	.	.	.	.	.	.	.
C11232	0	0	0	0	0	0	3	3	0	0	2	1.18	2	1.04	2	1.22	3.63029	0.565754	0.773479	3.89244	0.231506	0.386692	-0.0124432	1	1	.	.	.	.	.	.	.	.	.	.	.	.	.	.
C11233	0	0	0	0	0	0	0	0	0	0	5	1.23	7	1.42	1	0.23	NA	NA	NA	4.93786	0.0545069	0.135208	4.81375	0.0227327	0.082355	.	.	.	.	.	.	.	.	.	.	.	.	.	.
C11235	4	3.48	0	0	0	0	0	0	4	2	1	0.5	3	1.31	4	2.04	-0.163858	1	1	-0.174601	1	1	0.225274	1	1	.	.	C11235_i1|m.6400	33-335[+]	.	PF13456.3^RVT_3^Reverse transcriptase-like^6-93^E:6.2e-12	.	.	.	.	.	.	.	.
C11236	0	0	0	0	1	0.28	2	0.99	3	0.88	5	1.51	3	0.76	0	0	4.31808	0.126926	0.28871	4.2852	0.210297	0.359578	-0.384609	0.85838	0.980434	.	.	.	.	.	.	.	.	.	.	.	.	.	.
C11237	1	0.09	1	0.09	0	0	13	1.3	1	0.06	8	0.5	1	0.05	1	0.06	2.84182	0.0998034	0.243035	1.10199	0.678069	0.816461	-1.51111	0.315183	0.545743	.	.	C11237_i1|m.6401	3-686[+]	.	.	.	.	.	.	.	.	.	.
C11238	0	0	0	0	2	0.7	3	1.83	9	3.24	0	0	3	0.94	0	0	5.46798	0.0119854	0.0461576	2.93111	0.839932	0.936854	-2.86498	0.0228743	0.0827327	.	.	.	.	.	.	.	.	.	.	.	.	.	.
C11239	0	0	0	0	4	1.44	10	6.3	13	4.85	41	15.63	44	14.23	29	10.91	6.4562	0.000237512	0.00154236	8.04156	2.78e-11	4.07e-10	1.22528	0.0174823	0.0671213	.	.	.	.	.	.	.	.	.	.	.	.	.	.
C1124	1	0.1	1	0.1	0	0	8	0.83	4	0.25	3	0.2	14	0.74	7	0.42	2.49894	0.107329	0.254453	2.27448	0.0838251	0.185528	0.00027985	1	1	.	.	.	.	.	.	.	.	.	.	.	.	.	.
C11241	0	0	0	0	0	0	0	0	0	0	10	2.59	0	0	4	0.99	NA	NA	NA	5.10048	0.0768215	0.173115	4.97562	0.0326518	0.108545	.	.	.	.	.	.	.	.	.	.	.	.	.	.
C11242	0	0	0	0	2	0.39	0	0	6	1.21	2	0.42	0	0	5	1	4.60262	0.150634	0.326501	4.13049	0.268729	0.429412	-0.851009	0.636727	0.829098	.	.	.	.	.	.	.	.	.	.	.	.	.	.
C11245	0	0	1	0.57	0	0	1	0.58	2	0.69	0	0	3	0.9	2	0.7	1.28819	0.786706	0.93867	0.985598	0.792941	0.906696	-0.116299	1	1	.	.	.	.	.	.	.	.	.	.	.	.	.	.
C11246	3	1	5	1.67	0	0	0	0	1	0.21	0	0	0	0	3	0.62	-2.7523	0.0655963	0.176208	-2.42124	0.12678	0.249754	0.674297	1	1	.	.	.	.	.	.	.	.	.	.	.	.	.	.
C11247	0	0	0	0	0	0	0	0	0	0	2	2.56	5	6.21	0	0	NA	NA	NA	4.06697	0.264678	0.425211	3.9481	0.167811	0.354194	.	.	.	.	.	.	.	.	.	.	.	.	.	.
C11248	0	0	0	0	0	0	0	0	0	0	0	0	9	3.24	1	0.42	NA	NA	NA	4.52551	0.215235	0.366182	4.39577	0.132032	0.299845	.	.	.	.	.	.	.	.	.	.	.	.	.	.
C1125	0	0	0	0	1	0.17	0	0	5	0.89	6	1.12	1	0.15	2	0.35	4.21106	0.267922	0.489275	4.47024	0.13671	0.263521	-0.104968	1	1	.	.	.	.	.	.	.	.	.	.	.	.	.	.
C11250	2	0.95	2	0.95	3	0.84	0	0	0	0	1	0.3	0	0	0	0	-0.534219	0.906457	1	-2.71878	0.174967	0.31484	-1.83364	0.737273	0.903368	.	.	.	.	.	.	.	.	.	.	.	.	.	.
C11251	0	0	1	0.33	3	0.59	5	1.71	4	0.81	1	0.21	8	1.39	12	2.41	3.20088	0.0518323	0.148315	2.98046	0.0465247	0.119582	-0.0731004	0.91588	1	.	.	.	.	.	.	.	.	.	.	.	.	.	.
C11252	2	0.73	1	0.36	0	0	5	1.9	1	0.22	0	0	2	0.39	0	0	1.04268	0.590366	0.797792	-1.60094	0.499378	0.66574	-2.42024	0.20254	0.403664	.	.	.	.	.	.	.	.	.	.	.	.	.	.
C11253	0	0	0	0	1	0.41	0	0	4	1.7	0	0	0	0	1	0.43	3.969	0.329959	0.559461	NA	NA	NA	-2.56684	0.296082	0.522792	.	.	.	.	.	.	.	.	.	.	.	.	.	.
C11258	1	0.37	3	1.11	0	0	4	1.54	0	0	5	1.18	11	2.15	1	0.23	0.157924	1	1	0.848105	0.563447	0.717147	0.986569	0.577806	0.79015	.	.	.	.	.	.	.	.	.	.	.	.	.	.
C1126	6	0.7	10	1.18	4	0.29	8	1.01	3	0.22	45	3.57	57	3.64	46	3.37	-0.100371	1	1	2.01277	1.91e-05	0.000129425	2.42258	4.08e-06	4.78e-05	.	.	C1126_i1|m.689	407-87[-]	.	.	.	.	.	.	.	.	.	.
C11260	10.07	25.29	7	16.49	9	10.51	1	2.08	0	0	0	0	1.64	1.84	5.92	7.76	-0.898128	0.406556	0.642956	-2.20483	0.0288231	0.0816431	-1.01547	0.549301	0.768985	.	.	C11260_i1|m.6406	2-361[+]	.	.	.	.	.	.	.	.	.	.
C11261	2.93	7.68	0	0	0	0	0	0	1	1.28	11	13.29	8.36	9.74	9.08	12.37	-1.4472	0.751412	0.919898	1.98288	0.0571047	0.14014	3.69184	0.00185136	0.0105864	.	.	C11261_i1|m.6407	2-358[+]	.	.	.	.	.	.	.	.	.	.
C11262	0	0	3	4.17	0	0	0	0	0	0	4	3.04	0	0	3	2.42	-3.44223	0.439037	0.659446	0.0724619	1	1	4.00438	0.114815	0.271984	.	.	.	.	.	.	.	.	.	.	.	.	.	.
C11268	2	0.52	3	0.79	1	0.16	0	0	0	0	0	0	0	0	0	0	-2.11608	0.270827	0.492527	-4.76227	0.0363448	0.0985672	NA	NA	NA	.	.	.	.	.	.	.	.	.	.	.	.	.	.
C11269	0	0	0	0	1	0.35	4	2.47	3	1.1	1	0.37	9	2.85	3	1.11	4.77129	0.0648545	0.174859	4.91705	0.0645056	0.153262	-0.215392	0.889714	0.997615	.	.	.	.	.	.	.	.	.	.	.	.	.	.
C1127	4	2.47	4	2.45	2	0.71	0	0	6.01	2.21	5	1.88	0	0	5	1.85	-0.151124	0.996219	1	-0.803214	0.554873	0.709016	-0.352281	0.895325	1	.	.	.	.	.	.	.	.	.	.	.	.	.	.
C11271	0	0	0	0	0	0	7	3.43	0	0	4	1.2	2	0.5	0	0	4.82371	0.242333	0.457238	3.89845	0.326725	0.494101	-1.25904	0.579177	0.791181	.	.	C11271_i1|m.6413	620-315[-]	.	.	.	.	.	.	.	.	.	.
C11272	0	0	2	1.92	1	0.53	0	0	0	0	7	3.89	2	0.97	6	3.41	-0.931014	0.74951	0.919898	1.65672	0.327848	0.495124	2.83991	0.0333897	0.110233	.	.	.	.	.	.	.	.	.	.	.	.	.	.
C11273	0	0	0	0	0	0	1	0.52	0	0	2	0.64	4	1.07	5	1.55	NA	NA	NA	4.71795	0.0693198	0.161581	2.30506	0.228622	0.437462	.	.	C11273_i1|m.6414	1-324[+]	.	.	.	.	.	.	.	.	.	.	.	.	C11273_i1|m.6415	317-3[-]	.	.	.	.	.	.
C11274	0	0	0	0	1	0.17	1	0.3	1	0.18	1	0.19	1	0.15	6	1.05	3.37738	0.491826	0.713351	4.2987	0.196598	0.343204	0.549796	0.825147	0.961791	.	.	.	.	.	.	.	.	.	.	.	.	.	.
C11276	1	5.52	2	10.11	2	4.43	0	0	3	7.13	0	0	0	0	0	0	0.539032	0.903659	1	-4.06046	0.111223	0.227213	-4.19673	0.101794	0.249882	.	.	C11276_i1|m.6417	3-314[+]	.	.	.	.	.	.	.	.	.	.
C11279	2	0.56	3	0.85	123	21.1	144	42.89	250	43.97	11	2.03	22	3.32	8	1.39	6.53727	6.32e-28	4.56e-26	1.79861	0.0414062	0.109242	-4.47904	2.04e-25	1.81e-23	.	.	.	.	.	.	.	.	.	.	.	.	.	.
C1128	0	0	0	0	0	0	0	0	0.99	0.26	0	0	4	0.9	0	0	NA	NA	NA	3.29155	0.653813	0.796618	0.989722	0.747783	0.909946	.	.	.	.	.	.	.	.	.	.	.	.	.	.
C11280	1	0.58	0	0	0	0	0	0	0	0	11	3.92	13	3.91	6	2.1	NA	NA	NA	3.48889	0.00750806	0.0267905	5.99573	7.26e-05	0.000634541	.	.	.	.	.	.	.	.	.	.	.	.	.	.
C11281	3	1.41	0	0	0	0	0	0	0	0	7	2.08	1	0.25	1	0.29	-3.45268	0.279424	0.500635	0.415422	0.969827	1	4.35843	0.0963801	0.24047	.	.	.	.	.	.	.	.	.	.	.	.	.	.
C11282	0	0	0	0	5	1.64	1	0.57	3	1.02	1	0.35	3	0.88	1	0.34	4.81042	0.0490765	0.141749	3.6308	0.362146	0.533782	-1.53588	0.15277	0.332522	.	.	.	.	.	.	.	.	.	.	.	.	.	.
C11283	2	0.48	3	0.73	7	1.03	4	1.02	4	0.6	0	0	0	0	0	0	1.44217	0.172968	0.361458	-4.76227	0.0365886	0.0988411	-5.80929	0.000316287	0.0023	.	.	C11283_i1|m.6418	3-668[+]	.	.	.	.	.	.	.	.	.	.	.	.	C11283_i1|m.6419	2-466[+]	.	.	.	.	.	.
C11284	0	0	2	3.47	3	2.69	3	4.77	1	0.94	7	6.38	2	1.69	5	4.95	1.62599	0.502073	0.723803	1.55957	0.388313	0.559433	0.167911	1	1	.	.	.	.	.	.	.	.	.	.	.	.	.	.
C11285	0	0	0	0	0	0	0	0	0	0	4	1.49	5	1.57	1	0.37	NA	NA	NA	4.57788	0.111474	0.227308	4.45391	0.0418212	0.130646	.	.	C11285_i1|m.6420	2-418[+]	.	.	.	.	.	.	.	.	.	.
C11287	1	0.16	0	0	2	0.2	3	0.52	2	0.21	1	0.11	3	0.26	2	0.2	2.44295	0.256689	0.474647	1.24215	0.585269	0.735304	-1.0245	0.390384	0.622867	.	.	.	.	.	.	.	.	.	.	.	.	.	.
C11288	0	0	0	0	9.82	4.07	1	0.73	4	1.72	1	0.44	4.12	1.54	1	0.43	5.49532	0.0127887	0.0486069	3.86643	0.277285	0.439431	-1.98424	0.0629787	0.176286	.	.	.	.	.	.	.	.	.	.	.	.	.	.
C11289	0	0	0	0	2	7.7	0	0	1	4.15	0	0	1	4.25	0	0	3.3049	0.54307	0.75691	NA	NA	NA	-1.90969	0.694647	0.875131	.	.	.	.	.	.	.	.	.	.	.	.	.	.
C1129	8	7.59	17	15.79	0	0	1	0.91	0	0	2	1.08	0	0	1	0.55	-4.31659	0.000510996	0.00304967	-4.04603	2.05e-05	0.00013779	0.578944	1	1	.	.	C1129_i1|m.690	1-384[+]	.	.	.	.	.	.	.	.	.	.	.	.	C1129_i1|m.691	3-380[+]	.	.	.	.	.	.
C11290	2	0.43	0	0	0	0	3	0.69	0	0	10	1.43	6	0.7	7	0.93	0.687885	1	1	2.24864	0.0687342	0.160695	1.9334	0.104798	0.255334	.	.	.	.	.	.	.	.	.	.	.	.	.	.
C11291	0	0	0	0	0	0	0	0	0	0	4	0.55	9	1	10	1.29	NA	NA	NA	5.75041	0.00251094	0.0103861	5.60868	0.00055556	0.0037547	.	.	.	.	.	.	.	.	.	.	.	.	.	.
C11292	0	0	1	0.29	0	0	0	0	2	0.37	4	0.77	3	0.47	3	0.54	0.694901	1	1	1.95477	0.201148	0.348874	1.42928	0.380465	0.612384	.	.	.	.	.	.	.	.	.	.	.	.	.	.
C11293	1	0.18	3	0.53	1	0.11	7	1.32	3	0.33	0	0	1	0.1	1	0.11	1.44126	0.2984	0.523676	-1.97259	0.326913	0.494101	-3.1556	0.018587	0.0703903	.	.	C11293_i1|m.6422	431-78[-]	.	.	.	.	.	.	.	.	.	.	.	.	C11293_i1|m.6423	133-468[+]	.	.	.	.	.	.
C11295	8	3.07	11	4.23	0	0	0	0	1	0.24	1	0.25	0	0	0	0	-3.96441	0.000698575	0.0040354	-4.91873	6.21e-05	0.000377734	-0.546192	1	1	.	.	C11295_i1|m.6426	3-425[+]	.	.	.	.	.	.	.	.	.	.	.	.	C11295_i1|m.6427	1-393[+]	.	.	.	.	.	.
C11296	2	5.47	0	0	0	0	0	0	1	1.33	1	1.25	1	1.21	0	0	-0.924758	0.74978	0.919898	-1.03294	1	1	0.174865	1	1	.	.	.	.	.	.	.	.	.	.	.	.	.	.
C11297	2	6.69	1	3.1	2	2.95	0	0	3	4.7	0	0	0	0	0	0	0.536776	0.903739	1	-4.05951	0.111173	0.227213	-4.19676	0.10174	0.249882	.	.	.	.	.	.	.	.	.	.	.	.	.	.
C11299	0	0	7	6.02	0	0	3	2.55	0	0	0	0	8	3.52	0	0	-0.99406	0.595342	0.802668	-1.02417	0.542815	0.704501	0.231606	1	1	.	.	.	.	.	.	.	.	.	.	.	.	.	.
C113	0	0	0	0	1	0.31	1	0.55	0	0	5	1.67	8	2.24	0	0	2.88941	0.786599	0.93867	4.9286	0.0842707	0.186247	1.71262	0.291343	0.517035	.	.	.	.	.	.	.	.	.	.	.	.	.	.
C1130	17.37	5.33	41.58	12.82	1	0.19	1	0.32	0	0	0	0	1	0.16	3	0.57	-4.7503	1.3e-07	1.64e-06	-4.91919	6.47e-10	8.15e-09	0.120158	1	1	.	.	C1130_i1|m.692	3-419[+]	.	.	.	.	.	.	.	.	.	.	.	.	C1130_i1|m.693	2-319[+]	.	.	.	.	.	.
C11300	3	2.38	1	0.78	2	0.89	0	0	0	0	2	0.93	0	0	1	0.47	-1.03781	0.706457	0.893	-1.44728	0.492356	0.658399	-0.101273	1	1	.	.	.	.	.	.	.	.	.	.	.	.	.	.
C11301	5	1.91	0	0	0	0	0	0	0	0	0	0	1	0.2	2	0.47	-4.13655	0.193071	0.389267	-1.77713	0.315597	0.482631	2.8528	0.56182	0.77697	.	.	C11301_i1|m.6430	696-1[-]	.	.	.	.	.	.	.	.	.	.
C11302	16.95	14.67	34.19	29.08	53.53	25.7	29	24.4	26.4	13.15	38.46	19.3	56.3	24.5	49.03	24.9	1.00386	0.0314723	0.100328	0.300754	0.508608	0.674514	-0.421615	0.247613	0.461496	.	.	C11302_i1|m.6431	480-1[-]	.	.	.	.	.	.	.	.	.	.
C11303	0	0	0	0	0	0	0	0	1	1.53	7	9.96	5	7.04	2	3.27	NA	NA	NA	5.0596	0.0329701	0.0913472	2.72546	0.0444425	0.136595	.	.	.	.	.	.	.	.	.	.	.	.	.	.
C11306	0	0	0	0	0	0	0	0	0	0	3	0.98	5	1.38	7	2.24	NA	NA	NA	5.15337	0.0199914	0.0607378	5.01306	0.00584474	0.0277654	.	.	.	.	.	.	.	.	.	.	.	.	.	.
C11307	2	5.99	0	0	3	4.04	0	0	0	0	5	6.69	1	1.31	0	0	0.336681	1	1	0.400533	1	1	0.32047	1	1	.	.	.	.	.	.	.	.	.	.	.	.	.	.
C11308	0	0	1	0.29	4	0.7	4	1.22	5	0.9	1	0.19	1	0.15	0	0	3.28033	0.0320158	0.101811	-0.155329	1	1	-3.24618	0.00296098	0.0158078	.	.	C11308_i1|m.6434	533-18[-]	.	.	.	.	.	.	.	.	.	.
C11309	0	0	1	0.25	0	0	0	0	0	0	1	0.17	0	0	2	0.31	NA	NA	NA	0.366454	0.994031	1	2.87791	0.560255	0.776538	.	.	.	.	.	.	.	.	.	.	.	.	.	.
C1131	10.63	6.9	11.42	7.35	6	2.23	1	0.65	2	0.77	0	0	2	0.67	2	0.78	-1.37858	0.0869447	0.219392	-3.50933	9.77e-05	0.000571602	-1.82106	0.180726	0.373022	.	.	C1131_i1|m.694	3-419[+]	.	.	.	.	.	.	.	.	.	.	.	.	C1131_i1|m.695	2-319[+]	.	.	.	.	.	.
C11312	0	0	0	0	3	0.66	1	0.38	0	0	8	1.88	7	1.36	4	0.9	3.73437	0.415291	0.650597	5.48644	0.0070004	0.0251999	1.39335	0.222687	0.430052	.	.	.	.	.	.	.	.	.	.	.	.	.	.
C11313	0	0	0	0	0	0	0	0	0	0	0	0	4	1.85	1	0.54	NA	NA	NA	3.60649	0.436924	0.605287	3.47969	0.248314	0.462112	.	.	.	.	.	.	.	.	.	.	.	.	.	.
C11314	0	0	0	0	0	0	0	0	6	4.11	1	0.68	4	2.41	1	0.71	4.20248	0.359134	0.593072	3.86641	0.277471	0.439505	-0.707788	0.735587	0.902733	.	.	.	.	.	.	.	.	.	.	.	.	.	.
C11317	0	0	0	0	3	0.56	2	0.64	5	0.95	4	0.8	3	0.49	6	1.13	4.98957	0.0299121	0.0962934	4.96288	0.0362188	0.0983324	-0.402318	0.758121	0.916386	.	.	.	.	.	.	.	.	.	.	.	.	.	.
C11318	0	0	0	0	2	0.38	1	0.33	5	0.96	0	0	1	0.17	1	0.19	4.65815	0.0731893	0.192226	2.47976	0.785108	0.901139	-2.52381	0.0553798	0.160501	.	.	.	.	.	.	.	.	.	.	.	.	.	.
C11319	2	2.71	2	2.62	4	2.81	0	0	0	0	0	0	3	1.95	0	0	-0.169865	1	1	-1.50794	0.368729	0.539095	-1.03446	0.687177	0.869036	.	.	.	.	.	.	.	.	.	.	.	.	.	.
C1132	1	0.66	9	5.89	0	0	0	0	0	0	1	0.4	0	0	0	0	-5.08384	0.0263089	0.0871297	-4.00031	0.0252137	0.0732421	NA	NA	NA	.	.	C1132_i1|m.696	1-408[+]	.	.	.	.	.	.	.	.	.	.	.	.	C1132_i1|m.697	3-404[+]	.	.	.	.	.	.
C11321	0	0	3	3.77	0	0	1	1.2	0	0	3	2.1	0	0	3	2.2	-1.27957	0.754597	0.920244	-0.138568	0.981564	1	1.4763	0.61374	0.810605	.	.	.	.	.	.	.	.	.	.	.	.	.	.
C11322	0	0	0	0	0	0	0	0	0	0	6	1.29	7	1.24	2	0.41	NA	NA	NA	5.14523	0.0241362	0.0708763	5.01855	0.00798025	0.0358263	.	.	.	.	.	.	.	.	.	.	.	.	.	.
C11323	0	0	0	0	0	0	0	0	0	0	3	1.57	6	2.74	5	2.67	NA	NA	NA	5.0495	0.0247365	0.07233	4.91302	0.00790188	0.0355459	.	.	.	.	.	.	.	.	.	.	.	.	.	.
C11324	0	0	2	0.45	21	2.89	33	7.88	23	3.24	11	1.63	30	3.63	37	5.15	5.0561	5.67e-09	8.84e-08	3.9739	3.57e-05	0.000228106	-0.880963	0.0803593	0.210147	.	.	.	.	.	.	.	.	.	.	.	.	.	.
C11326	8	2.54	4	1.28	2	0.39	0	0	0	0	0	0	2	0.34	1	0.2	-2.53012	0.0457361	0.13442	-3.02006	0.00720833	0.0258539	-0.15673	1	1	.	.	.	.	.	.	.	.	.	.	.	.	.	.
C11329	0	0	0	0	1	0.58	1	1.03	6	3.65	0	0	6	3.2	0	0	4.65654	0.0967771	0.237347	3.81928	0.463486	0.63064	-1.17186	0.456091	0.686218	.	.	.	.	.	.	.	.	.	.	.	.	.	.
C1133	3	0.66	0	0	4	0.54	5	1.17	6	0.83	3	0.44	10	1.18	10	1.36	2.14749	0.0586741	0.163202	1.68615	0.185259	0.328961	-0.225494	0.824404	0.96159	.	.	C1133_i1|m.698	590-282[-]	.	.	.	.	.	.	.	.	.	.
C11331	0	0	0	0	64	5.26	77	10.96	59	4.96	4	0.36	11	0.79	9	0.74	9.34206	1.38e-20	6.6e-19	5.80465	0.0024433	0.0101447	-3.91457	5.07e-18	2.62e-16	.	.	.	.	.	.	.	.	.	.	.	.	.	.
C11335	0	0	1	0.22	0	0	3	0.71	2	0.28	1	0.15	0	0	0	0	2.05807	0.532724	0.749451	-0.899158	1	1	-2.7481	0.234214	0.444146	.	.	.	.	.	.	.	.	.	.	.	.	.	.
C11336	0	0	0	0	0	0	1	0.41	3	0.73	6	1.52	0	0	2	0.49	3.75475	0.324047	0.555042	4.32251	0.226553	0.38008	0.217637	1	1	.	.	.	.	.	.	.	.	.	.	.	.	.	.
C11337	0	0	0	0	129	36.05	38	18.5	72	20.72	10	2.97	3	0.75	10	2.88	9.48279	2.77e-20	1.3e-18	5.77881	0.00406898	0.0158294	-4.08893	5.8e-17	2.74e-15	.	.	C11337_i1|m.6445	621-1[-]	.	.	.	.	.	.	.	.	.	.
C11338	1	0.6	1	0.6	2	0.7	0	0	0	0	1	0.37	2	0.62	3	1.09	-0.13553	1	1	0.373024	1	1	0.744996	0.759649	0.917148	.	.	.	.	.	.	.	.	.	.	.	.	.	.
C11340	0	0	0	0	6	0.36	5	0.52	2	0.12	24	1.56	25	1.3	11	0.66	5.40735	0.0120908	0.0464758	7.11824	7.59e-06	5.55e-05	1.35634	0.0456954	0.139177	.	.	.	.	.	.	.	.	.	.	.	.	.	.
C11345	3	6.69	0	0	4	4.24	0	0	1	1.12	0	0	0	0	0	0	0.501963	0.93323	1	-4.05804	0.173822	0.314028	-4.17614	0.118228	0.277331	.	.	C11345_i1|m.6452	2-370[+]	.	.	.	.	.	.	.	.	.	.	.	.	C11345_i1|m.6453	1-333[+]	.	.	.	.	.	.
C11346	0	0	5	3.36	3	1.16	0	0	1	0.4	0	0	4	1.39	2	0.81	-0.459644	0.846784	0.975954	-0.90383	0.671615	0.810762	-0.163188	1	1	.	.	.	.	.	.	.	.	.	.	.	.	.	.
C11347	1	0.15	4.32	0.65	8	0.75	5	0.81	5.23	0.5	3.22	0.33	12	0.98	16	1.5	1.70488	0.100918	0.244591	1.40973	0.217808	0.369508	-0.044485	1	1	.	.	.	.	.	.	.	.	.	.	.	.	.	.
C11348	5	1.7	3.68	1.25	2	0.41	1	0.36	5.77	1.22	4.78	1.05	0	0	0	0	-0.115918	1	1	-1.9066	0.165689	0.303478	-1.46957	0.363315	0.594481	.	.	.	.	.	.	.	.	.	.	.	.	.	.
C11349	1	0.33	0	0	7	1.4	7	2.43	6	1.23	1	0.21	2	0.35	0	0	3.90108	0.00353094	0.016454	0.330001	1	1	-3.38745	0.000548585	0.00371331	.	.	.	.	.	.	.	.	.	.	.	.	.	.
C1135	0	0	0	0	7	1.24	8	2.46	9	1.64	2	0.38	0	0	0	0	6.2642	0.000171914	0.00115656	2.5168	0.825233	0.925222	-4.11967	3.34e-05	0.00031919	.	.	.	.	.	.	.	.	.	.	.	.	.	.
C11350	0	0	0	0	2	0.19	8	1.32	8	0.78	8	0.82	3	0.25	7	0.67	5.90653	0.00392224	0.0180365	5.42807	0.00979026	0.0333232	-0.848334	0.279947	0.502682	.	.	C11350_i1|m.6454	1064-756[-]	.	.	.	.	.	.	.	.	.	.
C11351	3	0.46	1	0.16	8	0.77	12	2.01	28	2.77	21	2.2	10	0.85	28	2.72	3.4044	0.000197683	0.00131036	2.6652	0.00294809	0.0119532	-0.499413	0.389632	0.622247	.	.	.	.	.	.	.	.	.	.	.	.	.	.
C11352	187	45.3	272	66.4	47	7	37	9.57	22	3.36	9	1.44	27	3.54	7	1.06	-2.16551	6.63e-09	1.02e-07	-4.60264	2.74e-28	1.37e-26	-2.16164	4.37e-05	0.000404602	.	.	.	.	.	.	.	.	.	.	.	.	.	.
C11353	0	0	0	0	5	1.8	2	1.26	2	0.74	4	1.52	2	0.64	0	0	4.84157	0.0450128	0.13265	3.89845	0.326835	0.494101	-1.29622	0.270453	0.489902	.	.	.	.	.	.	.	.	.	.	.	.	.	.
C11354	0	0	0	0	17	4.81	10	4.93	28	8.16	24	7.22	22	5.54	13	3.79	7.39902	5.45e-08	7.28e-07	7.09859	4.09e-06	3.14e-05	-0.673991	0.172889	0.361454	.	.	.	.	.	.	.	.	.	.	.	.	.	.
C11355	0	0	1	0.32	7	1.34	0	0	4	0.78	8	1.64	6	1.01	1	0.19	2.92913	0.179515	0.370273	2.51416	0.110626	0.227068	-0.240004	0.908125	1	.	.	.	.	.	.	.	.	.	.	.	.	.	.
C11356	1	0.21	1	0.21	2	0.26	1	0.22	7	0.93	3	0.42	8	0.91	8	1.05	2.03318	0.136383	0.302853	1.96051	0.151017	0.284264	0.136541	1	1	.	.	C11356_i1|m.6455	597-289[-]	.	.	.	.	.	.	.	.	.	.
C11359	3	1.4	3	1.39	3	0.83	1	0.48	6	1.7	0	0	3	0.73	3	0.85	0.586932	0.760158	0.925334	-1.13717	0.366077	0.53659	-1.44701	0.21818	0.425423	.	.	.	.	.	.	.	.	.	.	.	.	.	.
C11361	0	0	0	0	3	0.64	2	0.74	1	0.22	1	0.23	10	1.88	5	1.08	4.30996	0.125365	0.286393	5.21332	0.036721	0.0990621	0.539292	0.662874	0.849948	.	.	C11361_i1|m.6458	1-318[+]	.	.	.	.	.	.	.	.	.	.
C11362	2	0.95	0	0	0	0	3	1.47	0	0	12	3.58	8	1.99	8	2.31	0.687867	1	1	2.52555	0.0278623	0.0793944	2.22282	0.0422029	0.131586	.	.	.	.	.	.	.	.	.	.	.	.	.	.
C11364	1	2.7	2	5.04	0	0	0	0	7	9.18	16	19.76	13	15.54	6	8.38	0.976631	0.713008	0.898938	2.29322	0.0188365	0.0579004	1.54672	0.131695	0.299402	.	.	.	.	.	.	.	.	.	.	.	.	.	.
C11367	0	0	0	0	2	0.36	2	0.62	4	0.73	2	0.38	2	0.31	4	0.73	4.69288	0.0593792	0.164489	4.28817	0.13257	0.25759	-0.774069	0.567658	0.781305	.	.	.	.	.	.	.	.	.	.	.	.	.	.
C11368	0	0	0	0	3	1.83	2	2.14	3	1.91	0	0	2	1.12	4	2.62	4.68993	0.0527105	0.150254	3.88779	0.326565	0.494101	-1.17155	0.322257	0.552582	.	.	.	.	.	.	.	.	.	.	.	.	.	.
C11370	1	0.1	1	0.1	3	0.19	3	0.33	2	0.13	6	0.41	5	0.28	12	0.76	1.79011	0.177268	0.36789	2.24904	0.0708088	0.163388	0.6774	0.507136	0.732935	.	.	.	.	.	.	.	.	.	.	.	.	.	.
C11371	0	0	3	0.6	58	7.17	96	20.57	95	12.01	128	17.09	69	7.48	132	16.47	6.219	1.55e-19	6.9e-18	5.52769	1.35e-16	3.16e-15	-0.461508	0.234211	0.444146	.	.	.	.	.	.	.	.	.	.	.	.	.	.
C11374	4	0.72	6	1.09	7	0.79	2	0.39	5	0.57	0	0	0	0	1	0.11	0.357598	0.846024	0.975366	-4.0058	0.00931925	0.0320242	-4.04104	0.000787599	0.00508544	.	.	.	.	.	.	.	.	.	.	.	.	.	.
C1138	0	0	0	0	7	1.09	9	2.44	6	0.96	17	2.85	21	2.88	18	2.85	6.16507	0.000385133	0.00237344	7.02192	3e-06	2.36e-05	0.494868	0.441215	0.671413	.	.	.	.	.	.	.	.	.	.	.	.	.	.
C11380	0	0	0	0	1	0.13	0	0	3	0.41	1	0.15	5	0.59	13	1.77	3.67909	0.410588	0.645366	5.49	0.0241035	0.0708074	1.42038	0.273754	0.494576	.	.	C11380_i1|m.6473	1-306[+]	.	.	.	.	.	.	.	.	.	.
C11382	2	0.58	1	0.29	4	0.71	6	1.85	7	1.27	2	0.38	12	1.88	1	0.18	2.33157	0.0256778	0.0856156	1.0478	0.589195	0.738973	-1.04258	0.281882	0.505169	.	.	.	.	.	.	.	.	.	.	.	.	.	.
C11383	1	0.29	0	0	5	0.89	1	0.31	5	0.92	4	0.77	1	0.16	6	1.09	2.97996	0.0933078	0.231083	2.1063	0.205842	0.354613	-0.719632	0.471392	0.700714	.	.	.	.	.	.	.	.	.	.	.	.	.	.
C11384	0	0	0	0	0	0	0	0	2	2.59	3	3.66	1	1.18	4	5.51	2.79563	0.831696	0.968918	4.30028	0.150041	0.282786	1.14017	0.454224	0.684615	.	.	.	.	.	.	.	.	.	.	.	.	.	.
C11385	0	0	2	0.62	0	0	1	0.33	2	0.39	0	0	0	0	0	0	0.469363	1	1	-3.51924	0.41836	0.586749	-3.61353	0.221167	0.428815	.	.	C11385_i1|m.6476	2-406[+]	.	.	.	.	.	.	.	.	.	.
C11386	0	0	4	1.72	2	0.51	2	0.89	0	0	1	0.27	0	0	2	0.52	-0.0140198	1	1	-1.44694	0.554779	0.709016	-1.15342	0.590921	0.794512	.	.	C11386_i1|m.6477	3-428[+]	.	.	.	.	.	.	.	.	.	.	.	.	C11386_i1|m.6478	408-4[-]	.	.	.	.	.	.
C11387	11	2.77	6	1.52	2	0.31	0	0	4	0.63	0	0	2	0.27	4	0.63	-1.58821	0.0842139	0.214027	-2.59954	0.00867154	0.0302865	-0.700046	0.699494	0.876802	.	.	.	.	.	.	.	.	.	.	.	.	.	.
C11388	0	0	1	0.25	0	0	6	1.57	6	0.93	9	1.46	6	0.79	8	1.22	3.26142	0.111292	0.261577	3.12602	0.0278412	0.0793443	0.050015	1	1	.	.	.	.	.	.	.	.	.	.	.	.	.	.
C11389	0	0	2	0.48	1	0.15	2	0.51	6	0.91	0	0	3	0.39	5	0.75	1.92776	0.359646	0.593405	0.755332	0.898938	0.978784	-0.95387	0.462377	0.692205	.	.	.	.	.	.	.	.	.	.	.	.	.	.
C1139	8	1.5	11	2.09	0	0	1	0.2	0	0	0	0	0	0	0	0	-3.9277	0.00263352	0.0128284	-6.64854	9.93e-06	7.1e-05	NA	NA	NA	.	.	.	.	.	.	.	.	.	.	.	.	.	.
C11390	0	0	0	0	0	0	0	0	3	1.55	0	0	1	0.45	7	3.69	3.29531	0.642761	0.844494	4.29818	0.266712	0.427333	0.62159	0.871511	0.98699	.	.	.	.	.	.	.	.	.	.	.	.	.	.
C11391	0	0	0	0	0	0	3	0.58	2	0.23	5	0.6	10	0.98	1	0.11	4.16724	0.262119	0.481911	5.21795	0.037118	0.0997352	0.721426	0.699398	0.876735	.	.	.	.	.	.	.	.	.	.	.	.	.	.
C11393	325	38.99	252	30.62	297	22.41	120	15.67	315	24.27	447	36.6	575	37.87	481	36.42	0.202623	0.535163	0.752054	0.197246	0.40017	0.572863	0.275653	0.300695	0.528601	.	.	C11393_i1|m.6480	437-1174[+]	.	.	.	.	.	.	.	.	.	.
C11396	0	0	0	0	0	0	2	0.86	0	0	3	0.79	2	0.44	5	1.27	3.06657	0.666894	0.859479	4.60039	0.0753873	0.17104	1.28621	0.415367	0.646426	.	.	.	.	.	.	.	.	.	.	.	.	.	.
C11397	0	0	1	0.17	1	0.11	2	0.37	2	0.22	8	0.92	6	0.56	7	0.75	1.97602	0.441842	0.662204	2.99497	0.0436592	0.113791	1.20397	0.205973	0.408473	.	.	.	.	.	.	.	.	.	.	.	.	.	.
C11398	2	0.79	6	2.37	0	0	0	0	0	0	2	0.5	1	0.21	1	0.24	-4.77468	0.0258179	0.0859627	-2.06073	0.0876407	0.191804	3.24038	0.314928	0.54552	.	.	C11398_i1|m.6481	107-682[+]	.	.	.	.	.	.	.	.	.	.
C11399	12	1.88	8	1.27	0	0	0	0	0	0	1	0.11	2	0.17	2	0.2	-6.06852	8.05e-05	0.000587151	-3.0759	0.000469967	0.00236143	3.5141	0.183453	0.376493	.	.	C11399_i1|m.6482	238-1167[+]	.	PF03372.20^Exo_endo_phos^Endonuclease/Exonuclease/phosphatase family^148-283^E:4.9e-09	.	.	.	.	.	.	.	.	.	.	C11399_i1|m.6483	78-437[+]	.	.	.	.	.	.
C114	0	0	1	0.13	0	0	1	0.14	3	0.25	4	0.36	5	0.36	3	0.25	1.65139	0.649995	0.84778	2.19847	0.148967	0.28139	0.729659	0.561855	0.77697	.	.	.	.	.	.	.	.	.	.	.	.	.	.
C1140	3	0.95	2	0.64	0	0	0	0	3	0.59	1	0.21	0	0	0	0	-0.811812	0.680011	0.869586	-3.02714	0.115543	0.233383	-1.86337	0.565029	0.778876	.	.	.	.	.	.	.	.	.	.	.	.	.	.
C11403	9	2.91	25	8.11	41	8.03	31	10.55	43	8.64	31	6.51	24	4.15	36	7.19	1.66814	0.000233114	0.00151812	0.247388	0.686861	0.823627	-1.1424	0.000978961	0.00613245	.	.	C11403_i1|m.6486	766-467[-]	.	.	.	.	.	.	.	.	.	.
C11404	0	0	0	0	4	0.61	5.62	1.49	4.56	0.71	0	0	1	0.13	0	0	5.61666	0.00478196	0.0213789	NA	NA	NA	-4.23641	0.000291934	0.00214401	.	.	.	.	.	.	.	.	.	.	.	.	.	.
C11405	0	0	0	0	5	0.79	3.38	0.93	3.44	0.56	0	0	0	0	1	0.16	5.13769	0.0199787	0.0695592	NA	NA	NA	-3.74311	0.00210703	0.011831	.	.	.	.	.	.	.	.	.	.	.	.	.	.
C11406	0	0	1	0.18	5	0.57	6	1.18	1	0.12	11.5	1.41	3.19	0.32	6.55	0.75	3.23466	0.0825128	0.210377	3.07852	0.0603681	0.145987	0.0181265	1	1	.	.	.	.	.	.	.	.	.	.	.	.	.	.
C11407	0	0	0	0	0	0	0	0	0	0	0	0	3	1.7	8	5.31	NA	NA	NA	4.72269	0.143974	0.274073	4.56905	0.0751156	0.199875	.	.	.	.	.	.	.	.	.	.	.	.	.	.
C11408	0	0	0	0	2	0.22	0	0	3	0.33	6.5	0.76	2.81	0.27	6.45	0.7	3.97219	0.2945	0.518589	5.16732	0.0201031	0.061034	0.804638	0.489618	0.718482	.	.	.	.	.	.	.	.	.	.	.	.	.	.
C11409	2	0.48	3	0.73	8	1.18	9	2.3	9	1.36	25	3.98	14	1.82	32	4.79	2.24988	0.0107977	0.0422678	2.61818	0.000674351	0.00326016	0.620572	0.28366	0.507426	.	.	.	.	.	.	.	.	.	.	.	.	.	.
C1141	3	0.82	2	0.55	8	1.33	2	0.58	3	0.51	1	0.18	5	0.73	0	0	1.20551	0.342755	0.574002	-0.906349	0.637603	0.783502	-1.82327	0.101258	0.249213	.	.	.	.	.	.	.	.	.	.	.	.	.	.
C11411	3	1.89	5.1	3.18	2	0.72	2	1.27	3	1.12	0	0	2	0.65	0	0	-0.263432	1	1	-2.95491	0.0260745	0.0752371	-2.3894	0.0721819	0.194253	.	.	C11411_i1|m.6488	3-545[+]	.	.	.	.	.	.	.	.	.	.	.	.	C11411_i1|m.6489	182-544[+]	.	.	.	.	.	.
C11412	131	58.76	141.9	63.6	72	19.16	38	17.61	48	13.14	10	2.83	10	2.36	8	2.19	-0.884983	0.00280128	0.0135269	-4.44461	2.47e-37	2.07e-35	-3.27278	3.71e-16	1.63e-14	.	.	C11412_i1|m.6490	133-639[+]	.	.	.	.	.	.	.	.	.	.	.	.	C11412_i1|m.6491	276-638[+]	.	.	.	.	.	.
C11413	0	0	0	0	2	0.38	0	0	2	0.39	7	1.43	9	1.51	20	3.87	3.68081	0.38329	0.613784	6.40051	0.00023647	0.00127547	2.31783	0.00997486	0.0429238	.	.	.	.	.	.	.	.	.	.	.	.	.	.
C11414	2	1.08	6	3.22	0	0	0	0	3	0.97	8	2.67	9	2.53	8	2.61	-1.45152	0.290962	0.51549	0.453235	0.639355	0.784444	2.17579	0.0337379	0.111054	.	.	.	.	.	.	.	.	.	.	.	.	.	.
C11415	0	0	0	0	1	0.24	0	0	1	0.25	3	0.77	12	2.55	5	1.23	2.80865	0.777701	0.937977	5.53288	0.00884901	0.0308291	2.36447	0.0608745	0.171808	.	.	.	.	.	.	.	.	.	.	.	.	.	.
C11418	1	0.18	2	0.36	3	0.33	2	0.38	0	0	0	0	1	0.1	0	0	0.630171	0.756107	0.921411	-2.35035	0.28272	0.444985	-2.69947	0.219128	0.426539	.	.	.	.	.	.	.	.	.	.	.	.	.	.
C1142	0	0	2	0.33	14	1.42	14	2.46	19	1.97	3	0.33	5	0.44	7	0.71	4.2889	9.27e-07	1e-05	1.635	0.297942	0.463045	-2.44054	2.59e-05	0.000254013	.	.	.	.	.	.	.	.	.	.	.	.	.	.
C11423	36	5.82	28	4.58	123	12.41	67	11.71	149	15.37	278	30.37	574	50.69	437	44.41	2.2831	1.76e-10	3.34e-09	3.13417	1.69e-17	4.27e-16	1.12885	0.000148156	0.00118609	.	.	.	.	.	.	.	.	.	.	.	.	.	.
C11424	0	0	0	0	5	1.26	4	1.75	2	0.52	7	1.88	1	0.22	0	0	5.16396	0.0195701	0.0687116	4.31485	0.26624	0.426862	-1.21495	0.305078	0.53394	.	.	.	.	.	.	.	.	.	.	.	.	.	.
C11425	0	0	0	0	4	0.98	5	2.13	0	0	0	0	2	0.43	0	0	4.96434	0.0880717	0.221509	2.44808	0.821912	0.925222	-2.85942	0.0689942	0.187939	.	.	.	.	.	.	.	.	.	.	.	.	.	.
C11426	3	0.96	4	1.29	1	0.19	0	0	0	0	0	0	0	0	0	0	-2.57477	0.101356	0.245257	-5.23235	0.00894202	0.030986	NA	NA	NA	.	.	C11426_i1|m.6502	1-633[+]	.	.	.	.	.	.	.	.	.	.	.	.	C11426_i1|m.6503	2-304[+]	.	.	.	.	.	.
C11427	6	1.41	5	1.19	0	0	2	0.5	0	0	2	0.31	2	0.25	3	0.44	-2.28726	0.126514	0.288229	-1.76772	0.0683926	0.160057	0.786259	0.80497	0.948408	.	.	.	.	.	.	.	.	.	.	.	.	.	.
C11428	1	1.15	1	1.12	0	0	1	1.08	3	1.92	6	3.81	5	2.81	0	0	0.826406	0.915814	1	1.19811	0.657137	0.798449	0.618404	0.736061	0.902866	.	.	.	.	.	.	.	.	.	.	.	.	.	.
C11429	0	0	0	0	0	0	0	0	0	0	7	1.42	3	0.5	0	0	NA	NA	NA	4.60113	0.145155	0.275623	4.48772	0.0766636	0.202921	.	.	C11429_i1|m.6504	345-34[-]	.	.	.	.	.	.	.	.	.	.
C11430	0	0	0	0	6	1.1	0	0	2	0.37	2	0.39	2	0.32	3	0.56	4.58621	0.148876	0.32369	4.10348	0.16824	0.306881	-0.863252	0.592963	0.795855	.	.	C11430_i1|m.6505	345-34[-]	.	.	.	.	.	.	.	.	.	.
C11432	11	54.86	8	36.56	11	22.43	1	3.68	6	13.1	1	1.99	6	12.47	2	4.75	-0.229184	0.817288	0.962309	-2.22271	0.00724542	0.0259697	-1.69464	0.0720026	0.193874	.	.	.	.	.	.	.	.	.	.	.	.	.	.
C11438	0	0	0	0	0	0	5	1.22	2	0.29	0	0	7	0.87	2	0.29	4.68552	0.153747	0.331357	4.39602	0.224368	0.37767	-0.649747	0.615777	0.812147	.	.	.	.	.	.	.	.	.	.	.	.	.	.
C11439	2	0.32	1	0.16	1	0.1	9	1.54	5	0.5	10	1.07	12	1.03	8	0.79	2.25791	0.0809827	0.207367	2.0699	0.0273787	0.0782448	0.0709289	1	1	.	.	.	.	.	.	.	.	.	.	.	.	.	.
C11440	2	0.37	0	0	8	0.91	7	1.38	8	0.93	3	0.37	5	0.5	8	0.92	3.26442	0.00128751	0.00688891	1.7286	0.256678	0.415244	-1.32533	0.0419553	0.13094	.	.	.	.	.	.	.	.	.	.	.	.	.	.
C11441	0	0	1	0.46	0	0	2	0.96	0	0	28	8.19	4	0.98	11	3.11	0.950857	1	1	4.04269	0.00533496	0.0199709	3.40276	0.00683256	0.0315341	.	.	C11441_i1|m.6515	3-467[+]	.	.	.	.	.	.	.	.	.	.
C11442	1	0.49	0	0	0	0	0	0	0	0	9	2.75	6	1.53	4	1.19	NA	NA	NA	2.85361	0.0832606	0.184535	5.36326	0.00191009	0.0108729	.	.	.	.	.	.	.	.	.	.	.	.	.	.
C11443	0	0	0	0	0	0	0	0	1	0.2	4.48	0.96	7	1.23	2	0.41	NA	NA	NA	4.9377	0.0423881	0.111295	2.60008	0.0590918	0.168106	.	.	.	.	.	.	.	.	.	.	.	.	.	.
C11444	0	0	0	0	1	0.18	0	0	0	0	5.52	1.05	2	0.31	1	0.18	NA	NA	NA	4.46058	0.135932	0.262519	2.15053	0.202349	0.403389	.	.	.	.	.	.	.	.	.	.	.	.	.	.
C11446	0	0	1	1.08	1	0.59	0	0	1	0.62	2	1.23	8	4.35	3	1.91	0.705473	1	1	2.28925	0.147396	0.27898	1.7666	0.229391	0.438472	.	.	.	.	.	.	.	.	.	.	.	.	.	.
C11448	1	0.48	0	0	0	0	0	0	0	0	2	0.6	0	0	2	0.59	NA	NA	NA	0.741736	0.790149	0.904847	3.25233	0.338451	0.568605	.	.	.	.	.	.	.	.	.	.	.	.	.	.
C11451	24	5.83	27	6.61	10	1.49	2	0.52	17	2.6	3	0.48	10	1.31	8	1.21	-0.951158	0.103459	0.247598	-2.44489	9.92e-06	7.09e-05	-1.20084	0.114523	0.271662	.	.	.	.	.	.	.	.	.	.	.	.	.	.
C11452	1	0.16	0	0	16	1.6	4	0.69	12	1.22	16	1.73	17	1.49	20	2.01	4.49326	4.25e-05	0.000330328	4.30962	3.23e-05	0.000207969	-0.0375424	1	1	.	.	.	.	.	.	.	.	.	.	.	.	.	.
C11456	0	0	0	0	1	0.47	0	0	0	0	2	0.99	7	3	0	0	NA	NA	NA	4.4003	0.22374	0.376803	2.09783	0.247013	0.460778	.	.	.	.	.	.	.	.	.	.	.	.	.	.
C11458	0	0	1	0.54	3	0.95	0	0	1	0.33	0	0	1	0.28	2	0.66	1.56601	0.789579	0.940585	0.34367	0.994805	1	-1.04107	0.591035	0.794553	.	.	.	.	.	.	.	.	.	.	.	.	.	.
C11460	0	0	0	0	0	0	0	0	0	0	11	2.67	3	0.6	3	0.7	NA	NA	NA	5.3519	0.0206227	0.062284	5.229	0.00850231	0.0377243	.	.	.	.	.	.	.	.	.	.	.	.	.	.
C11461	12	2.86	7	1.68	2	0.29	0	0	1	0.15	3	0.47	0	0	0	0	-2.65679	0.00626825	0.0268726	-3.6479	0.000410889	0.00209365	-0.599238	0.788367	0.936838	.	.	C11461_i1|m.6523	1-417[+]	.	.	.	.	.	.	.	.	.	.	.	.	C11461_i1|m.6524	576-202[-]	.	.	.	.	.	.
C11462	0	0	0	0	1	0.38	1	0.66	0	0	3	1.2	5	1.7	0	0	2.88943	0.786641	0.93867	4.25805	0.20561	0.354434	1.04215	0.656564	0.845032	.	.	.	.	.	.	.	.	.	.	.	.	.	.
C11465	2	0.4	7	1.4	0	0	3	0.64	1	0.13	2	0.27	4	0.43	3	0.37	-1.07873	0.498817	0.720114	-1.15039	0.269278	0.430122	0.218009	1	1	.	.	.	.	.	.	.	.	.	.	.	.	.	.
C11466	0	0	0	0	0	0	2	1.33	0	0	1	0.4	4	1.36	0	0	3.06626	0.666312	0.859479	3.60962	0.436693	0.605287	0.239781	1	1	.	.	.	.	.	.	.	.	.	.	.	.	.	.
C11469	0	0	0	0	20	24.17	0	0	0	0	0	0	0	0	0	0	5.82252	0.0504816	0.145098	NA	NA	NA	-6.05345	0.0104626	0.0446235	.	.	C11469_i1|m.6527	3-359[+]	.	.	.	.	.	.	.	.	.	.
C11470	4	1	4	1.01	3	0.46	0	0	1	0.16	0	0	0	0	0	0	-1.07987	0.335709	0.565141	-5.41992	0.00572179	0.0212161	-3.88807	0.154197	0.334561	.	.	.	.	.	.	.	.	.	.	.	.	.	.
C11471	1	0.51	4	2.05	3	0.91	1	0.53	1	0.31	1	0.32	3	0.81	2	0.62	-0.0977801	1	1	-0.882061	0.609021	0.758113	-0.50695	0.803798	0.947513	.	.	.	.	.	.	.	.	.	.	.	.	.	.
C11472	0	0	0	0	0	0	1	0.21	0	0	5	0.64	3	0.31	1	0.12	NA	NA	NA	4.44877	0.118869	0.238016	2.0327	0.350922	0.582466	.	.	.	.	.	.	.	.	.	.	.	.	.	.
C11473	0	0	0	0	1	0.38	3	1.98	3	1.17	1	0.4	3	1.02	6	2.37	4.55952	0.100895	0.244591	4.58973	0.0967511	0.205559	-0.340257	0.742114	0.90671	.	.	C11473_i1|m.6528	532-233[-]	.	.	.	.	.	.	.	.	.	.
C11474	0	0	0	0	1	0.24	0	0	0	0	8	2.01	0	0	2	0.48	NA	NA	NA	4.63267	0.158012	0.294651	2.33195	0.203527	0.404911	.	.	.	.	.	.	.	.	.	.	.	.	.	.
C11475	1	0.59	1	0.59	0	0	0	0	0	0	2	0.73	0	0	2	0.72	-2.92715	0.379048	0.6103	-0.142642	0.908715	0.982414	3.25233	0.338416	0.568605	.	.	.	.	.	.	.	.	.	.	.	.	.	.
C11478	1	0.48	1	0.48	2	0.57	3	1.48	2	0.58	0	0	3	0.76	0	0	1.61834	0.24086	0.455192	-0.575986	0.713317	0.845288	-1.95567	0.193599	0.390977	.	.	.	.	.	.	.	.	.	.	.	.	.	.
C11479	0	0	0	0	0	0	1	0.17	2	0.2	5	0.52	9	0.76	6	0.58	3.39282	0.553189	0.762874	5.54959	0.00464083	0.0176904	1.81583	0.134839	0.304379	.	.	C11479_i1|m.6530	441-127[-]	.	.	.	.	.	.	.	.	.	.
C11480	0	0	3	4.84	1	0.84	1	1.49	2	1.77	7	6.02	0	0	7	6.49	0.303342	0.905172	1	1.03386	0.630772	0.778615	0.982198	0.539576	0.760924	.	.	.	.	.	.	.	.	.	.	.	.	.	.
C11481	0	0	7	2.34	1	0.2	1	0.35	1	0.21	0	0	2	0.36	0	0	-1.20387	0.517003	0.738868	-2.78554	0.192168	0.337965	-1.24441	0.463834	0.693423	.	.	.	.	.	.	.	.	.	.	.	.	.	.
C11482	2	1.28	0	0	0	0	2	1.28	2	0.76	1	0.39	0	0	2	0.76	0.892178	0.930578	1	-0.509165	0.905097	0.981152	-1.16737	0.46187	0.691834	.	.	.	.	.	.	.	.	.	.	.	.	.	.
C11483	2	0.45	0	0	3	0.41	5	1.19	3	0.42	0	0	3	0.36	0	0	2.26525	0.073418	0.192636	-0.58396	0.735781	0.862944	-2.60088	0.0388777	0.123809	.	.	C11483_i1|m.6531	776-312[-]	.	.	.	.	.	.	.	.	.	.	.	.	C11483_i1|m.6532	3-443[+]	.	.	.	.	.	.
C11484	1	1.82	1	1.73	3	2.69	0	0	0	0	6	5.47	3	2.53	2	1.98	0.357664	1	1	1.21231	0.600268	0.749188	1.08537	0.57416	0.78718	.	.	C11484_i1|m.6533	1-375[+]	.	.	.	.	.	.	.	.	.	.
C11486	1	0.26	1	0.26	1	0.16	0	0	2	0.33	1	0.17	1	0.14	3	0.49	0.396637	1	1	0.137045	1	1	-0.0204603	1	1	.	.	.	.	.	.	.	.	.	.	.	.	.	.
C11490	0	0	0	0	1	0.22	3	1.12	3	0.66	0	0	1	0.19	6	1.32	4.55953	0.10092	0.244591	4.1138	0.312324	0.479327	-0.839741	0.53228	0.754533	.	.	.	.	.	.	.	.	.	.	.	.	.	.
C11491	0	0	5	0.54	8	0.54	7	0.82	6	0.41	9	0.66	10	0.59	7	0.47	1.94511	0.0585067	0.162804	1.16449	0.321707	0.489117	-0.511553	0.405912	0.637385	.	.	.	.	.	.	.	.	.	.	.	.	.	.
C11492	0	0	0	0	1	0.15	6	1.52	8	1.19	1	0.16	3	0.38	6	0.88	5.63527	0.0110372	0.0430423	4.58973	0.0967401	0.205559	-1.42541	0.16223	0.34594	.	.	.	.	.	.	.	.	.	.	.	.	.	.
C11493	0	0	0	0	1	0.64	2	2.25	6	4	0	0	4	2.35	2	1.37	4.8524	0.0650371	0.17512	3.86032	0.321265	0.488646	-1.35128	0.250022	0.464195	.	.	.	.	.	.	.	.	.	.	.	.	.	.
C11495	0	0	0	0	0	0	2	0.84	1	0.25	3	0.78	2	0.43	3	0.75	3.47777	0.425219	0.657118	4.28944	0.123735	0.245443	0.499759	1	1	.	.	.	.	.	.	.	.	.	.	.	.	.	.
C11497	0	0	0	0	0	0	0	0	1	0.5	0	0	2	0.88	0	0	NA	NA	NA	2.44814	0.821695	0.925222	0.148521	1	1	.	.	.	.	.	.	.	.	.	.	.	.	.	.
C11498	0	0	0	0	2	0.97	0	0	3	1.52	0	0	2	0.88	1	0.52	3.97226	0.294248	0.518589	2.96393	0.552274	0.708223	-1.35891	0.447804	0.678563	.	.	.	.	.	.	.	.	.	.	.	.	.	.
C11499	0	0	0	0	6	3.44	1	1.01	6	3.58	3	1.78	3	1.57	3	1.84	5.31182	0.015688	0.0576254	4.44493	0.0864867	0.190008	-1.2417	0.159033	0.341494	.	.	.	.	.	.	.	.	.	.	.	.	.	.
C1150	0	0	0	0	0	0	0	0	0	0	11.69	1.71	3	0.36	12	1.64	NA	NA	NA	6.00929	0.00197841	0.00844054	5.8718	0.000483271	0.00332518	.	.	.	.	.	.	.	.	.	.	.	.	.	.
C11500	0	0	0	0	1	0.97	1	1.72	1	1.02	0	0	5	4.58	2	2.15	3.37757	0.493092	0.714364	4.06199	0.26524	0.425815	0.33574	1	1	.	.	.	.	.	.	.	.	.	.	.	.	.	.
C11502	3	1.16	1	0.39	7	1.63	2	0.81	0	0	0	0	0	0	8	1.91	0.999853	0.575624	0.78271	-0.142768	1	1	-0.909391	0.655169	0.843996	.	.	.	.	.	.	.	.	.	.	.	.	.	.
C11503	1	0.13	6	0.8	0	0	1	0.14	0	0	8	0.72	15	1.08	12	0.99	-2.47086	0.274015	0.495866	1.11154	0.185117	0.328875	3.95761	0.000384109	0.00272051	.	.	C11503_i1|m.6537	564-208[-]	.	.	.	.	.	.	.	.	.	.
C11505	0	0	3	1.39	1	0.27	2	0.95	0	0	2	0.58	3	0.73	2	0.56	0.0293931	1	1	0.0324839	1	1	0.31133	1	1	.	.	.	.	.	.	.	.	.	.	.	.	.	.
C11507	0	0	1	0.24	0	0	4	1.03	1	0.15	2	0.32	1	0.13	3	0.45	2.13437	0.487477	0.709247	1.26469	0.5926	0.741925	-0.670502	0.59106	0.794557	.	.	.	.	.	.	.	.	.	.	.	.	.	.
C11508	4	8.8	2	4.15	5	5.24	0	0	1	1.11	7	7.39	6	5.99	12	14.03	-0.166486	0.929583	1	0.86702	0.422774	0.591261	1.27975	0.158018	0.339876	.	.	C11508_i1|m.6540	3-371[+]	.	.	.	.	.	.	.	.	.	.
C11509	16.91	12.15	9	6.39	20.21	8.24	8.34	5.94	8	3.38	1	0.43	8	2.94	1	0.43	0.35842	0.648654	0.847766	-2.53729	0.00368141	0.0144836	-2.60478	0.00131341	0.0078842	.	.	C11509_i1|m.6541	3-365[+]	.	.	.	.	.	.	.	.	.	.
C1151	0	0	0	0	0	0	0	0	0	0	2.31	0.31	5	0.55	2	0.25	NA	NA	NA	4.42655	0.102372	0.21408	4.2967	0.0502144	0.14919	.	.	.	.	.	.	.	.	.	.	.	.	.	.
C11510	1.09	1.28	1	1.14	1.79	1.12	6.66	7.34	5	3.26	2	1.29	0	0	0	0	2.63172	0.0323351	0.1026	-1.00796	0.704956	0.838022	-3.41321	0.00609993	0.0287622	.	.	.	.	.	.	.	.	.	.	.	.	.	.
C11511	0	0	1	1	1	0.55	1	0.97	0	0	3	1.72	3	1.51	4	2.36	0.782811	1	1	1.95341	0.200589	0.348251	1.37705	0.34535	0.576307	.	.	C11511_i1|m.6542	454-146[-]	.	.	.	.	.	.	.	.	.	.
C11512	0	0	0	0	8	2.01	5	2.19	3	0.78	6	1.61	22	4.9	10	2.58	5.67684	0.00407847	0.0186669	6.44458	0.000192906	0.00106129	0.396866	0.667956	0.854151	.	.	.	.	.	.	.	.	.	.	.	.	.	.
C11513	1	0.27	0	0	0	0	4	1.16	2	0.34	9	1.62	4	0.59	2	0.34	2.33534	0.384989	0.615472	2.52831	0.0995297	0.209431	0.39597	0.801916	0.946002	.	.	.	.	.	.	.	.	.	.	.	.	.	.
C11514	6	3.83	3	1.9	37.62	13.79	15	9.6	32	12.12	54	20.89	99.97	32.85	21	8.03	3.07494	1.8e-07	2.21e-06	3.04856	2.04e-05	0.000136744	0.25484	0.596123	0.798369	.	.	C11514_i1|m.6543	1-540[+]	.	PF00646.30^F-box^F-box domain^10-55^E:0.0079	.	.	.	.	.	GO:0005515^molecular_function^protein binding	.	.	.	.	C11514_i1|m.6544	431-96[-]	.	.	.	.	.	.
C11515	3	2.01	4	2.65	8.38	3.21	5	3.34	22	8.71	6.01	2.42	3.03	1.04	4	1.6	2.14808	0.0112248	0.0436723	-0.269402	0.845556	0.940368	-2.14678	0.00349237	0.0181254	.	.	C11515_i1|m.6545	2-529[+]	.	.	.	.	.	.	.	.	.	.	.	.	C11515_i1|m.6546	420-76[-]	.	.	.	.	.	.
C11516	25	5.07	31	6.35	8	1.01	3	0.65	15	1.93	1	0.14	5	0.55	4	0.51	-1.21946	0.0255618	0.0853018	-3.61606	4.31e-09	4.98e-08	-2.09981	0.0103921	0.0443767	.	.	C11516_i1|m.6547	138-782[+]	.	.	.	.	.	.	.	.	.	.	.	.	C11516_i1|m.6548	313-789[+]	.	.	.	.	.	.
C11517	0	0	0	0	1	0.14	1	0.25	3	0.44	6	0.92	0	0	1	0.14	4.03783	0.178012	0.368278	4.14265	0.306804	0.47319	-0.245644	1	1	.	.	.	.	.	.	.	.	.	.	.	.	.	.
C11518	1	0.47	3	1.4	2	0.55	1	0.48	3	0.86	4	1.18	1	0.25	6	1.71	0.450457	0.833305	0.968918	0.28817	0.896261	0.978589	0.0951816	1	1	.	.	.	.	.	.	.	.	.	.	.	.	.	.
C11519	0	0	0	0	6	0.79	1	0.23	4	0.54	1	0.14	1	0.12	4	0.54	5.08157	0.0278714	0.0909718	3.90293	0.285785	0.448415	-1.55228	0.164503	0.349298	.	.	.	.	.	.	.	.	.	.	.	.	.	.
C1152	0	0	0	0	6	0.72	13	2.7	6	0.74	0	0	8	0.84	0	0	6.39823	0.000384309	0.00236955	4.20523	0.398094	0.570441	-2.55106	0.0121653	0.0502682	.	.	.	.	.	.	.	.	.	.	.	.	.	.
C11521	1	0.23	0	0	13	1.87	27	6.74	30	4.42	25	3.88	27	3.42	20	2.92	5.7262	6.28e-09	9.69e-08	4.74445	5.63e-07	4.96e-06	-0.822805	0.079792	0.209065	.	.	C11521_i1|m.6550	635-937[+]	.	.	.	.	.	.	.	.	.	.
C11522	0	0	0	0	3	0.85	0	0	1	0.29	0	0	5	1.26	1	0.29	3.66662	0.407635	0.643646	3.84304	0.358082	0.529735	-0.165847	1	1	.	.	.	.	.	.	.	.	.	.	.	.	.	.
C11523	1	0.21	0	0	0	0	2	0.44	1	0.13	0	0	1	0.11	2	0.26	1.36567	0.800032	0.946538	0.345387	0.9948	1	-0.83565	0.77017	0.924409	.	.	.	.	.	.	.	.	.	.	.	.	.	.
C11524	1	0.29	2	0.58	8	1.41	0	0	0	0	1	0.19	10	1.55	3	0.54	1.12156	0.62334	0.830186	0.960129	0.562815	0.716483	0.0799717	1	1	.	.	.	.	.	.	.	.	.	.	.	.	.	.
C11525	0	0	0	0	0	0	0	0	0	0	1	0.37	4	1.25	3	1.09	NA	NA	NA	4.26793	0.141913	0.271195	4.13327	0.0793277	0.208098	.	.	.	.	.	.	.	.	.	.	.	.	.	.
C11526	1	0.22	4	0.91	1	0.14	0	0	1	0.14	1	0.15	2	0.24	0	0	-1.31491	0.474025	0.695229	-1.79292	0.241627	0.399838	-0.16596	1	1	.	.	.	.	.	.	.	.	.	.	.	.	.	.
C1153	0	0	0	0	3	0.63	8	2.91	3	0.64	0	0	0	0	1	0.21	5.58734	0.0106524	0.0417907	NA	NA	NA	-4.20369	0.00126252	0.00762452	.	.	.	.	.	.	.	.	.	.	.	.	.	.
C11531	0	0	3	1.86	1	0.36	3	1.88	0	0	2	0.76	6	1.93	2	0.75	0.453373	0.942147	1	0.505115	0.947148	1	0.350251	1	1	.	.	.	.	.	.	.	.	.	.	.	.	.	.
C11534	1	0.24	0	0	3	0.44	6	1.53	2	0.3	4	0.63	4	0.52	4	0.6	3.12225	0.0902173	0.225531	2.20537	0.145178	0.275643	-0.739839	0.482076	0.711107	.	.	.	.	.	.	.	.	.	.	.	.	.	.
C11535	0	0	1	0.34	0	0	4	1.44	6	1.28	0	0	2	0.37	4	0.85	2.96469	0.175921	0.36601	1.24852	0.656405	0.79786	-1.55977	0.225631	0.433281	.	.	.	.	.	.	.	.	.	.	.	.	.	.
C11536	6	2.33	18	7	60	13.95	19	7.69	21	5.02	32	7.95	99	20.39	66	15.73	1.91938	0.00221001	0.0110004	1.82666	0.00162701	0.00709434	0.184385	0.693846	0.874588	.	.	.	.	.	.	.	.	.	.	.	.	.	.
C11537	0	0	1	0.26	1	0.16	8	2.22	3	0.49	5	0.86	0	0	6	0.97	3.31233	0.0900333	0.225119	2.11716	0.252901	0.411221	-1.0415	0.342877	0.573668	.	.	.	.	.	.	.	.	.	.	.	.	.	.
C11538	5	2.87	0	0	0	0	0	0	1	0.34	3	1.06	5	1.49	0	0	-2.13064	0.370454	0.605384	-0.501434	0.881719	0.966498	1.94075	0.292048	0.517926	.	.	C11538_i1|m.6555	269-568[+]	.	.	.	.	.	.	.	.	.	.
C11539	0	0	0	0	0	0	1	0.5	0	0	3	0.92	12	3.07	1	0.3	NA	NA	NA	5.20179	0.0467745	0.12011	2.77425	0.127953	0.293596	.	.	.	.	.	.	.	.	.	.	.	.	.	.
C1154	5	1.06	0	0	0	0	0	0	1	0.13	3	0.43	7	0.81	3	0.4	-2.13063	0.370388	0.605365	0.175476	0.962633	1	2.59462	0.0542197	0.158096	.	.	.	.	.	.	.	.	.	.	.	.	.	.
C11540	1	0.71	2	1.4	4	1.61	1	0.7	0	0	0	0	0	0	0	0	0.574224	0.768493	0.933293	-4.06046	0.111404	0.227308	-4.24165	0.12274	0.28467	.	.	.	.	.	.	.	.	.	.	.	.	.	.
C11543	0	0	1	0.13	5	0.42	8	1.16	7	0.6	3	0.27	7	0.51	7	0.59	3.92277	0.00468096	0.0209997	2.6836	0.130061	0.25432	-1.07754	0.1224	0.284161	.	.	.	.	.	.	.	.	.	.	.	.	.	.
C11544	5.41	5.44	17	16.71	3.64	1.99	3	2.88	1.15	0.65	4	2.27	9	4.48	8.86	5.16	-1.48641	0.122981	0.282455	-1.17209	0.106537	0.221022	0.602205	0.591135	0.794574	.	.	.	.	.	.	.	.	.	.	.	.	.	.
C11545	10.59	6	1	0.56	15.36	5.06	0	0	10.85	3.69	0	0	5	1.47	15.14	5.18	0.876951	0.530212	0.74753	-0.428808	0.756737	0.879261	-1.05158	0.386153	0.618406	.	.	.	.	.	.	.	.	.	.	.	.	.	.
C11547	10	2.08	7	1.47	1	0.13	0	0	2	0.26	0	0	7	0.79	1	0.13	-2.49523	0.0128164	0.0487015	-2.24459	0.0251112	0.0730354	0.578011	0.853062	0.97765	.	.	C11547_i1|m.6556	91-639[+]	BH118_ARATH^BH118_ARATH^Q:10-157,H:7-146^28.38%ID^E:1e-09^RecName: Full=Transcription factor bHLH118;^Eukaryota; Viridiplantae; Streptophyta; Embryophyta; Tracheophyta; Spermatophyta; Magnoliophyta; eudicotyledons; Gunneridae; Pentapetalae; rosids; malvids; Brassicales; Brassicaceae; Camelineae; Arabidopsis	PF00010.23^HLH^Helix-loop-helix DNA-binding domain^9-57^E:1.1e-06	.	.	ENOG41114KF^Transcription factor	KEGG:ath:AT4G25400	GO:0005634^cellular_component^nucleus`GO:0003677^molecular_function^DNA binding`GO:0003700^molecular_function^transcription factor activity, sequence-specific DNA binding`GO:0006355^biological_process^regulation of transcription, DNA-templated`GO:0006351^biological_process^transcription, DNA-templated	GO:0046983^molecular_function^protein dimerization activity	.	.
C11548	0	0	0	0	0	0	0	0	0	0	0	0	3	0.98	8	3.05	NA	NA	NA	4.72269	0.143938	0.274051	4.56905	0.0751209	0.199875	.	.	.	.	.	.	.	.	.	.	.	.	.	.
C11549	0	0	1	0.39	5	1.17	3	1.22	4	0.96	3	0.75	0	0	6	1.44	3.15047	0.0537977	0.152857	1.83669	0.374145	0.543918	-1.16439	0.306264	0.535162	.	.	.	.	.	.	.	.	.	.	.	.	.	.
C1155	9	2.13	3	0.72	0	0	0	0	1	0.15	5	0.79	1	0.13	4	0.59	-3.32391	0.0213442	0.0734792	-1.38488	0.197699	0.344622	2.27582	0.134225	0.303304	.	.	.	.	.	.	.	.	.	.	.	.	.	.
C11550	2	1.16	0	0	0	0	0	0	1	0.35	5	1.77	6	1.8	2	0.7	-0.924725	0.74974	0.919898	1.42872	0.440904	0.60928	2.60847	0.0564615	0.162658	.	.	.	.	.	.	.	.	.	.	.	.	.	.
C11552	0	0	0	0	6	1.98	0	0	1	0.34	1	0.35	1	0.3	5	1.72	4.39503	0.213676	0.416707	4.1143	0.23471	0.390884	-0.662894	0.742403	0.906773	.	.	.	.	.	.	.	.	.	.	.	.	.	.
C11553	0	0	0	0	2	0.37	1	0.32	4	0.76	1	0.2	4	0.65	0	0	4.48047	0.0914654	0.227819	3.60961	0.436749	0.605287	-1.20905	0.444468	0.675063	.	.	.	.	.	.	.	.	.	.	.	.	.	.
C11555	0	0	0	0	0	0	0	0	0	0	12	1.69	1	0.11	3	0.4	NA	NA	NA	5.28188	0.0442817	0.115113	5.1612	0.0168964	0.0654218	.	.	.	.	.	.	.	.	.	.	.	.	.	.
C11556	2	0.69	4	1.38	0	0	0	0	0	0	0	0	0	0	0	0	-4.37816	0.0626285	0.170621	-5.0167	0.0249205	0.0727417	NA	NA	NA	.	.	.	.	.	.	.	.	.	.	.	.	.	.
C11557	0	0	0	0	2	0.42	4	1.46	4	0.86	0	0	1	0.19	1	0.21	5.04723	0.0272508	0.0894609	2.47974	0.785378	0.901139	-2.91588	0.0180929	0.0688665	.	.	.	.	.	.	.	.	.	.	.	.	.	.
C11558	0	0	1	0.38	4	0.92	5	1.99	2	0.47	1	0.25	1	0.2	3	0.7	3.08927	0.0778112	0.201791	1.01683	0.769181	0.890114	-1.90882	0.0563927	0.162508	.	.	.	.	.	.	.	.	.	.	.	.	.	.
C11559	0	0	2	0.4	1	0.12	0	0	1	0.13	0	0	7	0.75	6	0.74	-0.119462	1	1	1.41042	0.535337	0.697719	1.76763	0.282662	0.506197	.	.	.	.	.	.	.	.	.	.	.	.	.	.
C11561	0	0	0	0	0	0	0	0	2	0.26	7	0.96	5	0.56	10	1.28	2.79587	0.83097	0.968918	5.70383	0.0030386	0.0122802	2.52346	0.0322217	0.107385	.	.	.	.	.	.	.	.	.	.	.	.	.	.
C11562	1	0.19	0	0	0	0	0	0	0	0	4	0.52	10	1.05	2	0.24	NA	NA	NA	2.58058	0.0948166	0.202588	5.08904	0.0100849	0.0432885	.	.	.	.	.	.	.	.	.	.	.	.	.	.
C11563	0	0	1	0.13	2	0.16	1	0.14	9	0.75	4	0.35	2	0.14	1	0.08	3.09968	0.108496	0.25661	1.46918	0.480887	0.646563	-1.45578	0.196804	0.395427	.	.	.	.	.	.	.	.	.	.	.	.	.	.
C11564	0	0	0	0	0	0	5	1	0	0	2	0.25	0	0	1	0.12	4.3496	0.37112	0.605696	3.00908	0.55138	0.708223	-1.66701	0.421042	0.651123	.	.	.	.	.	.	.	.	.	.	.	.	.	.
C11566	1	0.42	1	0.42	0	0	0	0	0	0	1	0.27	0	0	6	1.55	-2.92715	0.378958	0.6103	0.609265	1	1	3.97796	0.197145	0.395928	.	.	.	.	.	.	.	.	.	.	.	.	.	.
C11567	0	0	0	0	0	0	1	0.49	3	0.87	0	0	3	0.75	0	0	3.75474	0.323706	0.555042	2.93104	0.840258	0.936854	-1.15793	0.640449	0.832596	.	.	.	.	.	.	.	.	.	.	.	.	.	.
C11568	0	0	0	0	1	0.36	6	3.78	4	1.49	2	0.76	7	2.26	1	0.38	5.24345	0.0344485	0.107606	4.55578	0.131701	0.25658	-1.04608	0.319748	0.550298	.	.	.	.	.	.	.	.	.	.	.	.	.	.
C11569	2	1.39	2	1.37	1	0.4	0	0	0	0	1	0.42	1	0.36	0	0	-1.81567	0.438285	0.659446	-1.96803	0.304693	0.471214	0.185758	1	1	.	.	.	.	.	.	.	.	.	.	.	.	.	.
C11572	0	0	0	0	0	0	0	0	0	0	0	0	11	8.85	0	0	NA	NA	NA	4.64161	0.245369	0.404383	4.51668	0.145558	0.32148	.	.	C11572_i1|m.6562	20-319[+]	.	.	.	.	.	.	.	.	.	.
C11575	7	4.54	11	7.07	8	2.98	9	5.85	12	4.62	27	10.6	12	4.01	21	8.16	0.608639	0.369608	0.60489	0.56813	0.361615	0.533298	0.237077	0.696414	0.875395	.	.	.	.	.	.	.	.	.	.	.	.	.	.
C11576	1	0.15	4	0.6	7	0.65	4	0.64	4	0.38	7	0.7	27	2.18	15	1.4	1.44335	0.187317	0.380312	2.04709	0.0267491	0.0767863	0.862893	0.212954	0.418212	.	.	C11576_i1|m.6564	1-1029[+]	.	.	.	.	.	.	.	.	.	.	.	.	C11576_i1|m.6565	419-3[-]	.	.	.	.	.	.
C11577	1	0.19	0	0	6	0.7	2	0.4	5	0.59	3	0.38	3	0.31	8	0.94	3.23444	0.0451311	0.13287	2.42908	0.110269	0.22659	-0.653458	0.487969	0.717041	.	.	.	.	.	.	.	.	.	.	.	.	.	.
C11578	0	0	0	0	9	2.71	0	0	1	0.31	0	0	0	0	0	0	4.87634	0.121841	0.280401	NA	NA	NA	-5.10114	0.0415959	0.130105	.	.	.	.	.	.	.	.	.	.	.	.	.	.
C11579	0	0	0	0	0	0	3	1.18	9	2.09	0	0	0	0	0	0	5.26901	0.051382	0.147201	NA	NA	NA	-5.50642	0.0146418	0.0583754	.	.	.	.	.	.	.	.	.	.	.	.	.	.
C1158	3	0.61	0	0	1	0.13	0	0	6	0.77	3	0.41	1	0.11	1	0.13	0.970226	0.693359	0.881547	-0.396131	0.845207	0.940066	-1.1167	0.594133	0.796685	.	.	C1158_i1|m.712	599-973[+]	.	.	.	.	.	.	.	.	.	.
C11580	0	0	3	2.99	0	0	3	2.91	0	0	0	0	0	0	1	0.59	0.171195	1	1	-2.32623	0.364848	0.535645	-2.20775	0.473815	0.703098	.	.	.	.	.	.	.	.	.	.	.	.	.	.
C11581	0	0	3	1.29	0	0	8	3.55	1	0.26	17	4.63	3	0.68	9	2.36	1.67322	0.407477	0.643646	2.0548	0.104317	0.21733	0.668627	0.659398	0.847355	.	.	C11581_i1|m.6566	619-320[-]	.	.	.	.	.	.	.	.	.	.
C11582	2	3	2	2.88	0	0	0	0	0	0	0	0	0	0	0	0	-3.82905	0.186801	0.37948	-4.45323	0.0573805	0.140684	NA	NA	NA	.	.	.	.	.	.	.	.	.	.	.	.	.	.
C11583	0	0	0	0	0	0	0	0	5	1.85	0	0	3	0.96	0	0	3.95766	0.437124	0.659446	2.93099	0.840507	0.936854	-1.36761	0.59009	0.794263	.	.	.	.	.	.	.	.	.	.	.	.	.	.
C11584	0	0	0	0	0	0	0	0	0	0	3	1.02	4	1.15	3	1	NA	NA	NA	4.58516	0.0629693	0.150383	4.45343	0.0258205	0.0910488	.	.	.	.	.	.	.	.	.	.	.	.	.	.
C11585	1	0.52	1	0.52	0	0	0	0	0	0	0	0	0	0	0	0	-2.92715	0.379078	0.6103	-3.51763	0.375454	0.544944	NA	NA	NA	.	.	C11585_i1|m.6567	594-220[-]	.	.	.	.	.	.	.	.	.	.	.	.	C11585_i1|m.6568	3-302[+]	.	.	.	.	.	.
C11587	7	0.5	25	1.82	3	0.14	0	0	3	0.14	2	0.1	0	0	4	0.18	-2.48638	0.0044412	0.0200649	-3.48815	0.000150968	0.000850399	-0.664925	0.854048	0.978057	.	.	.	.	.	.	.	.	.	.	.	.	.	.
C11588	0	0	1	0.26	1	0.16	5	1.38	1	0.16	1	0.17	4	0.56	3	0.48	2.55771	0.286596	0.509826	1.62904	0.369226	0.539579	-0.744337	0.633627	0.82633	.	.	.	.	.	.	.	.	.	.	.	.	.	.
C1159	1	7.2	0	0	0	0	0	0	1	2.97	2	5.32	2	5.84	1	3.27	-0.0988559	1	1	1.0078	0.752801	0.876514	1.3142	0.462332	0.692205	.	.	.	.	.	.	.	.	.	.	.	.	.	.
C11591	15	5.29	8	2.83	4	0.85	3	1.11	21	4.58	37	8.42	36	6.77	15	3.26	0.141303	1	1	0.747687	0.206741	0.355439	0.889134	0.176801	0.367402	.	.	.	.	.	.	.	.	.	.	.	.	.	.
C11594	0	0	1	1.3	0	0	0	0	0	0	1	0.72	6	3.87	2	1.51	NA	NA	NA	1.77481	0.392943	0.565061	4.28173	0.0671932	0.184743	.	.	.	.	.	.	.	.	.	.	.	.	.	.
C11595	0	0	1	0.13	3	0.25	0	0	5	0.42	1	0.09	13	0.94	11	0.91	2.50199	0.329961	0.559461	3.21264	0.0645448	0.153303	0.858639	0.466494	0.696028	.	.	.	.	.	.	.	.	.	.	.	.	.	.
C11596	1	0.21	3	0.64	2	0.26	6	1.36	3	0.4	5	0.7	11	1.26	4	0.53	1.39734	0.301294	0.527674	1.08755	0.319679	0.487421	-0.0446505	1	1	.	.	.	.	.	.	.	.	.	.	.	.	.	.
C11598	3	0.71	0	0	2	0.29	0	0	2	0.3	2	0.32	0	0	2	0.3	0.225103	1	1	-0.676528	0.696602	0.831933	-0.659253	0.799061	0.943577	.	.	.	.	.	.	.	.	.	.	.	.	.	.
C1160	0	0	0	0	7	3.33	1	0.83	0	0	2	0.99	1	0.43	0	0	4.62283	0.15089	0.326831	2.99021	0.554834	0.709016	-1.97407	0.21865	0.426031	.	.	.	.	.	.	.	.	.	.	.	.	.	.
C11600	1	0.58	1	0.58	3	1.01	1	0.59	0	0	1	0.36	1	0.3	2	0.7	0.808769	1	1	-0.159633	0.909852	0.983235	-0.729845	0.796484	0.941963	.	.	.	.	.	.	.	.	.	.	.	.	.	.
C11601	1	0.42	1	0.42	1	0.25	6	2.62	0	0	0	0	0	0	1	0.26	1.79754	0.530889	0.748184	-1.78611	0.731763	0.859555	-3.35564	0.1436	0.318555	.	.	C11601_i1|m.6574	166-627[+]	.	.	.	.	.	.	.	.	.	.
C11602	0	0	0	0	0	0	5	1.3	1	0.15	3	0.48	3	0.39	5	0.76	4.51784	0.215725	0.419264	4.72621	0.0654047	0.154804	-0.110481	1	1	.	.	C11602_i1|m.6575	2-352[+]	.	.	.	.	.	.	.	.	.	.
C11608	1	0.29	4	1.16	0	0	2	0.61	2	0.36	0	0	2	0.31	8	1.43	-0.319152	0.995915	1	-0.166013	1	1	0.39264	1	1	.	.	.	.	.	.	.	.	.	.	.	.	.	.
C11609	0	0	0	0	1	0.17	0	0	0	0	5	0.92	1	0.15	0	0	NA	NA	NA	3.91686	0.368466	0.538804	1.62872	0.423125	0.653015	.	.	.	.	.	.	.	.	.	.	.	.	.	.
C1161	0	0	0	0	6	2.22	3	1.94	1	0.38	0	0	0	0	2	0.77	5.00939	0.0467254	0.136647	2.50572	0.824916	0.925222	-2.86894	0.0329548	0.109239	.	.	.	.	.	.	.	.	.	.	.	.	.	.
C11610	0	0	0	0	0	0	0	0	0	0	1	0.7	3	1.89	7	5.18	NA	NA	NA	4.7241	0.0988862	0.208459	4.57711	0.0478271	0.143868	.	.	.	.	.	.	.	.	.	.	.	.	.	.
C11611	0	0	0	0	4	1.22	5	2.65	1	0.31	5	1.61	0	0	0	0	5.08067	0.040281	0.121437	3.69333	0.543307	0.704653	-1.75993	0.231221	0.440684	.	.	C11611_i1|m.6580	377-51[-]	.	.	.	.	.	.	.	.	.	.
C11612	0	0	0	0	1	0.13	2	0.45	4	0.53	9	1.25	2	0.23	10	1.3	4.5208	0.100259	0.243735	5.65399	0.00895969	0.0310352	0.763043	0.533927	0.755972	.	.	C11612_i1|m.6581	1018-707[-]	.	.	.	.	.	.	.	.	.	.
C11615	2	0.91	3	1.37	1	0.27	1	0.47	0	0	1	0.29	0	0	0	0	-1.2544	0.651157	0.848325	-3.0278	0.115758	0.233586	-1.45101	0.696073	0.875311	.	.	.	.	.	.	.	.	.	.	.	.	.	.
C11616	0	0	0	0	0	0	1	0.34	4	0.81	5	1.06	3	0.52	7	1.41	4.03967	0.270463	0.492349	5.16642	0.0208783	0.0629639	0.757401	0.639037	0.831106	.	.	.	.	.	.	.	.	.	.	.	.	.	.
C11618	2.45	1.07	9.6	4.18	1.21	0.31	3	1.35	4	1.06	9.63	2.66	11.4	2.62	7.63	2.03	-0.61403	0.64101	0.844494	0.0885356	0.941384	1	1.0008	0.213868	0.419626	.	.	C11618_i1|m.6583	177-647[+]	THYN1_MOUSE^THYN1_MOUSE^Q:57-153,H:57-180^34.68%ID^E:1e-12^RecName: Full=Thymocyte nuclear protein 1;^Eukaryota; Metazoa; Chordata; Craniata; Vertebrata; Euteleostomi; Mammalia; Eutheria; Euarchontoglires; Glires; Rodentia; Sciurognathi; Muroidea; Muridae; Murinae; Mus; Mus	PF01878.15^EVE^EVE domain^56-154^E:5.7e-28	.	.	COG2947^Thymocyte nuclear protein	KEGG:mmu:77862	GO:0005737^cellular_component^cytoplasm`GO:0005730^cellular_component^nucleolus`GO:0005634^cellular_component^nucleus	.	.	.
C11619	6	1.68	3	0.85	2	0.34	2	0.59	1	0.18	0	0	0	0	0	0	-0.874536	0.560979	0.770362	-5.58541	0.00445958	0.0171074	-4.30496	0.0686154	0.187355	.	.	C11619_i1|m.6584	3-554[+]	.	.	.	.	.	.	.	.	.	.	.	.	C11619_i1|m.6585	641-315[-]	.	.	.	.	.	.
C1162	7	0.74	4	0.43	7	0.46	4	0.46	5	0.34	0	0	6	0.35	3	0.2	0.43694	0.720765	0.906157	-1.45138	0.152971	0.287436	-1.60895	0.0725616	0.195056	.	.	.	.	.	.	.	.	.	.	.	.	.	.
C11620	0	0	3	0.69	1	0.14	3	0.73	11	1.58	0	0	3	0.37	0	0	2.11717	0.12524	0.286393	-1.13051	0.574843	0.724908	-2.96307	0.0299344	0.10188	.	.	.	.	.	.	.	.	.	.	.	.	.	.
C11621	3	1.65	0	0	0	0	7	3.93	3	0.99	4	1.36	3	0.86	2	0.67	1.73311	0.311499	0.541408	0.388041	0.943633	1	-1.08531	0.400832	0.631896	.	.	.	.	.	.	.	.	.	.	.	.	.	.
C11623	0	0	2	0.44	1	0.14	3	0.71	6	0.83	7	1.03	6	0.72	6	0.82	2.09944	0.147795	0.321902	1.97157	0.14638	0.277305	0.102255	1	1	.	.	.	.	.	.	.	.	.	.	.	.	.	.
C11624	0	0	0	0	0	0	1	0.52	0	0	5	1.6	4	1.07	0	0	NA	NA	NA	4.43922	0.16474	0.302727	2.00534	0.401051	0.63204	.	.	.	.	.	.	.	.	.	.	.	.	.	.
C11625	0	0	1	0.32	1	0.19	0	0	6	1.18	0	0	10	1.69	1	0.2	2.3187	0.455385	0.676581	2.01695	0.374921	0.544493	-0.118457	1	1	.	.	.	.	.	.	.	.	.	.	.	.	.	.
C11626	3	0.76	3	0.76	4	0.62	1	0.27	2	0.32	1	0.17	0	0	3	0.47	0.101689	1	1	-1.64494	0.185583	0.329426	-1.46489	0.291343	0.517035	.	.	.	.	.	.	.	.	.	.	.	.	.	.
C11628	0	0	1	0.39	0	0	3	1.23	4	0.97	2	0.5	0	0	1	0.24	2.47275	0.355037	0.588784	0.370108	0.994161	1	-1.92045	0.197412	0.396166	.	.	.	.	.	.	.	.	.	.	.	.	.	.
C11629	2	0.36	3	0.54	0	0	0	0	4	0.46	7	0.84	9	0.88	10	1.12	-0.441058	0.845608	0.974978	1.16761	0.25038	0.409526	1.85326	0.0581829	0.166219	.	.	.	.	.	.	.	.	.	.	.	.	.	.
C1163	4	0.67	6	1.01	16	1.66	16	2.88	23	2.45	21	2.36	9	0.82	23	2.41	2.35007	0.000124269	0.000866491	1.22878	0.0903944	0.196094	-0.857756	0.0915307	0.231276	.	.	.	.	.	.	.	.	.	.	.	.	.	.
C11631	0	0	0	0	3	0.71	2	0.82	3	0.73	1	0.25	6	1.25	4	0.97	4.68993	0.0526968	0.150252	4.70062	0.0864054	0.189952	-0.353015	0.862675	0.982385	.	.	.	.	.	.	.	.	.	.	.	.	.	.
C11632	0	0	0	0	0	0	0	0	0	0	6	8.23	0	0	4	6.28	NA	NA	NA	4.6272	0.132511	0.257555	4.49752	0.0688049	0.187596	.	.	.	.	.	.	.	.	.	.	.	.	.	.
C11633	1	0.63	0	0	0	0	1	0.63	1	0.37	5	1.91	0	0	2	0.76	0.787188	1	1	1.49975	0.551153	0.708223	0.900247	0.669537	0.855276	.	.	.	.	.	.	.	.	.	.	.	.	.	.
C11635	43	13.27	35	10.86	94	17.63	135	43.99	107	20.59	5	1.01	7	1.16	9	1.72	2.08891	5.68e-07	6.37e-06	-3.04702	3.93e-10	5.09e-09	-4.859	7.59e-26	6.9e-24	.	.	.	.	.	.	.	.	.	.	.	.	.	.
C11636	0	0	0	0	0	0	0	0	5	0.8	1	0.17	1	0.14	5	0.79	3.95768	0.436934	0.659446	4.1143	0.234705	0.390884	-0.229783	1	1	.	.	.	.	.	.	.	.	.	.	.	.	.	.
C11637	74	16.82	49	11.23	74	10.37	24	5.83	38	5.45	25	3.78	61	7.51	31	4.4	0.0139036	1	1	-1.26722	0.0015016	0.00661769	-0.997614	0.0175069	0.067181	.	.	C11637_i1|m.6587	654-205[-]	.	.	.	.	.	.	.	.	.	.
C11638	0	0	1	0.2	3	0.38	3	0.65	6	0.77	3	0.41	0	0	4	0.51	3.15478	0.0614931	0.168422	1.4921	0.533647	0.697718	-1.50964	0.150057	0.3286	.	.	.	.	.	.	.	.	.	.	.	.	.	.
C11639	5	1.67	1	0.34	9	1.82	0	0	0	0	0	0	2	0.36	2	0.41	0.344996	1	1	-1.67242	0.27509	0.436866	-1.74505	0.383433	0.615645	.	.	.	.	.	.	.	.	.	.	.	.	.	.
C1164	0	0	1	0.33	1	0.2	2	0.7	2	0.41	17	3.67	6	1.07	2	0.41	1.97602	0.441853	0.662204	3.25418	0.0581925	0.141956	1.46326	0.167194	0.353209	.	.	.	.	.	.	.	.	.	.	.	.	.	.
C11640	0	0	0	0	2	0.37	2	0.64	0	0	0	0	4	0.65	4	0.75	3.80984	0.313545	0.543352	4.26299	0.201801	0.349258	0.0954394	1	1	.	.	C11640_i1|m.6588	796-332[-]	.	.	.	.	.	.	.	.	.	.	.	.	C11640_i1|m.6589	310-642[+]	.	.	.	.	.	.
C11641	0	0	0	0	0	0	0	0	0	0	3	1.02	5	1.43	6	1.99	NA	NA	NA	5.05506	0.0254992	0.0739259	4.91656	0.00807097	0.0361581	.	.	.	.	.	.	.	.	.	.	.	.	.	.
C11642	1	0.2	0	0	1	0.12	0	0	1	0.12	3	0.4	4	0.43	9	1.11	0.701786	1	1	2.61292	0.0674108	0.158553	2.07377	0.126999	0.292013	.	.	C11642_i1|m.6590	545-847[+]	.	.	.	.	.	.	.	.	.	.
C11643	0	0	5	1.87	1	0.22	1	0.39	0	0	0	0	0	0	0	0	-1.23005	0.696559	0.884197	-4.76422	0.0972761	0.206314	-3.09955	0.336559	0.568054	.	.	.	.	.	.	.	.	.	.	.	.	.	.
C11644	0	0	0	0	3	3.89	4	9.27	18	24.78	3	3.88	0	0	2	2.94	6.26716	0.00152089	0.00797717	3.67798	0.411026	0.581185	-2.96356	0.0065088	0.0303049	.	.	.	.	.	.	.	.	.	.	.	.	.	.
C11645	2	0.5	11	2.76	1	0.15	2	0.53	4	0.63	3	0.49	8	1.08	2	0.31	-0.934598	0.375334	0.6103	-1.17728	0.276407	0.438537	0.0513944	1	1	.	.	C11645_i1|m.6591	427-2[-]	.	PF03732.14^Retrotrans_gag^Retrotransposon gag protein^9-79^E:6.3e-11	.	.	.	.	.	.	.	.
C11646	2	1.46	0	0	11	4.54	0	0	7	2.99	0	0	6	2.23	3	1.3	2.78549	0.0508823	0.145994	0.892461	0.896532	0.978589	-1.66812	0.142462	0.316628	.	.	.	.	.	.	.	.	.	.	.	.	.	.
C11647	0	0	0	0	5	0.81	3	0.84	6	0.99	1	0.17	3	0.43	2	0.33	5.46414	0.00672336	0.0285069	3.88017	0.246716	0.406036	-1.94571	0.0288245	0.0989735	.	.	.	.	.	.	.	.	.	.	.	.	.	.
C11648	0	0	0	0	0	0	1	1.75	0	0	2	1.99	9	8.41	2	2.19	NA	NA	NA	4.91933	0.0582505	0.142076	2.49662	0.169943	0.357167	.	.	.	.	.	.	.	.	.	.	.	.	.	.
C1165	0	0	0	0	3	0.2	19	2.22	17	1.17	1	0.07	7	0.41	8	0.54	7.04374	6.96e-05	0.000515034	5.23157	0.0280677	0.0798855	-2.19827	0.00774665	0.0349792	.	.	.	.	.	.	.	.	.	.	.	.	.	.
C11650	0	0	0	0	0	0	0	0	1	0.82	5	4	3	2.19	2	1.71	NA	NA	NA	4.59555	0.0746325	0.169762	2.26083	0.113232	0.26943	.	.	.	.	.	.	.	.	.	.	.	.	.	.
C11651	3	1.83	2	1.21	3	1.06	0	0	0	0	0	0	2	0.63	0	0	-0.832546	0.678737	0.868674	-2.29954	0.244398	0.403359	-1.14721	0.744722	0.908153	.	.	C11651_i1|m.6593	2-406[+]	.	.	.	.	.	.	.	.	.	.	.	.	C11651_i1|m.6594	1-354[+]	.	PF03168.10^LEA_2^Late embryogenesis abundant protein^2-91^E:2.3e-09	.	.	.	.
C11652	3	0.41	1	0.14	9	0.77	4	0.59	5	0.44	2	0.19	3	0.22	4	0.35	1.98727	0.0535792	0.152345	-0.00919257	1	1	-1.74548	0.0241199	0.0863413	.	.	.	.	.	.	.	.	.	.	.	.	.	.
C11654	0	0	0	0	1	0.17	0	0	3	0.53	2	0.37	2	0.3	5	0.87	3.67922	0.410116	0.645221	4.45218	0.107071	0.221794	0.391131	0.841796	0.971643	.	.	.	.	.	.	.	.	.	.	.	.	.	.
C11657	0	0	1	0.51	5	1.49	3	1.56	5	1.54	6	1.9	0	0	0	0	3.259	0.0398533	0.120557	1.29903	0.759468	0.881406	-1.78915	0.152109	0.331701	.	.	.	.	.	.	.	.	.	.	.	.	.	.
C11658	7	5.6	7	5.52	0	0	0	0	0	0	0	0	2	0.81	0	0	-5.56202	0.00102586	0.00565125	-3.74013	0.000985626	0.00456481	2.34156	0.586989	0.794263	.	.	C11658_i1|m.6595	1-402[+]	.	.	.	.	.	.	.	.	.	.
C1166	37	14.24	28	10.8	66	15.24	26	10.44	49	11.62	46	11.35	53	10.83	65	15.37	0.992335	0.0123483	0.047298	0.15697	0.689167	0.825782	-0.558053	0.0937859	0.235393	.	.	C1166_i1|m.713	2-394[+]	.	.	.	.	.	.	.	.	.	.
C11660	0	0	0	0	2	0.51	0	0	0	0	3	0.81	0	0	3	0.78	2.76915	0.836818	0.968918	3.9225	0.314524	0.481265	0.796418	0.620911	0.81667	.	.	.	.	.	.	.	.	.	.	.	.	.	.
C11661	0	0	0	0	0	0	1	0.46	3	0.82	0	0	2	0.47	0	0	3.75475	0.324048	0.555042	2.44805	0.822066	0.925222	-1.63583	0.397947	0.629743	.	.	.	.	.	.	.	.	.	.	.	.	.	.
C11662	0	0	1	0.23	0	0	0	0	1	0.15	12	1.85	8	1	4	0.58	-0.0934248	1	1	3.18255	0.0319733	0.0889626	3.48203	0.00943046	0.0409746	.	.	.	.	.	.	.	.	.	.	.	.	.	.
C11666	0	0	0	0	1	0.51	0	0	0	0	2	1.07	3	1.4	1	0.55	NA	NA	NA	3.88211	0.247446	0.406569	1.55811	0.322296	0.552597	.	.	C11666_i1|m.6598	3-350[+]	.	.	.	.	.	.	.	.	.	.
C11668	4	1.07	1	0.27	3	0.49	1	0.28	0	0	1	0.18	0	0	2	0.33	-0.397029	0.995187	1	-1.75813	0.373376	0.543213	-1.08168	0.593621	0.796314	.	.	.	.	.	.	.	.	.	.	.	.	.	.
C11669	2	2.38	2	2.31	0	0	0	0	0	0	0	0	4	2.31	0	0	-3.82905	0.186669	0.379471	-1.14837	0.536734	0.698863	3.17598	0.417759	0.648192	.	.	.	.	.	.	.	.	.	.	.	.	.	.
C11672	0	0	0	0	0	0	0	0	0	0	11	2.77	7	1.46	2	0.48	NA	NA	NA	5.56304	0.0111016	0.0371016	5.44041	0.00296544	0.0158261	.	.	.	.	.	.	.	.	.	.	.	.	.	.
C11673	1	0.41	8	3.3	5	1.23	1	0.43	1	0.25	1	0.26	3	0.65	5	1.26	-0.47027	0.8347	0.968918	-1.14573	0.326174	0.494101	-0.397843	0.866166	0.984241	.	.	C11673_i1|m.6602	343-666[+]	.	.	.	.	.	.	.	.	.	.
C11674	0	0	0	0	0	0	1	1.83	0	0	3	3.11	5	4.88	12	13.73	NA	NA	NA	5.56508	0.0101173	0.0342776	3.14464	0.0370847	0.119361	.	.	.	.	.	.	.	.	.	.	.	.	.	.
C11675	7	0.96	15	2.09	16	1.38	4	0.6	1	0.09	6	0.56	8	0.6	2	0.17	-0.189322	0.827888	0.968918	-1.62343	0.0284445	0.0807697	-1.13976	0.25779	0.473808	.	.	C11675_i1|m.6603	1070-417[-]	.	PF14111.3^DUF4283^Domain of unknown function (DUF4283)^123-202^E:1.4e-10	.	.	.	.	.	.	.	.	.	.	C11675_i1|m.6604	640-1032[+]	.	.	.	.	.	.
C11677	3	0.54	0	0	0	0	0	0	6	0.69	1	0.12	3	0.29	10	1.13	0.755102	0.847074	0.975966	1.00725	0.612502	0.761475	0.463462	0.804191	0.947812	.	.	.	.	.	.	.	.	.	.	.	.	.	.
C11678	1	1.01	0	0	0	0	4	3.86	1	0.57	4	2.28	5	2.51	0	0	2.12942	0.487609	0.709247	1.78972	0.364031	0.535252	-0.145136	1	1	.	.	.	.	.	.	.	.	.	.	.	.	.	.
C11679	0	0	0	0	7	1.3	8	2.57	4	0.76	5	0.99	12	1.96	6	1.13	5.95946	0.00139459	0.00739255	5.73987	0.00310242	0.012498	-0.585884	0.427044	0.656895	.	.	.	.	.	.	.	.	.	.	.	.	.	.
C1168	1	0.29	1	0.29	0	0	0	0	1.48	0.26	0	0	2	0.31	4	0.71	-0.909133	0.7338	0.913476	0.370571	1	1	1.54571	0.384129	0.61636	.	.	.	.	.	.	.	.	.	.	.	.	.	.
C11680	1	0.27	0	0	4	0.65	4	1.13	6	1	5	0.88	2	0.29	3	0.5	3.37849	0.0241566	0.0813061	1.96527	0.221112	0.373615	-1.25289	0.136022	0.306305	.	.	.	.	.	.	.	.	.	.	.	.	.	.
C11681	1	0.43	1	0.43	1	0.26	4	1.79	2	0.53	1	0.27	0	0	2	0.53	1.66826	0.222549	0.428541	-0.516036	0.908615	0.982414	-1.96374	0.15025	0.328911	.	.	.	.	.	.	.	.	.	.	.	.	.	.
C11682	2	1.08	0	0	7	2.2	1	0.55	1	0.32	0	0	0	0	2	0.65	1.86405	0.386006	0.616765	-1.00998	0.731251	0.859555	-2.64515	0.0708178	0.191505	.	.	.	.	.	.	.	.	.	.	.	.	.	.
C11683	1	0.22	1	0.22	2	0.27	1	0.23	3	0.41	1	0.14	5	0.58	3	0.4	1.35127	0.313095	0.543352	0.908377	0.722037	0.85346	-0.213318	1	1	.	.	.	.	.	.	.	.	.	.	.	.	.	.
C11684	0	0	2.58	0.61	4.57	0.66	0	0	3	0.44	0	0	0	0	5	0.73	1.1535	0.553648	0.762874	-0.387775	0.853098	0.945301	-1.29214	0.545135	0.765375	.	.	C11684_i1|m.6608	577-939[+]	.	.	.	.	.	.	.	.	.	.
C11685	2	0.49	5.42	1.33	2.43	0.36	1	0.26	1	0.15	2	0.32	3	0.39	0	0	-0.847463	0.589154	0.79638	-1.59846	0.2106	0.359972	-0.451331	1	1	.	.	C11685_i1|m.6609	552-914[+]	.	.	.	.	.	.	.	.	.	.
C11686	1	0.24	0	0	1	0.15	1	0.25	7	1.05	7	1.11	4	0.52	11	1.63	2.70765	0.215078	0.418733	3.07019	0.0481603	0.122788	0.509362	0.648987	0.839611	.	.	.	.	.	.	.	.	.	.	.	.	.	.
C11687	39	5.48	7	0.99	1	0.09	0	0	3	0.27	1	0.1	0	0	0	0	-3.5516	0.00019885	0.00131685	-6.18287	1.53e-07	1.46e-06	-2.25467	0.373938	0.606014	.	.	C11687_i1|m.6610	85-1233[+]	.	PF01926.20^MMR_HSR1^50S ribosome-binding GTPase^104-243^E:1e-05	.	.	.	.	.	GO:0005525^molecular_function^GTP binding	.	.
C1169	1	0.3	0	0	2	0.37	4	1.27	4.52	0.85	2	0.39	5	0.81	0	0	3.06467	0.0731471	0.192226	1.42999	0.546664	0.706741	-1.45598	0.176263	0.366646	.	.	.	.	.	.	.	.	.	.	.	.	.	.
C11690	0	0	0	0	0	0	0	0	2	0.32	6	1.01	0	0	1	0.16	2.7959	0.83089	0.968918	4.14265	0.306768	0.47319	1.02147	0.550211	0.769829	.	.	.	.	.	.	.	.	.	.	.	.	.	.
C11691	0	0	0	0	3	0.27	0	0	2	0.18	3.91	0.38	3	0.23	1.9	0.17	3.96721	0.292618	0.517102	4.44656	0.0941774	0.201559	0.102161	1	1	.	.	C11691_i1|m.6616	1185-811[-]	.	.	.	.	.	.	.	.	.	.
C11692	0	0	0	0	0	0	0	0	1	0.1	2.09	0.21	0	0	10.1	0.97	NA	NA	NA	4.87478	0.113819	0.230949	2.52283	0.1617	0.345175	.	.	C11692_i1|m.6617	1118-660[-]	.	.	.	.	.	.	.	.	.	.
C11693	1	0.29	5	1.47	4	0.71	1	0.31	1	0.18	2	0.38	1	0.16	7	1.27	-0.109919	1	1	-0.409727	0.804638	0.915298	-0.0317714	1	1	.	.	.	.	.	.	.	.	.	.	.	.	.	.
C11699	0	0	0	0	7	2.67	0	0	12	4.73	0	0	19	6.5	0	0	5.79787	0.0133054	0.0502099	5.40219	0.111696	0.227679	-0.73647	0.618287	0.814348	.	.	.	.	.	.	.	.	.	.	.	.	.	.
C117	1	0.18	0	0	0	0	1	0.2	0	0	10	1.24	10	1	8	0.93	0.0401547	1	1	3.39722	0.00882654	0.0307687	3.65185	0.00177087	0.0101973	.	.	C117_i1|m.83	3-542[+]	.	PF13456.3^RVT_3^Reverse transcriptase-like^30-150^E:4.8e-16	.	.	.	.	.	.	.	.
C1170	2	0.6	3	0.9	5	0.91	4	1.27	5	0.94	0	0	5	0.8	12	2.23	1.35153	0.205683	0.407566	0.566906	0.861877	0.952692	-0.544666	0.591991	0.795208	.	.	.	.	.	.	.	.	.	.	.	.	.	.
C11702	22	4.55	25	5.22	15	1.92	13	2.89	25	3.28	21	2.9	15	1.69	30	3.88	0.0832429	0.938868	1	-0.676243	0.148976	0.28139	-0.481919	0.305246	0.534163	.	.	C11702_i1|m.6623	404-1018[+]	.	.	.	.	.	.	.	.	.	.	.	.	C11702_i1|m.6624	1018-719[-]	.	.	.	.	.	.
C11709	0	0	0	0	24	15.21	20	22.31	17	11.24	0	0	0	0	0	0	7.59789	1.88e-09	3.12e-08	NA	NA	NA	-7.84127	9.15e-13	2.89e-11	.	.	C11709_i1|m.6629	432-82[-]	.	.	.	.	.	.	.	.	.	.
C1171	1	0.76	2	1.51	3	1.29	0	0	1	0.45	1	0.45	2	0.78	0	0	0.234763	1	1	-1.08918	0.468342	0.634051	-1.04011	0.588718	0.794263	.	.	.	.	.	.	.	.	.	.	.	.	.	.
C11710	827	53.29	915	59.85	2687	110	1418	100.37	2480	103.53	6959	310.16	7646	272.36	5869	239.99	1.80506	6.42e-14	1.81e-12	2.37252	1.35e-27	6.55e-26	0.852962	6.01e-05	0.000537465	.	.	C11710_i1|m.6630	174-1568[+]	SPG20_HUMAN^SPG20_HUMAN^Q:246-412,H:418-594^23.91%ID^E:4e-06^RecName: Full=Spartin;^Eukaryota; Metazoa; Chordata; Craniata; Vertebrata; Euteleostomi; Mammalia; Eutheria; Euarchontoglires; Primates; Haplorrhini; Catarrhini; Hominidae; Homo	PF06911.9^Senescence^Senescence-associated protein^255-428^E:1.7e-39	.	.	ENOG410ZEPM^Spastic paraplegia 20 (Troyer syndrome)	KEGG:hsa:23111`KO:K19366	GO:0005737^cellular_component^cytoplasm`GO:0005811^cellular_component^lipid particle`GO:0030496^cellular_component^midbody`GO:0005741^cellular_component^mitochondrial outer membrane`GO:0005886^cellular_component^plasma membrane`GO:0045202^cellular_component^synapse`GO:0031625^molecular_function^ubiquitin protein ligase binding`GO:0009838^biological_process^abscission`GO:0060612^biological_process…	.	.	.	.	.	C11710_i1|m.6631	1750-911[-]	.	.	.	.	.	.
C11711	0	0	1	0.26	0	0	6	1.67	3	0.49	3	0.52	3	0.42	2	0.33	2.91678	0.202192	0.401706	1.64207	0.341411	0.511629	-1.08554	0.411837	0.642675	.	.	.	.	.	.	.	.	.	.	.	.	.	.
C11712	267	13.66	260	13.51	805	26.23	470	26.47	768	25.51	1405	49.88	1398	39.6	999	32.47	1.85027	2.32e-14	6.81e-13	1.6699	8.3e-12	1.29e-10	0.10605	0.643425	0.835014	.	.	C11712_i1|m.6633	229-1410[+]	.	.	.	.	.	.	.	.	.	.	.	.	C11712_i1|m.6634	478-2[-]	.	.	.	.	.	.
C11713	1	0.24	2	0.48	3	0.44	1	0.26	5	0.75	0	0	6	0.78	9	1.34	1.37396	0.297731	0.522641	1.08292	0.522305	0.686714	-0.0502701	1	1	.	.	.	.	.	.	.	.	.	.	.	.	.	.
C11714	10	1.25	2	0.25	6	0.47	9	1.23	16	1.29	11	0.94	10	0.69	4	0.32	1.27478	0.104981	0.250272	-0.120217	0.958982	1	-1.11834	0.0774506	0.204551	.	.	.	.	.	.	.	.	.	.	.	.	.	.
C11715	1	0.24	3	0.71	5	0.73	5	1.26	0	0	1	0.16	2	0.26	7	1.03	1.25449	0.430697	0.657118	0.143815	1	1	-0.87107	0.47103	0.700363	.	.	.	.	.	.	.	.	.	.	.	.	.	.
C11717	0	0	0	0	0	0	0	0	0	0	11	1.73	10	1.28	14	2.06	NA	NA	NA	6.35834	7.88e-05	0.000470238	6.21963	7.53e-05	0.000655003	.	.	C11717_i1|m.6637	932-480[-]	.	.	.	.	.	.	.	.	.	.
C11718	0	0	0	0	0	0	0	0	0	0	9	2.68	5	1.24	6	1.73	NA	NA	NA	5.56911	0.00528935	0.0198238	5.43729	0.00111347	0.0068509	.	.	C11718_i1|m.6638	620-3[-]	.	.	.	.	.	.	.	.	.	.
C11719	0	0	0	0	0	0	1	0.44	0	0	7	1.89	4	0.9	15	3.9	NA	NA	NA	5.94806	0.00225504	0.0094612	3.53602	0.00934176	0.0406435	.	.	C11719_i1|m.6639	655-2[-]	.	.	.	.	.	.	.	.	.	.
C11720	1	0.22	1	0.22	0	0	1	0.23	1	0.14	4	0.57	4	0.47	2.46	0.33	-0.0423202	1	1	1.06899	0.699401	0.83449	1.36996	0.356285	0.587484	.	.	.	.	.	.	.	.	.	.	.	.	.	.
C11721	0	0	0	0	0	0	0	0	5	0.64	1	0.14	0	0	4.54	0.57	3.95767	0.436991	0.659446	3.91989	0.361481	0.533298	-0.419762	1	1	.	.	.	.	.	.	.	.	.	.	.	.	.	.
C11722	0	0	0	0	0	0	1	0.79	0	0	1	0.47	9	3.68	0	0	NA	NA	NA	4.52763	0.214309	0.364972	2.06182	0.455281	0.685586	.	.	.	.	.	.	.	.	.	.	.	.	.	.
C11723	0	0	0	0	5	0.62	2	0.43	2	0.25	5	0.67	9	0.98	6	0.75	4.84157	0.0450075	0.13265	5.54959	0.00463971	0.0176884	0.336759	0.778707	0.930431	.	.	C11723_i1|m.6640	1046-3[-]	.	PF14392.3^zf-CCHC_4^Zinc knuckle^151-169^E:0.0054	.	.	.	.	.	.	.	.	.	.	C11723_i1|m.6641	1045-611[-]	.	.	.	.	.	.
C11727	0	0	0	0	4	0.26	3.46	0.39	4.76	0.32	6.33	0.45	7	0.4	0	0	5.25708	0.0131357	0.0497008	4.93784	0.0825206	0.183239	-0.673822	0.52548	0.748807	.	.	C11727_i1|m.6644	744-355[-]	.	.	.	.	.	.	.	.	.	.
C11728	0	0	1	0.11	0	0	3.54	0.41	3.24	0.22	9.67	0.71	0	0	5	0.34	2.52236	0.30941	0.538395	2.55664	0.158144	0.294849	0.210398	0.913879	1	.	.	.	.	.	.	.	.	.	.	.	.	.	.
C1173	0	0	10	2.13	0	0	0	0	0	0	4	0.56	4	0.46	1	0.13	-5.08223	0.0435669	0.129309	-1.2996	0.275228	0.437049	4.31473	0.0573946	0.16452	.	.	.	.	.	.	.	.	.	.	.	.	.	.
C11731	16	5	14	4.4	12	2.28	9	2.97	13	2.53	23	4.69	19	3.18	16	3.1	0.0926147	0.912436	1	-0.224286	0.687922	0.824769	-0.0346571	1	1	.	.	C11731_i1|m.6649	155-505[+]	.	PF00903.22^Glyoxalase^Glyoxalase/Bleomycin resistance protein/Dioxygenase superfamily^8-94^E:0.00032	.	.	.	.	.	.	.	.
C11732	15	1.11	14	1.05	11	0.52	20.45	1.66	8	0.38	19.63	1	41.86	1.71	50	2.35	0.429062	0.513058	0.734415	0.760348	0.151022	0.284265	0.599523	0.301525	0.529637	.	.	.	.	.	.	.	.	.	.	.	.	.	.
C11733	0	0	0	0	0	0	0.55	0.58	0	0	1.37	0.86	0.14	0.08	0	0	NA	NA	NA	NA	NA	NA	-0.67655	1	1	.	.	.	.	.	.	.	.	.	.	.	.	.	.
C11734	0	0	3	0.26	8	0.43	5	0.47	5	0.28	5	0.29	7	0.33	2	0.11	2.38861	0.0262591	0.0870288	0.983876	0.54732	0.707406	-1.1524	0.135121	0.304827	.	.	.	.	.	.	.	.	.	.	.	.	.	.
C11736	22	4.65	37	7.88	1	0.13	1	0.23	1	0.13	0	0	0	0	0	0	-4.24187	3.79e-08	5.2e-07	-8.27374	4.38e-14	8.34e-13	-3.59848	0.177302	0.36813	.	.	.	.	.	.	.	.	.	.	.	.	.	.
C11737	0	0	2	0.33	2	0.2	7	1.23	8	0.83	4	0.44	6	0.53	0	0	2.88584	0.018846	0.0666775	1.04834	0.786337	0.902039	-1.60416	0.0976357	0.24261	.	.	.	.	.	.	.	.	.	.	.	.	.	.
C11738	2	0.73	1	0.36	5	1.1	0	0	0	0	4	0.94	3	0.58	2	0.45	0.492772	0.941987	1	0.386483	0.926632	0.997255	0.139424	1	1	.	.	.	.	.	.	.	.	.	.	.	.	.	.
C1174	2	0.5	1	0.25	1	0.15	2	0.54	1	0.16	1	0.17	2	0.27	5	0.78	0.341827	0.89133	1	0.226841	1	1	0.125868	1	1	.	.	.	.	.	.	.	.	.	.	.	.	.	.
C11742	2	0.25	0	0	2	0.16	4	0.55	2	0.16	4	0.35	1	0.07	6	0.48	1.83223	0.339132	0.568997	1.22774	0.567986	0.719497	-0.388706	0.758123	0.916386	.	.	.	.	.	.	.	.	.	.	.	.	.	.
C11743	0	0	1	0.22	0	0	0	0	2	0.28	4	0.59	4	0.48	14	1.95	0.694902	1	1	3.06817	0.0686529	0.16053	2.52352	0.053996	0.157636	.	.	C11743_i1|m.6653	487-2[-]	.	.	.	.	.	.	.	.	.	.	.	.	C11743_i1|m.6654	3-344[+]	.	.	.	.	.	.
C11744	1	0.6	1	0.59	1	0.35	1	0.6	0	0	0	0	2	0.62	0	0	-0.0491458	1	1	-1.05942	0.70382	0.837301	-0.75533	0.706437	0.88139	.	.	C11744_i1|m.6655	3-344[+]	.	.	.	.	.	.	.	.	.	.
C11745	0	0	0	0	0	0	0	0	0	0	5	1.37	0	0	0	0	NA	NA	NA	3.69334	0.543679	0.704653	3.58739	0.322595	0.552672	.	.	.	.	.	.	.	.	.	.	.	.	.	.
C11746	1	1.31	4	5.06	9	6.15	0	0	7	5	5	3.52	3	1.89	2	1.48	1.43063	0.336	0.565387	-0.167867	0.998873	1	-1.32547	0.196576	0.395085	.	.	C11746_i1|m.6656	1-420[+]	.	.	.	.	.	.	.	.	.	.
C11747	4	2.35	0	0	3	1.02	0	0	1	0.35	0	0	3	0.91	0	0	-0.169279	1	1	-1.51917	0.459085	0.626083	-1.05396	0.632096	0.825066	.	.	.	.	.	.	.	.	.	.	.	.	.	.
C11748	1	0.08	0	0	2	0.1	8	0.72	5	0.27	5	0.28	20	0.91	19	0.99	3.56863	0.0327434	0.103671	4.0268	0.00178506	0.00769594	0.62047	0.463685	0.693384	.	.	.	.	.	.	.	.	.	.	.	.	.	.
C11751	0	0	0	0	0	0	1	0.33	1	0.19	5	1.01	0	0	4	0.77	2.89766	0.785343	0.93867	4.4801	0.161998	0.299978	1.23889	0.532995	0.755101	.	.	.	.	.	.	.	.	.	.	.	.	.	.
C11752	0	0	0	0	2	0.24	0	0	3	0.37	2	0.26	2	0.21	7	0.84	3.97226	0.294239	0.518589	4.73338	0.0722741	0.165972	0.374681	0.858788	0.980677	.	.	.	.	.	.	.	.	.	.	.	.	.	.
C11754	0	0	2	2.29	0	0	0	0	0	0	6	3.88	4	2.3	1	0.67	-2.92278	0.432984	0.657118	1.20502	0.648536	0.792625	4.60257	0.0329929	0.109335	.	.	.	.	.	.	.	.	.	.	.	.	.	.
C11757	0	0	0	0	3	0.43	1	0.25	4	0.59	0	0	11	1.4	4	0.59	4.65849	0.06211	0.169788	5.10766	0.0745889	0.169762	0.0915882	1	1	.	.	.	.	.	.	.	.	.	.	.	.	.	.
C11758	1116	47.2	1098	47.18	426	11.49	231	10.77	353	9.71	380	11.18	454	10.64	471	12.67	-1.23711	3.8e-08	5.21e-07	-1.94237	1.04e-21	3.54e-20	-0.424854	0.054212	0.158079	.	.	C11758_i1|m.6666	320-3382[+]	.	.	.	.	.	.	.	.	.	.	.	.	C11758_i1|m.6667	1-345[+]	.	.	.	.	.	.
C11759	2	0.46	2	0.46	0	0	3	0.73	8	1.16	6	0.91	11	1.36	15	2.14	1.32457	0.368466	0.603378	1.77044	0.0873384	0.19123	0.692857	0.469182	0.698605	.	.	.	.	.	.	.	.	.	.	.	.	.	.
C11762	0	0	0	0	3	1.05	5	3.06	0	0	0	0	3	0.94	1	0.36	4.82676	0.114445	0.267709	3.32162	0.567852	0.719415	-1.86271	0.273401	0.494111	.	.	.	.	.	.	.	.	.	.	.	.	.	.
C11763	17	1.9	24	2.71	2	0.14	4	0.49	6	0.43	3	0.23	2	0.12	3	0.21	-1.81706	0.00661528	0.0281238	-3.46521	1.97e-07	1.84e-06	-1.36369	0.163721	0.348059	.	.	C11763_i1|m.6672	56-1357[+]	.	PF12056.5^DUF3537^Protein of unknown function (DUF3537)^28-418^E:6.8e-164	.	.	.	.	.	.	.	.
C11764	0	0	1	0.14	778	67.83	773	116.7	846	75.36	61	5.76	96	7.31	121	10.6	10.7959	4.74e-74	1.63e-71	6.68705	6.74e-18	1.76e-16	-3.96264	1.03e-37	1.89e-35	.	.	.	.	.	.	.	.	.	.	.	.	.	.
C11768	36	24.33	68	45.49	131	50.56	31	20.91	58	23.15	22	8.95	99	34.32	52	20.99	0.9236	0.0601978	0.165839	-0.47583	0.344079	0.514908	-1.11367	0.0258908	0.0911801	.	.	.	.	.	.	.	.	.	.	.	.	.	.
C1177	0	0	0	0	2	0.14	5	0.62	8	0.58	4	0.31	5	0.31	4	0.29	5.60518	0.00798268	0.0329495	4.95086	0.0309938	0.086769	-1.02041	0.200097	0.399883	.	.	C1177_i1|m.722	1145-738[-]	.	.	.	.	.	.	.	.	.	.
C11770	0	0	1	1.72	5	4.45	0	0	0	0	0	0	0	0	0	0	1.82449	0.726779	0.911571	NA	NA	NA	-4.14799	0.179084	0.370556	.	.	.	.	.	.	.	.	.	.	.	.	.	.
C11772	2	0.38	3	0.57	7	0.82	0	0	2	0.24	0	0	0	0	0	0	0.632571	0.831787	0.968918	-4.76227	0.0363365	0.0985632	-4.96744	0.0413254	0.129485	.	.	.	.	.	.	.	.	.	.	.	.	.	.
C11773	1	0.36	5	1.82	0	0	0	0	0	0	0	0	0	0	0	0	-4.37613	0.084476	0.21454	-5.01747	0.0370611	0.0996578	NA	NA	NA	.	.	.	.	.	.	.	.	.	.	.	.	.	.
C11774	0	0	2	0.55	0	0	2	0.58	0	0	4	0.72	1	0.15	2	0.34	0.133366	1	1	0.600819	1	1	0.787475	0.819234	0.958288	.	.	.	.	.	.	.	.	.	.	.	.	.	.
C11777	0	0	0	0	0	0	1	0.54	6.2	1.98	3	0.99	1	0.28	2	0.64	4.47725	0.184496	0.377204	3.90567	0.255165	0.4136	-0.932841	0.48951	0.718405	.	.	.	.	.	.	.	.	.	.	.	.	.	.
C11778	0	0	0	0	0	0	0	0	4.8	1.29	1	0.28	0	0	3	0.81	3.95767	0.437031	0.659446	3.37831	0.427553	0.596424	-0.948137	0.720562	0.891126	.	.	.	.	.	.	.	.	.	.	.	.	.	.
C11779	2	0.26	1	0.13	5	0.4	8	1.11	10	0.82	9	0.78	5	0.35	9	0.73	2.76306	0.00532015	0.0233936	1.70828	0.111247	0.227213	-0.818186	0.211528	0.41631	.	.	.	.	.	.	.	.	.	.	.	.	.	.
C1178	0	0	0	0	0	0	6	1.22	5	0.6	2	0.25	20	2.06	4	0.47	5.26075	0.0508751	0.145983	5.88031	0.00944089	0.0323436	0.255261	0.87621	0.98964	.	.	.	.	.	.	.	.	.	.	.	.	.	.
C11780	5	1.35	5	1.36	2	0.33	0	0	0	0	4	0.71	0	0	0	0	-2.27187	0.0909451	0.227013	-2.35533	0.0556013	0.137121	0.319345	1	1	.	.	.	.	.	.	.	.	.	.	.	.	.	.
C11781	2	0.33	0	0	1	0.1	3	0.54	1	0.11	2	0.22	3	0.27	5	0.52	1.21063	0.765023	0.929869	1.07441	0.625717	0.773693	0.106542	1	1	.	.	.	.	.	.	.	.	.	.	.	.	.	.
C11782	4	2.54	0	0	2	0.73	2	1.28	15	5.66	3	1.16	40	13.09	12	4.57	2.02151	0.132402	0.297209	2.49636	0.0356389	0.0970976	0.718092	0.439514	0.669609	.	.	.	.	.	.	.	.	.	.	.	.	.	.
C11783	0	0	0	0	0	0	0	0	6	4.38	0	0	1	0.65	1	0.76	4.20249	0.359054	0.593072	2.47974	0.785306	0.901139	-2.07875	0.290904	0.516534	.	.	.	.	.	.	.	.	.	.	.	.	.	.
C11787	0	0	1	0.29	3	0.52	3	0.9	4	0.71	7	1.3	1	0.15	10	1.76	2.90989	0.101263	0.245159	2.80109	0.0688264	0.160857	0.0441324	1	1	.	.	.	.	.	.	.	.	.	.	.	.	.	.
C11788	0	0	0	0	9.22	0.6	4.62	0.52	3.96	0.26	3.32	0.24	8.08	0.46	5.82	0.38	5.83291	0.00188488	0.0095917	5.31737	0.0142291	0.0456951	-0.886785	0.235167	0.445319	.	.	.	.	.	.	.	.	.	.	.	.	.	.
C11789	0	0	0	0	5.78	0.39	2.38	0.27	4.04	0.28	6.68	0.48	4.92	0.29	8.18	0.55	5.23014	0.0155048	0.0570626	5.56733	0.00480246	0.0182195	-0.0423149	1	1	.	.	.	.	.	.	.	.	.	.	.	.	.	.
C1179	0	0	0	0	5	0.49	1	0.17	4	0.4	8	0.85	3	0.26	5	0.5	4.95507	0.035045	0.109122	5.26128	0.0174418	0.0541081	-0.0692054	1	1	.	.	.	.	.	.	.	.	.	.	.	.	.	.
C11790	11	1.14	6	0.63	1	0.07	2	0.23	0	0	7	0.5	5	0.28	7	0.46	-2.42673	0.0323498	0.102618	-0.996578	0.188815	0.333774	1.72586	0.144218	0.319498	.	.	C11790_i1|m.6687	741-1697[+]	.	.	.	.	.	.	.	.	.	.	.	.	C11790_i1|m.6688	1171-719[-]	.	.	.	.	.	.
C11791	1	4.61	0	0	1	1.91	0	0	0	0	0	0	2	3.87	1	2.22	-0.112363	1	1	0.326428	1	1	0.651994	1	1	.	.	.	.	.	.	.	.	.	.	.	.	.	.
C11793	3	0.89	4	1.19	0	0	3	0.94	4	0.74	5	0.97	6	0.96	15	2.76	-0.0320617	0.995625	1	0.706099	0.502284	0.668403	1.00371	0.322923	0.553047	.	.	.	.	.	.	.	.	.	.	.	.	.	.
C11794	173	16.81	138	13.59	63	3.86	23	2.44	61	3.82	206	13.73	200	10.69	154	9.46	-1.21084	0.000232945	0.00151754	-0.330467	0.207458	0.356367	1.16669	0.000175508	0.00137385	.	.	C11794_i1|m.6691	266-1384[+]	.	PF07800.9^DUF1644^Protein of unknown function (DUF1644)^50-216^E:6.4e-71	.	.	.	.	.	.	.	.	.	.	C11794_i1|m.6692	1143-1469[+]	.	.	.	.	.	.
C11795	381	32.41	312	26.92	385	20.73	143	13.32	292	16.04	748	43.79	782	36.68	504	27.15	0.105027	0.745114	0.919898	0.37076	0.150094	0.282877	0.553197	0.0520075	0.153132	.	.	C11795_i1|m.6693	177-1241[+]	.	.	.	.	.	.	.	.	.	.	.	.	C11795_i1|m.6694	2-496[+]	.	.	.	.	.	.
C11796	0	0	4	0.5	3	0.24	2	0.27	0	0	10	0.85	0	0	5	0.39	0.259004	1	1	0.741412	0.71766	0.84949	0.757738	0.616504	0.812858	.	.	.	.	.	.	.	.	.	.	.	.	.	.
C11797	2	0.46	0	0	3	0.43	4	0.98	2	0.29	4	0.61	7.95	0.99	4.03	0.58	1.97781	0.2623	0.481945	1.71419	0.244139	0.403079	-0.0298934	1	1	.	.	.	.	.	.	.	.	.	.	.	.	.	.
C11799	0	0	0	0	0	0	0	0	4	0.48	3	0.38	5	0.51	1	0.12	3.6645	0.522528	0.740192	4.42723	0.115159	0.232848	0.389668	0.864085	0.983063	.	.	.	.	.	.	.	.	.	.	.	.	.	.
C1180	15	3.31	12	2.67	48	6.54	33	7.8	51	7.12	90	13.23	110	13.16	113	15.58	2.18563	9.29e-08	1.19e-06	2.34643	2.58e-10	3.42e-09	0.435505	0.121677	0.282965	.	.	C1180_i1|m.723	378-1[-]	.	.	.	.	.	.	.	.	.	.
C11800	1	0.13	8	1.09	2	0.17	1	0.15	4	0.35	14	1.28	7	0.52	7	0.59	-0.456777	0.830564	0.968918	0.460575	0.72562	0.856913	1.1962	0.134936	0.304553	.	.	C11800_i1|m.6696	1262-951[-]	.	.	.	.	.	.	.	.	.	.
C11802	0	0	0	0	0	0	0	0	5	1.06	2	0.44	1	0.18	3	0.63	3.95766	0.437064	0.659446	3.90355	0.254298	0.412634	-0.430454	0.850352	0.976128	.	.	.	.	.	.	.	.	.	.	.	.	.	.
C11803	0	0	2	0.69	0	0	11	3.95	3	0.64	24	5.31	8	1.46	18	3.8	2.78308	0.0910969	0.227339	3.36655	0.00130521	0.00583973	0.839426	0.40052	0.631548	.	.	.	.	.	.	.	.	.	.	.	.	.	.
C11804	1	1.47	0	0	6	4.52	0	0	0	0	0	0	7	4.89	0	0	2.06156	0.619836	0.827606	1.3893	0.664722	0.804279	-0.483456	0.898439	1	.	.	C11804_i1|m.6698	3-407[+]	.	PF14472.3^DUF4429^Domain of unknown function (DUF4429)^24-105^E:0.21	.	.	.	.	.	.	.	.
C11806	4	0.69	3	0.53	2	0.22	5	0.94	1	0.11	0	0	2	0.19	0	0	0.193869	1	1	-2.76695	0.0382314	0.10217	-2.70582	0.0703134	0.190579	.	.	.	.	.	.	.	.	.	.	.	.	.	.
C11807	3	0.73	3	0.73	1	0.15	2	0.52	3	0.46	0	0	9	1.18	4	0.6	-0.0675076	1	1	-0.097587	0.987243	1	0.229025	1	1	.	.	.	.	.	.	.	.	.	.	.	.	.	.
C11808	1	0.62	1	0.61	0	0	0	0	3	1.11	0	0	4	1.28	1	0.37	0.382377	1	1	0.094182	1	1	-0.0444221	1	1	.	.	.	.	.	.	.	.	.	.	.	.	.	.
C11809	0	0	0	0	1	0.47	4	3.3	3	1.46	0	0	1	0.43	1	0.5	4.77129	0.0648595	0.174859	2.47975	0.785189	0.901139	-2.64016	0.0477027	0.143585	.	.	.	.	.	.	.	.	.	.	.	.	.	.
C11810	14	3	10	2.16	2	0.26	4	0.92	3	0.41	0	0	0	0	0	0	-1.4398	0.0659974	0.176832	-6.98189	5.91e-07	5.19e-06	-5.15099	0.00749968	0.0340432	.	.	.	.	.	.	.	.	.	.	.	.	.	.
C11811	4	2.34	5	2.9	2	0.68	11	6.5	5	1.75	1	0.36	0	0	0	0	1.01918	0.316911	0.546623	-3.85362	0.0137075	0.0442788	-4.57937	0.00195155	0.0110757	.	.	C11811_i1|m.6700	561-256[-]	.	.	.	.	.	.	.	.	.	.
C11813	0	0	0	0	2	1.59	6	8.44	0	0	0	0	2	1.48	2	1.74	4.88155	0.129139	0.291689	3.34039	0.55007	0.708223	-1.90393	0.238326	0.449484	.	.	.	.	.	.	.	.	.	.	.	.	.	.
C11818	0	0	0	0	0	0	1	0.53	4	1.25	4	1.29	1	0.27	0	0	4.03967	0.270439	0.492349	3.66777	0.449162	0.615274	-0.712983	0.853157	0.977714	.	.	.	.	.	.	.	.	.	.	.	.	.	.
C11819	0	0	3	0.84	1	0.17	1	0.3	2	0.35	5	0.92	0	0	0	0	0.303341	0.90516	1	-0.370043	0.853121	0.945301	-0.397752	1	1	.	.	.	.	.	.	.	.	.	.	.	.	.	.
C1182	3.01	1.12	7	2.61	2	0.45	1	0.39	3	0.69	5.54	1.32	5	0.99	4.68	1.07	-0.806628	0.538947	0.755995	-0.488165	0.540218	0.701682	0.60186	0.60603	0.804204	.	.	.	.	.	.	.	.	.	.	.	.	.	.
C11821	13.99	17.03	9.34	11.02	30	19.27	10	11.31	26.01	17.44	42	27.83	49.99	29.53	18	12.46	1.37875	0.0124914	0.0477588	1.06236	0.0590596	0.143494	-0.0285757	1	1	.	.	C11821_i1|m.6709	431-132[-]	.	.	.	.	.	.	.	.	.	.
C11823	2	0.23	3	0.34	0	0	2	0.25	1	0.07	16	1.24	3	0.19	17	1.22	-0.686693	0.839169	0.970208	1.66004	0.125304	0.247986	2.63413	0.0187721	0.070938	.	.	C11823_i1|m.6711	302-610[+]	.	.	.	.	.	.	.	.	.	.
C11825	2	0.73	2	0.73	3	0.66	3	1.14	6	1.35	7	1.64	1	0.19	16	3.58	1.43002	0.200189	0.398328	1.39393	0.265203	0.425815	0.201706	0.923694	1	.	.	.	.	.	.	.	.	.	.	.	.	.	.
C11826	0	0	0	0	1	1.77	6.33	20.19	12.55	23.73	4	6.95	0	0	1	2.05	6.00925	0.00510664	0.022597	3.68377	0.444087	0.611636	-2.6959	0.0274199	0.0952515	.	.	.	.	.	.	.	.	.	.	.	.	.	.
C11827	0	0	0	0	4	7.08	12.67	40.38	10.45	19.78	7	12.18	0	0	0	0	6.49976	0.000290671	0.00184943	4.14966	0.406737	0.577474	-2.73829	0.00835628	0.0371743	.	.	.	.	.	.	.	.	.	.	.	.	.	.
C11829	0	0	0	0	1	0.17	2	0.58	2	0.34	3	0.54	3	0.44	0	0	4.08064	0.172008	0.360089	3.88223	0.311339	0.47815	-0.545161	0.660664	0.848191	.	.	.	.	.	.	.	.	.	.	.	.	.	.
C1183	2.99	2.15	5	3.55	0	0	0	0	0	0	9.46	4.05	2	0.73	1.32	0.56	-4.77613	0.0197242	0.0690674	-0.556592	0.658128	0.799336	4.75138	0.0369376	0.118982	.	.	.	.	.	.	.	.	.	.	.	.	.	.
C11832	0	0	1	0.28	0	0	0	0	1	0.17	5	0.9	11	1.63	10	1.71	-0.0936598	1	1	3.28317	0.0191829	0.0587052	3.5671	0.00443823	0.0221626	.	.	.	.	.	.	.	.	.	.	.	.	.	.
C11835	3	4.54	2	2.91	1.51	1.16	4	5.45	1	0.81	1	0.79	3	2.15	9.78	8.22	0.452212	0.809564	0.954828	0.303337	0.870095	0.958592	0.0826518	1	1	.	.	.	.	.	.	.	.	.	.	.	.	.	.
C11836	0	0	3	4.32	1.49	1.14	1	1.35	2	1.6	0	0	7	4.98	1.22	1.02	0.303341	0.905168	1	0.163782	1	1	0.131553	1	1	.	.	.	.	.	.	.	.	.	.	.	.	.	.
C11837	0	0	2	1.24	3	1.08	0	0	2	0.74	0	0	0	0	0	0	1.04426	0.920263	1	-3.51925	0.418923	0.586749	-4.19102	0.10094	0.248618	.	.	C11837_i1|m.6717	1-417[+]	.	.	.	.	.	.	.	.	.	.
C11838	0	0	1	0.56	1	0.33	0	0	0	0	6	2.08	4	1.17	0	0	-0.107326	1	1	1.9503	0.307571	0.474081	2.28672	0.174695	0.364133	.	.	C11838_i1|m.6718	2-412[+]	.	.	.	.	.	.	.	.	.	.
C11839	0	0	0	0	10	1.38	0	0	1	0.14	0	0	4	0.49	0	0	5.00625	0.10323	0.247141	3.29149	0.654398	0.796618	-2.04772	0.2501	0.464264	.	.	.	.	.	.	.	.	.	.	.	.	.	.
C11840	3	2.3	3	2.27	1	0.43	0	0	0	0	0	0	0	0	0	0	-2.36444	0.165471	0.350659	-5.01608	0.0213014	0.064015	NA	NA	NA	.	.	.	.	.	.	.	.	.	.	.	.	.	.
C11841	0	0	0	0	0	0	1	0.49	0	0	2.33	0.7	0	0	2	0.58	NA	NA	NA	3.37963	0.40335	0.576109	0.943505	1	1	.	.	.	.	.	.	.	.	.	.	.	.	.	.
C11842	0	0	0	0	0	0	0	0	4	1.18	4.67	1.43	0	0	2	0.59	3.66454	0.522278	0.740192	4.13787	0.269632	0.430357	0.117258	1	1	.	.	.	.	.	.	.	.	.	.	.	.	.	.
C11843	5	59.72	7	76.74	0	0	0	0	3	13.66	1	4.01	0	0	0	0	-2.00863	0.0911253	0.22737	-4.26229	0.00256332	0.0105602	-1.86337	0.565027	0.778876	.	.	.	.	.	.	.	.	.	.	.	.	.	.
C11844	0	0	0	0	29	1.66	21	2.08	8	0.47	4	0.25	1	0.05	4	0.23	7.54131	3.08e-07	3.62e-06	4.46501	0.116445	0.234546	-3.45987	2.34e-06	2.87e-05	.	.	C11844_i1|m.6719	1219-821[-]	.	.	.	.	.	.	.	.	.	.
C11845	21	4.14	37	7.36	24	2.93	8	1.69	19	2.37	0	0	1	0.11	0	0	-0.306246	0.516524	0.738286	-6.52805	6.59e-14	1.24e-12	-5.88709	1.38e-10	3.35e-09	.	.	C11845_i1|m.6720	2-715[+]	.	.	.	.	.	.	.	.	.	.	.	.	C11845_i1|m.6721	654-316[-]	.	.	.	.	.	.
C11846	3	1.25	1	0.42	1	0.25	0	0	1	0.26	1	0.27	0	0	3	0.77	-1.01535	0.687139	0.876093	-1.07798	0.503484	0.669247	0.222504	1	1	.	.	.	.	.	.	.	.	.	.	.	.	.	.
C11847	0	0	0	0	43	4.62	52	9.67	76	8.34	0	0	1	0.09	0	0	9.08142	4.72e-19	2.04e-17	NA	NA	NA	-7.69687	3.88e-26	3.59e-24	.	.	.	.	.	.	.	.	.	.	.	.	.	.
C11848	3	1.5	6	3	7	2.06	1	0.51	9	2.73	0	0	0	0	0	0	0.74795	0.503002	0.724617	-5.58679	0.00442264	0.0170071	-5.90863	0.000721248	0.00471563	.	.	C11848_i1|m.6722	1-393[+]	.	.	.	.	.	.	.	.	.	.
C11849	0	0	0	0	3	0.45	3	0.79	0	0	0	0	6	0.8	4	0.61	4.37144	0.196261	0.393427	4.55942	0.159215	0.296225	-0.174302	1	1	.	.	.	.	.	.	.	.	.	.	.	.	.	.
C11851	0	0	0	0	15.55	1.1	15.41	1.89	24.69	1.79	5	0.38	9.85	0.61	4.75	0.34	7.45726	9.6e-09	1.44e-07	5.54513	0.00537548	0.0201035	-2.2826	2.73e-05	0.000266531	.	.	C11851_i1|m.6724	1264-890[-]	.	.	.	.	.	.	.	.	.	.
C11852	0	0	0	0	15.45	1.38	16.59	2.56	30.31	2.76	4	0.39	3.15	0.25	1.25	0.11	7.6078	5.97e-09	9.25e-08	4.28271	0.145748	0.276502	-3.69484	1.46e-08	2.64e-07	.	.	.	.	.	.	.	.	.	.	.	.	.	.
C11853	4	1.83	2	0.91	0	0	0	0	0	0	1	0.29	8	1.92	0	0	-4.3814	0.0628975	0.170839	-0.621822	0.62855	0.776494	4.26221	0.126766	0.291632	.	.	C11853_i1|m.6725	3-464[+]	.	.	.	.	.	.	.	.	.	.
C11854	0	0	0	0	2	0.55	0	0	0	0	3	0.88	3	0.73	2	0.57	2.76915	0.836823	0.968918	4.28096	0.120874	0.241022	1.13532	0.421614	0.651708	.	.	.	.	.	.	.	.	.	.	.	.	.	.
C11856	2	0.54	2.04	0.55	5.48	0.9	6.66	1.9	1.08	0.18	3.68	0.65	12.52	1.81	6.2	1.03	1.6317	0.194075	0.390241	1.28281	0.228403	0.382677	-0.0945921	0.922905	1	.	.	.	.	.	.	.	.	.	.	.	.	.	.
C11858	0	0	1	3.25	0	0	0	0	0	0	0	0	3	4.54	5	8.79	NA	NA	NA	1.63509	0.446521	0.613932	4.12811	0.120176	0.280567	.	.	.	.	.	.	.	.	.	.	.	.	.	.
C11859	2	2.51	2	2.43	1	0.66	0	0	2	1.38	0	0	2	1.22	0	0	-0.502041	0.909366	1	-1.99203	0.345065	0.515832	-1.17866	0.508549	0.734336	.	.	.	.	.	.	.	.	.	.	.	.	.	.
C1186	0	0	2	0.28	14	1.21	4	0.6	17	1.51	11	1.03	9	0.68	22	1.92	3.79861	0.000156157	0.00106128	3.10708	0.00408057	0.0158725	-0.485143	0.424321	0.65408	.	.	.	.	.	.	.	.	.	.	.	.	.	.
C11860	0	0	1	0.18	2	0.22	1	0.19	1	0.11	2	0.24	4	0.39	1	0.11	1.63858	0.739043	0.916339	1.44438	0.47215	0.63739	-0.00675481	1	1	.	.	.	.	.	.	.	.	.	.	.	.	.	.
C11861	0	0	0	0	3	0.44	2	0.51	1	0.15	2	0.32	3	0.39	2	0.3	4.30995	0.125335	0.286393	4.09457	0.164689	0.302727	-0.570443	0.66689	0.853246	.	.	.	.	.	.	.	.	.	.	.	.	.	.
C11864	0	0	0	0	0	0	1	0.32	1	0.19	4	0.8	0	0	6	1.14	2.89776	0.785531	0.93867	4.62354	0.132092	0.257112	1.37484	0.434612	0.664457	.	.	C11864_i1|m.6731	399-791[+]	.	.	.	.	.	.	.	.	.	.
C11865	0	0	3	1.03	1	0.21	0	0	0	0	5	1.11	2	0.37	1	0.21	-1.45238	0.751286	0.919898	0.233679	1	1	1.98179	0.257995	0.474052	.	.	.	.	.	.	.	.	.	.	.	.	.	.
C11869	0	0	5	1.72	0	0	0	0	1	0.21	0	0	1	0.18	0	0	-2.11913	0.370981	0.605669	-3.06504	0.217865	0.369508	-0.586147	1	1	.	.	.	.	.	.	.	.	.	.	.	.	.	.
C1187	53	15.39	55	16.06	115	20.36	46	14.14	100	18.15	228	43.37	283	44.14	232	41.78	1.14323	0.000883747	0.00497067	1.597	2.75e-09	3.25e-08	0.735608	0.00664181	0.0308232	.	.	C1187_i1|m.726	2-643[+]	.	PF08695.7^Coa1^Cytochrome oxidase complex assembly protein 1^63-147^E:1.5e-07	.	.	.	.	.	.	.	.
C11872	0	0	0	0	1	0.33	2	1.17	2	0.69	1	0.35	4	1.19	3	1.04	4.08063	0.171971	0.360089	4.26793	0.141782	0.271137	-0.167444	1	1	.	.	.	.	.	.	.	.	.	.	.	.	.	.
C11874	0	0	0	0	3	3.94	0	0	0	0	0	0	4	5.11	0	0	3.26452	0.644143	0.844494	3.29149	0.654405	0.796618	-0.303054	1	1	.	.	.	.	.	.	.	.	.	.	.	.	.	.
C11875	0	0	0	0	1	0.13	1	0.23	1	0.13	3	0.42	0	0	10	1.31	3.37731	0.491421	0.713066	4.98744	0.0988076	0.208401	1.23162	0.402471	0.63358	.	.	.	.	.	.	.	.	.	.	.	.	.	.
C11876	0	0	0	0	1	0.31	0	0	1	0.32	2	0.67	5	1.4	0	0	2.80875	0.777511	0.937977	4.06697	0.264651	0.425211	0.935057	0.592704	0.795667	.	.	.	.	.	.	.	.	.	.	.	.	.	.
C11877	1	0.23	4	0.91	1	0.14	0	0	1	0.14	5	0.75	9	1.1	1	0.14	-1.31491	0.474028	0.695229	0.369466	0.779466	0.89957	1.98108	0.201017	0.401414	.	.	C11877_i1|m.6735	669-340[-]	.	.	.	.	.	.	.	.	.	.
C11878	1	0.1	0	0	8	0.53	35	4	10	0.67	3	0.21	13	0.75	6	0.4	5.45655	6.66e-05	0.000495251	3.03003	0.0683847	0.16005	-2.27554	0.0044108	0.022062	.	.	.	.	.	.	.	.	.	.	.	.	.	.
C1188	0	0	1	0.17	0	0	0	0	0	0	7	0.79	2	0.18	2	0.21	NA	NA	NA	2.10169	0.203993	0.35212	4.61867	0.0333318	0.110081	.	.	.	.	.	.	.	.	.	.	.	.	.	.
C11881	0	0	0	0	0	0	1	0.45	0	0	4	1.1	3	0.69	4	1.06	NA	NA	NA	4.72732	0.0619281	0.148698	2.32523	0.21635	0.423043	.	.	.	.	.	.	.	.	.	.	.	.	.	.
C11882	2	0.32	0	0	1	0.1	1	0.17	0	0	0	0	0	0	1	0.1	-0.0397017	1	1	-1.7809	0.747552	0.872346	-1.46791	0.695701	0.875311	.	.	.	.	.	.	.	.	.	.	.	.	.	.
C11883	0	0	0	0	0	0	0	0	0	0	3	0.87	6	1.45	0	0	NA	NA	NA	4.41411	0.170639	0.309858	4.29457	0.0918004	0.231774	.	.	.	.	.	.	.	.	.	.	.	.	.	.
C11884	8	2.09	7	1.84	9	1.44	3	0.83	8	1.31	7	1.21	14	1.97	1	0.16	0.292396	0.796479	0.9454	-0.642518	0.468266	0.633983	-0.634608	0.467342	0.696858	.	.	.	.	.	.	.	.	.	.	.	.	.	.
C11885	0	0	0	0	9	18.97	1	3.81	1	2.26	0	0	1	2.16	0	0	5.05828	0.0553332	0.156324	NA	NA	NA	-3.67257	0.0457217	0.139243	.	.	.	.	.	.	.	.	.	.	.	.	.	.
C11886	2	2.81	0	0	0	0	2	2.56	1	0.76	0	0	2	1.34	3	2.36	0.547898	1	1	0.122928	1	1	-0.187303	1	1	.	.	.	.	.	.	.	.	.	.	.	.	.	.
C11887	2	26.71	1	12.3	2	9.27	1	8.53	1	5.01	3	13.18	6	31.54	3	16.76	0.294659	0.885311	1	0.770993	0.678814	0.817059	0.731307	0.532735	0.754977	.	.	.	.	.	.	.	.	.	.	.	.	.	.
C11888	0	0	0	0	0	0	1	0.34	1	0.2	2	0.42	2	0.35	0	0	2.89766	0.785355	0.93867	3.34661	0.550796	0.708223	0.129909	1	1	.	.	.	.	.	.	.	.	.	.	.	.	.	.
C11894	0	0	0	0	3	0.88	0	0	2	0.6	0	0	14	3.65	0	0	3.96721	0.292606	0.517102	4.97573	0.179497	0.321501	0.67893	0.726702	0.895757	.	.	C11894_i1|m.6739	3-305[+]	.	.	.	.	.	.	.	.	.	.
C11895	1	0.32	2	0.64	2	0.39	1	0.33	0	0	0	0	0	0	3	0.59	-0.0716929	1	1	-1.05721	0.695918	0.831841	-0.734961	0.790772	0.938415	.	.	.	.	.	.	.	.	.	.	.	.	.	.
C11896	1	0.21	0	0	0	0	0	0	0	0	3	0.42	3	0.34	7	0.93	NA	NA	NA	2.32407	0.133834	0.259357	4.82067	0.0152362	0.0602881	.	.	.	.	.	.	.	.	.	.	.	.	.	.
C11898	0	0	0	0	1	0.14	4	0.98	4	0.58	4	0.61	0	0	7	1	4.92069	0.048611	0.140774	4.7556	0.108502	0.223794	-0.548787	0.684645	0.867397	.	.	.	.	.	.	.	.	.	.	.	.	.	.
C119	0	0	0	0	1	0.76	8	10.72	5	3.97	0	0	6	4.23	3	2.48	5.60124	0.0161531	0.0589213	4.40797	0.206739	0.355439	-1.56523	0.147897	0.325304	.	.	.	.	.	.	.	.	.	.	.	.	.	.
C11900	0	0	0	0	8	0.81	0	0	0	0	21	2.31	16	1.42	4	0.41	4.555	0.244924	0.460804	6.57845	0.000212152	0.00115673	1.63261	0.108039	0.26061	.	.	.	.	.	.	.	.	.	.	.	.	.	.
C11901	0	0	0	0	8	35.34	14	113.78	23	109.78	2	8.39	0	0	7	37.24	7.16527	1.58e-06	1.64e-05	4.47554	0.186971	0.331242	-3.08938	7.5e-05	0.000652653	.	.	.	.	.	.	.	.	.	.	.	.	.	.
C11902	3	2.18	0	0	0	0	0	0	1	0.43	1	0.43	6	2.22	2	0.86	-1.44725	0.751475	0.919898	0.354613	1	1	2.07825	0.191356	0.387785	.	.	.	.	.	.	.	.	.	.	.	.	.	.
C11905	1	0.35	1	0.35	2	0.42	2	0.73	4	0.87	0	0	9	1.68	6	1.29	1.76558	0.177884	0.368278	1.60649	0.379642	0.549233	0.0596189	1	1	.	.	.	.	.	.	.	.	.	.	.	.	.	.
C11906	1	0.25	0	0	1	0.15	7	1.86	12	1.89	7	1.16	1	0.13	0	0	3.92194	0.018467	0.0655559	1.67689	0.509382	0.675247	-2.07933	0.0765642	0.202764	.	.	.	.	.	.	.	.	.	.	.	.	.	.
C11907	1	0.15	0	0	3	0.27	7	1.1	6	0.56	4	0.39	8	0.64	12	1.1	3.61956	0.0173012	0.0622271	3.17751	0.0312595	0.0873163	-0.285129	0.763035	0.919207	.	.	.	.	.	.	.	.	.	.	.	.	.	.
C11908	0	0	0	0	7	0.82	1	0.2	9	1.08	0	0	3	0.31	3	0.36	5.67919	0.00626802	0.0268726	3.87453	0.310825	0.477989	-2.16721	0.0375633	0.120569	.	.	.	.	.	.	.	.	.	.	.	.	.	.
C11909	0	0	0	0	4	1.41	1	0.62	0	0	2	0.75	1	0.32	0	0	4.01527	0.333609	0.563097	2.99021	0.554795	0.709016	-1.3633	0.479408	0.708586	.	.	.	.	.	.	.	.	.	.	.	.	.	.
C1191	0	0	0	0	2	0.5	8	3.45	9	2.29	13	3.44	10	2.2	7	1.78	5.97581	0.0031061	0.014775	6.13682	0.00034361	0.00178223	-0.198864	0.865008	0.983549	.	.	.	.	.	.	.	.	.	.	.	.	.	.
C11912	0	0	3	0.86	2	0.35	0	0	1	0.18	0	0	8	1.22	2	0.35	-0.142902	1	1	0.477243	0.97494	1	0.889218	0.714365	0.886235	.	.	.	.	.	.	.	.	.	.	.	.	.	.
C11913	13	2.99	12	2.78	4	0.57	0	0	1	0.15	6	0.92	7	0.87	3	0.43	-2.37751	0.00447123	0.0201761	-1.80046	0.00663294	0.024017	0.894582	0.422518	0.652587	.	.	.	.	.	.	.	.	.	.	.	.	.	.
C11914	2	0.48	9	2.19	0	0	0	0	4	0.61	0	0	5	0.65	1	0.15	-1.52508	0.261778	0.481753	-2.01666	0.114751	0.232408	-0.181274	1	1	.	.	.	.	.	.	.	.	.	.	.	.	.	.
C11915	0	0	0	0	4	0.81	0	0	0	0	1	0.22	5.91	1.05	3.54	0.73	3.63093	0.519891	0.740192	4.70062	0.0864204	0.189971	0.673957	0.740469	0.905725	.	.	C11915_i1|m.6747	3-317[+]	.	.	.	.	.	.	.	.	.	.
C11916	0	0	0	0	4	1.67	0	0	1	0.43	0	0	1.1	0.41	3	1.31	3.95183	0.325289	0.556145	3.35713	0.57483	0.724908	-0.960718	0.674689	0.859618	.	.	C11916_i1|m.6748	2-313[+]	.	.	.	.	.	.	.	.	.	.
C11917	5	0.7	13	1.84	6	0.53	7	1.06	7	0.63	8	0.76	7.39	0.57	7.46	0.66	0.0903149	0.965316	1	-0.875554	0.201592	0.349098	-0.681413	0.273271	0.493946	.	.	.	.	.	.	.	.	.	.	.	.	.	.
C11918	0	0	0	0	0	0	3	4.15	0	0	2	1.6	4.6	3.35	8	6.84	3.63057	0.566548	0.773479	5.15224	0.0262756	0.0756906	1.2629	0.45341	0.683857	.	.	C11918_i1|m.6749	404-33[-]	.	.	.	.	.	.	.	.	.	.
C11919	0	0	2	0.71	7	1.48	6	2.21	12	2.61	4	0.91	7	1.31	1	0.22	3.36864	0.000964623	0.00534866	1.30303	0.560743	0.714326	-1.83251	0.0117209	0.0488029	.	.	.	.	.	.	.	.	.	.	.	.	.	.
C1192	0	0	0	0	0	0	0	0	0	0	2	0.49	4	0.81	9	2.1	NA	NA	NA	5.1582	0.030085	0.0846448	5.01161	0.013281	0.0539964	.	.	.	.	.	.	.	.	.	.	.	.	.	.
C11922	0	0	2	0.24	8	0.6	7	0.91	16	1.23	19	1.55	6	0.39	24	1.81	3.67116	0.000207792	0.00137098	3.34034	0.00260798	0.0107177	-0.121628	0.900895	1	.	.	.	.	.	.	.	.	.	.	.	.	.	.
C11923	0	0	0	0	2	0.22	4	0.75	2	0.22	0	0	0	0	6	0.66	4.7623	0.0557248	0.156961	3.92024	0.465659	0.631934	-1.25509	0.365663	0.597174	.	.	.	.	.	.	.	.	.	.	.	.	.	.
C11924	0	0	0	0	0	0	5	2.31	4	1.09	0	0	3	0.71	1	0.27	4.97948	0.0893983	0.224164	3.32162	0.567877	0.719415	-2.01746	0.192462	0.389356	.	.	.	.	.	.	.	.	.	.	.	.	.	.
C11926	4	0.93	3	0.7	0	0	4	0.99	4	0.59	2	0.31	2	0.25	0	0	0.175351	1	1	-1.88293	0.120312	0.240388	-1.7919	0.251766	0.46647	.	.	.	.	.	.	.	.	.	.	.	.	.	.
C11927	1	0.19	0	0	4	0.48	3	0.62	5	0.61	1	0.13	5	0.52	4	0.48	3.15097	0.0543822	0.154203	1.93566	0.293834	0.458305	-1.05013	0.266989	0.484976	.	.	C11927_i1|m.6756	903-604[-]	.	.	.	.	.	.	.	.	.	.
C11928	26	4.39	39	6.66	129	13.59	49	8.94	65	7	12	1.37	30	2.77	21	2.23	1.77739	1.75e-05	0.000147946	-1.23258	0.00714144	0.0256355	-2.72733	9.16e-12	2.57e-10	.	.	C11928_i1|m.6757	334-1020[+]	.	.	.	.	.	.	.	.	.	.
C11929	0	0	0	0	2	0.19	2	0.33	3	0.3	21	2.19	11	0.93	16	1.55	4.51514	0.0792429	0.204039	6.81731	5.7e-06	4.27e-05	1.93855	0.00730175	0.0333044	.	.	.	.	.	.	.	.	.	.	.	.	.	.
C1193	0	0	0	0	5	28.3	3	31.42	2	12.24	0	0	2	13.21	1	6.86	5.01068	0.0329168	0.104115	2.96392	0.552358	0.708223	-2.3941	0.0455013	0.138865	.	.	.	.	.	.	.	.	.	.	.	.	.	.
C11930	0	0	0	0	2	0.19	5	0.81	2	0.19	6	0.61	7	0.57	11	1.03	4.95087	0.0479326	0.139389	5.82047	0.00154367	0.00677732	0.523213	0.630305	0.823566	.	.	.	.	.	.	.	.	.	.	.	.	.	.
C11931	0	0	1	0.11	8	0.57	9	1.1	7	0.51	7	0.54	0	0	1	0.07	4.17159	0.000155657	0.00105821	1.68645	0.503978	0.669616	-2.33863	0.011632	0.0485182	.	.	.	.	.	.	.	.	.	.	.	.	.	.
C11937	0	0	0	0	2	0.27	0	0	1	0.14	0	0	4.48	0.54	0	0	3.30484	0.543218	0.75691	3.2915	0.654341	0.796618	-0.323996	1	1	.	.	.	.	.	.	.	.	.	.	.	.	.	.
C11938	3	0.28	0	0	6	0.35	5	0.5	4	0.24	4	0.25	3.52	0.18	3	0.17	2.14366	0.0577742	0.161317	0.661771	0.816608	0.923721	-1.23779	0.117194	0.275987	.	.	.	.	.	.	.	.	.	.	.	.	.	.
C11939	0	0	1	0.35	1	0.21	5	1.84	5	1.09	7	1.59	8	1.5	8	1.73	3.10469	0.0985102	0.240783	3.11764	0.0246859	0.0722193	0.195279	0.905736	1	.	.	.	.	.	.	.	.	.	.	.	.	.	.
C1194	0	0	0	0	2471	526.51	1377	510.09	2164	473.54	292	66.63	531	100.03	383	83.42	14.1717	1.05e-114	1.32e-111	11.4295	1.24e-45	1.57e-43	-3.12268	5.92e-35	9.04e-33	.	.	C1194_i1|m.727	726-235[-]	.	.	.	.	.	.	.	.	.	.
C11940	2	0.29	1	0.15	3	0.27	3	0.47	4	0.37	7	0.69	2	0.16	7	0.64	1.56521	0.212168	0.414425	1.20503	0.378943	0.548352	-0.122377	1	1	.	.	C11940_i1|m.6764	788-1138[+]	.	.	.	.	.	.	.	.	.	.	.	.	C11940_i1|m.6765	646-347[-]	.	.	.	.	.	.
C11941	3	0.41	4	0.55	9	0.77	1	0.15	8	0.7	7	0.65	9	0.67	8	0.68	1.17236	0.231535	0.442014	0.582238	0.568783	0.720286	-0.328171	0.755692	0.914883	.	.	C11941_i1|m.6766	899-1201[+]	.	.	.	.	.	.	.	.	.	.
C11942	0	0	0	0	0	0	0	0	0	0	10	1.28	5	0.52	9	1.07	NA	NA	NA	5.83043	0.00174501	0.00754331	5.69537	0.00037379	0.00265653	.	.	C11942_i1|m.6767	919-614[-]	.	.	.	.	.	.	.	.	.	.
C11943	0	0	3	0.4	0	0	0	0	0	0	24.35	2.17	27.26	1.95	18	1.48	-3.44223	0.439159	0.659449	3.25974	8.49e-05	0.000503709	7.18567	8.74e-09	1.64e-07	.	.	.	.	.	.	.	.	.	.	.	.	.	.
C11944	10	1.99	24	4.82	3	0.37	4	0.86	1	0.13	30.65	4.09	50.74	5.49	51	6.36	-2.08757	0.00989819	0.0393263	0.778651	0.108018	0.223202	3.16967	5.4e-08	8.94e-07	.	.	.	.	.	.	.	.	.	.	.	.	.	.
C11946	6	0.63	6	0.64	1	0.07	0	0	4	0.27	3	0.22	8	0.46	5	0.33	-1.34099	0.194317	0.390627	-0.760357	0.36233	0.533855	0.867137	0.426531	0.656398	.	.	.	.	.	.	.	.	.	.	.	.	.	.
C11947	1	0.06	1	0.06	11	0.42	19	1.26	33	1.3	9	0.38	26	0.87	12	0.46	4.71846	3.26e-07	3.81e-06	3.23412	0.00140479	0.00623737	-1.27113	0.0232846	0.0839761	.	.	.	.	.	.	.	.	.	.	.	.	.	.
C11948	0	0	0	0	0	0	1	0.22	2	0.26	6	0.83	17	1.92	4	0.52	3.39289	0.553711	0.762874	5.95476	0.00229916	0.0096201	2.22179	0.0648006	0.180087	.	.	.	.	.	.	.	.	.	.	.	.	.	.
C1195	0	0	0	0	5	5.91	2	4.21	7	8.75	2	2.36	6	6.82	1	1.33	5.44253	0.00873902	0.0355187	4.41507	0.129133	0.252977	-1.3811	0.14186	0.315606	.	.	.	.	.	.	.	.	.	.	.	.	.	.
C11953	2	0.5	0	0	3	0.46	3	0.79	1	0.16	0	0	5	0.67	0	0	1.62136	0.50209	0.723803	0.0648223	1	1	-1.31968	0.306064	0.535007	.	.	.	.	.	.	.	.	.	.	.	.	.	.
C11954	0	0	1	0.25	0	0	3	0.79	1	0.16	3	0.49	7	0.94	6	0.93	1.80056	0.673148	0.864831	2.59664	0.130201	0.254561	1.03043	0.42902	0.658942	.	.	.	.	.	.	.	.	.	.	.	.	.	.
C1196	5	1.27	1	0.26	2	0.31	2	0.54	2	0.32	3	0.5	4	0.55	3	0.47	-0.0708948	1	1	-0.429768	0.673959	0.812663	-0.0833185	1	1	.	.	C1196_i1|m.728	168-887[+]	.	.	.	.	.	.	.	.	.	.	.	.	C1196_i1|m.729	505-95[-]	.	.	.	.	.	.
C11960	0	0	0	0	2	0.37	1	0.32	4	0.76	6	1.2	2	0.33	2	0.38	4.48047	0.0914622	0.227819	4.606	0.0886302	0.193293	-0.236848	1	1	.	.	.	.	.	.	.	.	.	.	.	.	.	.
C11961	0	0	2	0.22	1	0.07	3.82	0.46	2	0.14	1	0.08	1	0.06	0	0	1.67948	0.442832	0.663265	-1.0357	1	1	-2.46169	0.0687037	0.187474	.	.	.	.	.	.	.	.	.	.	.	.	.	.
C11962	0	0	1	0.23	0	0	0.18	0.04	2	0.29	1	0.15	5	0.63	0	0	0.694899	1	1	1.20716	0.681122	0.819106	0.716249	0.799541	0.943921	.	.	.	.	.	.	.	.	.	.	.	.	.	.
C11963	13	3.8	8	2.35	4	0.71	5	1.55	4	0.73	19.74	3.78	23.72	3.73	20	3.63	-0.741042	0.398229	0.632355	0.422528	0.465956	0.632062	1.44921	0.0138657	0.0558986	.	.	C11963_i1|m.6782	1-435[+]	.	.	.	.	.	.	.	.	.	.
C11964	0	0	0	0	0	0	1	0.25	0	0	8.26	1.31	11.28	1.45	10	1.49	NA	NA	NA	6.08219	0.000308244	0.00161562	3.69608	0.00163627	0.00951872	.	.	C11964_i1|m.6783	122-433[+]	.	.	.	.	.	.	.	.	.	.
C11965	0	0	0	0	0	0	1	1.09	0	0	4	2.57	4	2.28	1	0.67	NA	NA	NA	4.43803	0.112139	0.228324	2.02464	0.340117	0.570485	.	.	.	.	.	.	.	.	.	.	.	.	.	.
C11966	0	0	0	0	0	0	0	0	0	0	2	0.47	6	1.16	2	0.45	NA	NA	NA	4.5669	0.105973	0.220098	4.43656	0.0381067	0.12186	.	.	.	.	.	.	.	.	.	.	.	.	.	.
C11967	6	1.2	8	1.62	0	0	0	0	0	0	3	0.4	5	0.55	3	0.38	-5.56126	0.00109856	0.00599393	-1.49791	0.0792288	0.177496	4.58069	0.0272399	0.0947849	.	.	C11967_i1|m.6784	277-1041[+]	.	.	.	.	.	.	.	.	.	.	.	.	C11967_i1|m.6785	1040-312[-]	.	.	.	.	.	.
C11968	0	0	0	0	30	2.37	36	4.93	59	4.76	17	1.46	9	0.62	20	1.59	8.6231	6.63e-15	2.04e-13	6.75869	1.4e-05	9.75e-05	-2.24928	5.43e-07	7.55e-06	.	.	C11968_i1|m.6786	191-952[+]	Y1934_ORYSJ^Y1934_ORYSJ^Q:114-200,H:215-305^33.7%ID^E:1e-05^RecName: Full=AP2/ERF and B3 domain-containing protein Os01g0693400;^Eukaryota; Viridiplantae; Streptophyta; Embryophyta; Tracheophyta; Spermatophyta; Magnoliophyta; Liliopsida; Poales; Poaceae; BOP clade; Oryzoideae; Oryzeae; Oryzinae; Oryza	PF02362.18^B3^B3 DNA binding domain^5-78^E:1.2e-08`PF02362.18^B3^B3 DNA binding domain^128-215^E:5.9e-09	.	.	ENOG4110AU5^AP2 ERF and B3 domain-containing	KEGG:osa:4325650`KO:K09287	GO:0005634^cellular_component^nucleus`GO:0003677^molecular_function^DNA binding`GO:0003700^molecular_function^transcription factor activity, sequence-specific DNA binding`GO:0006351^biological_process^transcription, DNA-templated	GO:0003677^molecular_function^DNA binding	.	.	.	.	C11968_i1|m.6787	895-368[-]	.	.	.	.	.	.
C1197	5	0.66	1	0.13	0	0	2	0.29	7	0.6	8	0.72	3	0.22	6	0.5	0.472561	0.917697	1	0.33096	0.874028	0.960931	0.124716	1	1	.	.	.	.	.	.	.	.	.	.	.	.	.	.
C11970	0	0	1	0.63	2	0.74	0	0	4	1.52	2	0.78	3	0.99	1	0.38	2.11405	0.506655	0.727711	1.24299	0.585858	0.735635	-0.700228	0.672788	0.858061	.	.	.	.	.	.	.	.	.	.	.	.	.	.
C11971	6	6.76	6	6.57	4	2.41	0	0	0	0	0	0	0	0	0	0	-1.65795	0.156184	0.334802	-5.99361	0.000493728	0.00246799	-3.85588	0.22137	0.428815	.	.	.	.	.	.	.	.	.	.	.	.	.	.
C11972	0	0	0	0	1	0.16	0	0	0	0	4	0.67	5	0.69	8	1.27	NA	NA	NA	5.33291	0.0103981	0.0351161	2.98581	0.0160814	0.0629102	.	.	.	.	.	.	.	.	.	.	.	.	.	.
C11974	2	0.21	0	0	9	0.59	0	0	2	0.13	5	0.35	11	0.62	2	0.13	2.08813	0.371266	0.605696	1.86833	0.247476	0.406577	-0.00641719	1	1	.	.	.	.	.	.	.	.	.	.	.	.	.	.
C11975	3	3.1	1	1.01	0	0	0	0	0	0	2	1.16	1	0.51	3	1.79	-3.83133	0.207519	0.407944	-0.550214	0.784499	0.901139	3.77094	0.120229	0.280614	.	.	.	.	.	.	.	.	.	.	.	.	.	.
C11976	3	0.64	3	0.64	1	0.13	0	0	1	0.13	1	0.14	0	0	0	0	-1.55649	0.289522	0.513476	-3.28245	0.0710992	0.163918	-1.3725	1	1	.	.	.	.	.	.	.	.	.	.	.	.	.	.
C11977	0	0	0	0	0	0	8.1	3.12	2	0.46	0	0	0	0	2	0.45	5.23105	0.0845724	0.214569	2.50571	0.824829	0.925222	-3.1021	0.0643116	0.178997	.	.	.	.	.	.	.	.	.	.	.	.	.	.
C11978	1	0.4	3	1.2	8	1.91	6.9	2.86	2	0.49	10	2.55	0	0	7	1.71	1.96945	0.0845852	0.214582	0.914604	0.541287	0.70292	-0.81063	0.423155	0.653035	.	.	.	.	.	.	.	.	.	.	.	.	.	.
C11979	52	14.92	39	11.25	34	5.95	49	14.89	26	4.67	60	11.29	63	9.72	47	8.37	0.253887	0.592737	0.800282	-0.278682	0.411236	0.581185	-0.25103	0.519228	0.743042	.	.	.	.	.	.	.	.	.	.	.	.	.	.
C1198	0	0	0	0	4	2.81	1	1.24	2	1.47	8	5.78	11	7.16	16	12.2	4.47393	0.0894673	0.224248	6.35459	0.000119981	0.000688402	1.49433	0.0410637	0.128807	.	.	.	.	.	.	.	.	.	.	.	.	.	.
C11980	14.77	9.14	8.13	4.99	11.41	4.07	9.77	6.08	12.57	4.63	13.52	5.1	16.46	5.26	25.12	9.33	0.479964	0.428602	0.657118	0.0818443	0.982516	1	-0.126609	0.834431	0.96761	.	.	.	.	.	.	.	.	.	.	.	.	.	.
C11981	1	0.38	0	0	3	0.68	0	0	0	0	3	0.72	1	0.2	0	0	1.16076	1	1	0.729772	0.999366	1	-0.233726	1	1	.	.	.	.	.	.	.	.	.	.	.	.	.	.
C11982	1	0.26	1	0.26	0	0	1	0.28	0	0	4	0.68	5	0.7	8	1.29	-0.811499	0.736964	0.91494	1.81503	0.178313	0.319727	2.92949	0.0459515	0.139779	.	.	C11982_i1|m.6788	399-88[-]	.	.	.	.	.	.	.	.	.	.
C11983	10	1.21	1	0.12	12	0.91	7	0.92	12	0.93	15	1.24	7	0.47	12	0.92	1.3673	0.101562	0.245431	0.459231	0.65782	0.799026	-0.64534	0.246355	0.459905	.	.	.	.	.	.	.	.	.	.	.	.	.	.
C11984	2	0.11	1	0.05	12	0.41	21	1.24	24	0.83	54	2	42	1.24	66	2.24	4.0769	1.87e-06	1.91e-05	4.49959	2.58e-11	3.79e-10	0.658746	0.129221	0.295574	.	.	C11984_i1|m.6789	2178-1798[-]	.	.	.	.	.	.	.	.	.	.	.	.	C11984_i1|m.6790	786-430[-]	.	.	.	.	.	.
C11988	0	0	2	0.43	5	0.66	3	0.68	2	0.27	0	0	9	1.04	5	0.66	2.0853	0.116457	0.270502	1.50282	0.482413	0.64812	-0.357892	0.796532	0.941985	.	.	.	.	.	.	.	.	.	.	.	.	.	.
C11996	0	0	1	0.31	32	6	12	3.91	7	1.35	3	0.6	4	0.66	6	1.15	5.19309	2.37e-06	2.38e-05	2.31676	0.121098	0.241369	-2.71966	0.000115102	0.000953812	.	.	.	.	.	.	.	.	.	.	.	.	.	.
C11997	0	0	0	0	0	0	1	0.28	1	0.16	2	0.34	3	0.42	1	0.16	2.89767	0.78536	0.93867	3.88211	0.247455	0.406569	0.665023	1	1	.	.	.	.	.	.	.	.	.	.	.	.	.	.
C11999	10	2.09	7	1.48	3	0.39	0	0	0	0	20	2.79	9	1.02	8	1.05	-2.50966	0.0196002	0.0687974	-0.0440585	0.993574	1	2.77314	0.00557218	0.0266735	.	.	C11999_i1|m.6813	262-714[+]	.	.	.	.	.	.	.	.	.	.
C12	3	1.78	1	0.59	0	0	0	0	0	0	0	0	2	0.62	0	0	-3.83133	0.207666	0.407944	-1.99445	0.366629	0.537073	2.34158	0.586894	0.794263	.	.	.	.	.	.	.	.	.	.	.	.	.	.
C1200	0	0	0	0	0	0	1	0.44	5	1.3	2	0.54	5	1.12	2	0.52	4.27558	0.221839	0.427548	4.42655	0.102369	0.21408	-0.214751	1	1	.	.	.	.	.	.	.	.	.	.	.	.	.	.
C12000	0	0	1	0.11	3	0.2	4	0.47	1	0.07	30	2.21	11	0.65	6	0.41	2.65746	0.184524	0.377204	4.15415	0.00223406	0.00938835	1.68737	0.0599895	0.170039	.	.	.	.	.	.	.	.	.	.	.	.	.	.
C12001	3	0.44	0	0	0	0	7	1.1	4	0.37	2	0.2	4	0.32	0	0	1.84395	0.263073	0.482691	-0.193031	0.980335	1	-1.78605	0.176501	0.366997	.	.	C12001_i1|m.6814	776-387[-]	.	.	.	.	.	.	.	.	.	.
C12002	2	0.45	0	0	0	0	2	0.48	6	0.85	0	0	4	0.49	9	1.26	1.77138	0.505154	0.726617	1.43542	0.553413	0.708593	-0.136165	1	1	.	.	.	.	.	.	.	.	.	.	.	.	.	.
C12003	0	0	0	0	10	0.91	4	0.63	16	1.49	1	0.1	1	0.08	1	0.09	6.51499	8.83e-05	0.00063798	2.9862	0.510276	0.6754	-3.88627	3.29e-05	0.000314904	.	.	.	.	.	.	.	.	.	.	.	.	.	.
C12005	8	1.39	13	2.29	0	0	3	0.56	4	0.44	0	0	0	0	0	0	-1.58967	0.108502	0.256616	-6.79174	3.46e-06	2.69e-05	-4.81743	0.0558574	0.161463	.	.	C12005_i1|m.6816	368-3[-]	.	.	.	.	.	.	.	.	.	.	.	.	C12005_i1|m.6817	702-388[-]	.	.	.	.	.	.
C12006	0	0	0	0	1	0.12	0	0	6	0.73	6	0.77	0	0	10	1.2	4.41911	0.216409	0.420193	5.28123	0.0480705	0.122597	0.477332	0.727022	0.89591	.	.	.	.	.	.	.	.	.	.	.	.	.	.
C12007	3	0.76	0	0	0	0	0	0	0	0	0	0	2	0.27	4	0.63	-3.45269	0.279657	0.500635	-0.170506	0.979276	1	3.74437	0.162767	0.346642	.	.	.	.	.	.	.	.	.	.	.	.	.	.
C12008	2	0.53	1	0.27	6	0.97	1	0.28	11	1.82	3	0.52	12	1.71	17	2.79	2.31341	0.0536124	0.152424	2.15897	0.0532832	0.132701	0.0719773	0.935899	1	.	.	C12008_i1|m.6818	488-165[-]	.	.	.	.	.	.	.	.	.	.
C1201	0	0	0	0	0	0	4.66	1.28	23.79	3.85	0	0	0	0	0	0	6.48378	0.00563534	0.0245523	NA	NA	NA	-6.72308	0.000467266	0.00323111	.	.	.	.	.	.	.	.	.	.	.	.	.	.
C12010	2	0.33	0	0	0	0	0	0	0	0	11	1.22	4	0.36	7	0.72	-2.93149	0.431043	0.657118	2.19465	0.103409	0.215963	5.58009	0.00109847	0.00677558	.	.	.	.	.	.	.	.	.	.	.	.	.	.
C12012	0	0	0	0	0	0	3	0.94	3	0.56	5	0.97	1	0.16	0	0	4.38733	0.199134	0.396741	3.91685	0.36839	0.538804	-0.819823	0.759441	0.917053	.	.	.	.	.	.	.	.	.	.	.	.	.	.
C12019	0	0	0	0	13	1.7	39	8.87	52	6.98	18	2.55	10.31	1.19	17	2.25	8.40646	1.02e-09	1.76e-08	6.72485	1.13e-05	7.96e-05	-2.06125	0.00025278	0.00189237	.	.	C12019_i1|m.6830	420-91[-]	.	.	.	.	.	.	.	.	.	.
C1202	0	0	0	0	3	0.97	3	1.69	1	0.33	1	0.34	1	0.29	2	0.67	4.55151	0.0994463	0.242276	3.35883	0.51393	0.67872	-1.54851	0.272432	0.492731	.	.	.	.	.	.	.	.	.	.	.	.	.	.
C12020	2	0.44	1	0.22	44	6.04	55	13.09	98	13.77	52	7.7	21.69	2.61	37	5.14	5.82856	1.13e-17	4.36e-16	3.96556	9.67e-07	8.25e-06	-1.62976	0.00011293	0.000937608	.	.	.	.	.	.	.	.	.	.	.	.	.	.
C12021	2	0.38	6	1.15	7	0.82	4	0.81	4	0.48	1	0.13	7	0.72	1	0.12	0.796576	0.405357	0.641392	-1.0129	0.403872	0.576481	-1.52347	0.10489	0.255421	.	.	.	.	.	.	.	.	.	.	.	.	.	.
C12023	282	24.47	276	24.29	110	6.04	79	7.5	119	6.67	561	33.49	718	34.34	519	28.51	-0.944912	0.000144463	0.000991949	0.501967	0.0257602	0.074531	1.73048	5.55e-13	1.79e-11	.	.	C12023_i1|m.6832	222-1736[+]	.	PF03004.11^Transposase_24^Plant transposase (Ptta/En/Spm family)^295-394^E:4.3e-10	.	.	.	.	.	.	.	.	.	.	C12023_i1|m.6833	781-446[-]	.	.	.	.	.	.
C12024	2.52	0.6	3	0.71	0	0	0	0	0	0	1	0.16	2	0.26	1	0.15	-4.37978	0.0558025	0.156961	-1.66842	0.212111	0.362102	3.2224	0.311542	0.541701	.	.	.	.	.	.	.	.	.	.	.	.	.	.
C12025	2.48	0.55	8	1.78	0	0	0	0	0	0	5	0.73	5	0.6	8	1.1	-5.0853	0.0172739	0.062142	-0.321048	0.722822	0.854297	5.27637	0.00218396	0.0121967	.	.	.	.	.	.	.	.	.	.	.	.	.	.
C12026	2	0.3	0	0	5	0.47	1	0.16	3	0.29	5	0.51	1	0.08	4	0.38	1.88173	0.320887	0.552051	1.09645	0.653508	0.796618	-0.570626	0.750377	0.911653	.	.	.	.	.	.	.	.	.	.	.	.	.	.
C12027	0	0	1	0.24	0	0	0	0	0	0	9	1.4	9	1.14	5	0.73	NA	NA	NA	3.11542	0.0291017	0.0822495	5.62319	0.000453189	0.00314557	.	.	C12027_i1|m.6835	163-834[+]	.	PF06697.9^DUF1191^Protein of unknown function (DUF1191)^3-216^E:1.9e-68	.	.	.	.	.	.	.	.
C12028	0	0	0	0	3	0.41	3	0.72	3	0.42	1	0.15	0	0	2	0.28	4.87432	0.0387704	0.118025	3.00548	0.551112	0.708223	-2.23745	0.0547344	0.159219	.	.	.	.	.	.	.	.	.	.	.	.	.	.
C12030	0	0	6	1.43	0	0	0	0	1	0.15	2	0.31	0	0	0	0	-2.36705	0.271393	0.492759	-2.50165	0.24375	0.402546	0.220892	1	1	.	.	.	.	.	.	.	.	.	.	.	.	.	.
C12031	1	0.18	0	0	7	0.78	8.23	1.59	3	0.34	12.76	1.54	1	0.1	0	0	3.78521	0.0113556	0.0440929	2.46251	0.265525	0.425983	-1.16725	0.315825	0.546391	.	.	C12031_i1|m.6839	740-1066[+]	.	.	.	.	.	.	.	.	.	.
C12032	0	0	0	0	1	0.16	3.77	1.05	0	0	1.24	0.21	1	0.14	2	0.32	4.23863	0.250691	0.467392	3.35883	0.513912	0.67872	-1.21354	0.547186	0.767086	.	.	C12032_i1|m.6840	484-810[+]	.	.	.	.	.	.	.	.	.	.
C12034	49	5.72	40	4.73	36	2.64	33	4.2	35	2.62	183	14.59	243	15.58	249	18.35	0.155738	0.713795	0.899824	1.73901	4.97e-09	5.7e-08	1.86153	1.24e-10	3.03e-09	.	.	C12034_i1|m.6844	157-867[+]	.	.	.	.	.	.	.	.	.	.	.	.	C12034_i1|m.6845	260-595[+]	.	.	.	.	.	.
C12035	5	0.68	0	0	8	0.68	6	0.88	16	1.39	60	5.53	28	2.08	78	6.67	2.40742	0.0127009	0.0483588	3.84577	4.63e-07	4.13e-06	1.68076	0.000992354	0.00620851	.	.	.	.	.	.	.	.	.	.	.	.	.	.
C12036	0	0	1	4	5	9.13	0	0	2	3.9	0	0	1	1.84	1	2.11	2.30833	0.41579	0.650678	-0.159228	1	1	-2.27643	0.152527	0.33226	.	.	C12036_i1|m.6846	3-323[+]	.	.	.	.	.	.	.	.	.	.	.	.	C12036_i1|m.6847	328-29[-]	.	.	.	.	.	.
C12037	20	9.23	25	11.52	36	9.83	8	3.8	20	5.62	16	4.65	33	8.01	16	4.5	0.361237	0.548475	0.759475	-0.660895	0.170188	0.309428	-0.734847	0.168158	0.354711	.	.	C12037_i1|m.6848	200-628[+]	.	.	.	.	.	.	.	.	.	.
C12038	0	0	0	0	1	0.15	2	0.5	0	0	2	0.31	0	0	2	0.29	3.46976	0.425427	0.657118	3.37963	0.403366	0.576109	-0.426639	1	1	.	.	.	.	.	.	.	.	.	.	.	.	.	.
C12039	1	0.38	1	0.38	11	2.53	0	0	0	0	3	0.74	0	0	2	0.47	2.07153	0.443866	0.6645	0.15587	1	1	-1.67104	0.347443	0.578836	.	.	.	.	.	.	.	.	.	.	.	.	.	.
C1204	3	1.56	5	2.59	0	0	1	0.53	1	0.31	0	0	2	0.54	0	0	-1.89879	0.224384	0.430666	-2.95491	0.0260719	0.0752345	-0.76592	0.706871	0.881602	.	.	C1204_i1|m.731	1-594[+]	.	.	.	.	.	.	.	.	.	.
C12040	2	0.68	0	0	2	0.41	1	0.36	1	0.21	0	0	0	0	5	1.05	0.812806	0.899199	1	0.158892	1	1	-0.446096	1	1	.	.	.	.	.	.	.	.	.	.	.	.	.	.
C12041	1	0.14	0	0	4	0.35	2	0.3	3	0.26	0	0	2	0.15	0	0	2.73934	0.134404	0.300228	-0.187616	1	1	-2.71707	0.0329912	0.109335	.	.	.	.	.	.	.	.	.	.	.	.	.	.
C12042	2	0.52	3	0.79	0	0	2	0.56	9	1.48	0	0	5	0.71	1	0.16	0.991837	0.589462	0.796708	-0.909389	0.638016	0.783612	-1.63457	0.260632	0.477055	.	.	.	.	.	.	.	.	.	.	.	.	.	.
C12043	5	1.17	2	0.47	2	0.29	1	0.25	0	0	0	0	0	0	0	0	-1.22084	0.473065	0.694301	-5.23123	0.0122477	0.0403149	-3.59682	0.219201	0.426539	.	.	.	.	.	.	.	.	.	.	.	.	.	.
C12044	0	0	0	0	0	0	5	1.16	5	0.69	1	0.14	4	0.47	0	0	5.10788	0.0713957	0.188534	3.60962	0.436715	0.605287	-1.85175	0.163218	0.347201	.	.	.	.	.	.	.	.	.	.	.	.	.	.
C12045	0	0	0	0	1	0.2	2	0.68	4	0.81	2	0.42	0	0	0	0	4.5208	0.100285	0.243736	2.5168	0.825198	0.925222	-2.35425	0.0968813	0.241229	.	.	.	.	.	.	.	.	.	.	.	.	.	.
C12046	0	0	0	0	0	0	2	1.89	0	0	6	3.35	0	0	2	1.14	3.06567	0.66518	0.859479	4.32251	0.226534	0.38008	0.958972	0.711996	0.884717	.	.	.	.	.	.	.	.	.	.	.	.	.	.
C12047	0	0	0	0	1.64	0.33	3	1.05	1	0.21	2	0.43	0	0	0	0	4.35797	0.13639	0.302853	2.5168	0.825245	0.925222	-2.19585	0.133343	0.302008	.	.	.	.	.	.	.	.	.	.	.	.	.	.
C12048	0	0	1	0.2	0	0	0	0	0	0	6	0.81	4	0.44	6	0.75	NA	NA	NA	2.61422	0.122499	0.243471	5.11837	0.00486438	0.0238775	.	.	.	.	.	.	.	.	.	.	.	.	.	.
C1205	0	0	0	0	58	17.51	105	55.26	108	33.6	49	15.71	30	8.07	45	14.05	9.79063	1e-20	4.82e-19	8.17794	2.95e-11	4.32e-10	-1.99392	9.34e-07	1.24e-05	.	.	.	.	.	.	.	.	.	.	.	.	.	.
C12050	2	0.32	2	0.33	3	0.3	5	0.88	1	0.1	0	0	2	0.18	0	0	1.10866	0.43137	0.657118	-1.99202	0.345041	0.515832	-2.84222	0.0485076	0.145427	.	.	.	.	.	.	.	.	.	.	.	.	.	.
C12052	0	0	1	0.43	4	1.03	0	0	0	0	2	0.55	1	0.23	0	0	1.53299	0.853925	0.981054	0.350985	0.995005	1	-0.980819	0.649225	0.839728	.	.	.	.	.	.	.	.	.	.	.	.	.	.
C12053	0	0	0	0	0	0	0	0	0	0	0	0	2	2	0	0	NA	NA	NA	2.44818	0.82153	0.925222	2.34158	0.586887	0.794263	.	.	.	.	.	.	.	.	.	.	.	.	.	.
C12055	2	0.33	5	0.83	2	0.21	1	0.18	5	0.53	4	0.45	17	1.53	2	0.21	0.073784	1	1	0.482792	0.74122	0.868279	0.695313	0.502233	0.729463	.	.	C12055_i1|m.6852	1197-523[-]	.	.	.	.	.	.	.	.	.	.	.	.	C12055_i1|m.6853	719-1078[+]	.	.	.	.	.	.
C12056	0	0	0	0	0	0	3	0.55	0	0	14	1.61	7	0.65	16	1.71	3.63043	0.566136	0.773479	6.44823	0.000107147	0.000621876	2.6268	0.010965	0.0463226	.	.	.	.	.	.	.	.	.	.	.	.	.	.
C12059	0	0	0	0	1	0.15	2	0.51	2	0.3	0	0	4	0.51	2	0.29	4.08067	0.172141	0.360089	3.86033	0.321205	0.488646	-0.575594	0.666318	0.852732	.	.	C12059_i1|m.6856	2-322[+]	.	.	.	.	.	.	.	.	.	.
C12060	2	1.32	0	0	2	0.76	0	0	5	1.95	0	0	1	0.34	1	0.4	1.4938	0.666051	0.859479	-1.03733	1	1	-2.29061	0.154806	0.335452	.	.	.	.	.	.	.	.	.	.	.	.	.	.
C12061	7	1.62	9	2.1	0	0	0	0	1	0.15	0	0	0	0	0	0	-3.7216	0.00285084	0.0137401	-6.40324	4.44e-05	0.00027813	NA	NA	NA	.	.	.	.	.	.	.	.	.	.	.	.	.	.
C12062	0	0	0	0	0	0	0	0	0	0	0.38	1.89	3.55	21.51	0	0	NA	NA	NA	3.29153	0.65406	0.796618	3.17598	0.417809	0.648192	.	.	.	.	.	.	.	.	.	.	.	.	.	.
C12063	0	0	0	0	0	0	2	1.53	0	0	8	3.67	0	0	4	1.84	3.0663	0.666378	0.859479	4.88298	0.0910877	0.197233	1.53501	0.415467	0.646493	.	.	.	.	.	.	.	.	.	.	.	.	.	.
C12066	0	0	1	2.91	8	11.19	8	20.03	8	11.89	1	1.39	7	9.57	8	12.73	4.15759	0.000149387	0.00102145	2.59282	0.0882429	0.192713	-1.41028	0.0422602	0.13172	.	.	C12066_i1|m.6863	2-346[+]	.	.	.	.	.	.	.	.	.	.
C12067	0	0	0	0	7	11.2	3	8.62	4	6.82	8	12.62	3	4.76	2	3.67	5.4598	0.00760935	0.0316541	4.96928	0.0518653	0.12999	-0.855649	0.373056	0.605194	.	.	C12067_i1|m.6864	1-336[+]	.	.	.	.	.	.	.	.	.	.
C12068	3	1.77	0	0	0	0	2	1.19	5	1.76	0	0	0	0	0	0	1.07742	0.585174	0.79236	-4.05804	0.174028	0.314028	-4.76395	0.0579488	0.165723	.	.	.	.	.	.	.	.	.	.	.	.	.	.
C12070	0	0	0	0	2	1.36	2	2.39	4	2.84	0	0	0	0	4	2.94	4.69288	0.0593734	0.164489	3.37964	0.534642	0.697718	-1.69735	0.264057	0.481374	.	.	.	.	.	.	.	.	.	.	.	.	.	.
C12071	1	1.31	0	0	1	0.68	0	0	7	5	0	0	3	1.89	0	0	2.49511	0.386852	0.617793	0.295627	1	1	-2.00324	0.30189	0.530097	.	.	C12071_i1|m.6865	1-321[+]	.	.	.	.	.	.	.	.	.	.
C12072	2	2.38	0	0	0	0	0	0	0	0	0	0	6	3.47	2	1.35	-2.93149	0.431196	0.657118	0.723391	0.904869	0.981152	4.10555	0.131343	0.29878	.	.	.	.	.	.	.	.	.	.	.	.	.	.
C12073	7	1.1	5	0.79	0	0	3	0.51	0	0	0	0	0	0	0	0	-1.84929	0.168935	0.356425	-5.99327	0.000546764	0.00270088	-3.84239	0.24269	0.455116	.	.	.	.	.	.	.	.	.	.	.	.	.	.
C12075	0	0	0	0	1	0.24	1	0.41	2	0.49	0	0	0	0	7	1.71	3.74713	0.330302	0.559461	4.12971	0.406899	0.577504	-0.00487967	1	1	.	.	.	.	.	.	.	.	.	.	.	.	.	.
C12076	0	0	0	0	3	0.33	1	0.19	6	0.67	5	0.59	3	0.29	0	0	4.95774	0.0401581	0.121288	4.2852	0.210317	0.359592	-1.02461	0.439822	0.670011	.	.	.	.	.	.	.	.	.	.	.	.	.	.
C12077	5	3.72	14	10.28	9	3.78	5	3.68	8	3.48	23	10.16	20	7.58	23	10.15	0.113835	0.931445	1	0.615674	0.339202	0.509154	0.780396	0.121224	0.282288	.	.	C12077_i1|m.6867	2-508[+]	.	.	.	.	.	.	.	.	.	.
C12078	0	0	0	0	0	0	1	0.8	1	0.47	0	0	5	2.07	5	2.41	2.89769	0.785407	0.93867	4.56904	0.157421	0.293922	1.32183	0.528086	0.750821	.	.	.	.	.	.	.	.	.	.	.	.	.	.
C12079	0	0	0	0	60.46	3849.69	32	3873.24	19	1266.59	27	1596.9	14	0	13	982.64	8.4416	1.2e-11	2.64e-10	6.98474	3.15e-06	2.46e-05	-1.83	0.00032264	0.00233938	.	.	.	.	.	.	.	.	.	.	.	.	.	.
C12080	0	0	0	0	48	1989.25	31	2439.01	27	1183.53	15	576.03	23	1439.9	14	695.55	8.37879	4.95e-14	1.41e-12	6.90947	1.33e-05	9.31e-05	-1.84457	7.84e-06	8.69e-05	.	.	.	.	.	.	.	.	.	.	.	.	.	.
C12081	0	0	0	0	300.9	897.67	228.95	1244.79	313.06	1005.72	59.03	169.28	36	114.83	39.04	138.39	11.3636	9.68e-58	2.19e-55	8.28776	6.93e-12	1.08e-10	-3.45491	1.29e-30	1.55e-28	.	.	.	.	.	.	.	.	.	.	.	.	.	.
C12082	0	0	0	0	11	309.84	9	480.32	6	180.21	9	234.53	0	0	1	34.02	6.38026	0.00010855	0.000766865	4.63619	0.186079	0.330046	-2.12628	0.030068	0.102174	.	.	.	.	.	.	.	.	.	.	.	.	.	.
C12083	0	0	0	0	8.61	27.3	11.06	63.99	8.98	30.67	2.04	6.22	3	10.25	0	0	6.55015	3.21e-05	0.000255614	3.63034	0.406353	0.577474	-3.27582	6.02e-05	0.00053833	.	.	.	.	.	.	.	.	.	.	.	.	.	.
C12085	0	0	2	4.91	3	3.63	0	0	0	0	3	3.62	0	0	2	2.72	0.345438	1	1	0.159874	1	1	0.057548	1	1	.	.	C12085_i1|m.6868	3-359[+]	.	PF13676.3^TIR_2^TIR domain^21-98^E:1.7e-07	.	.	.	.	.	GO:0005515^molecular_function^protein binding`GO:0007165^biological_process^signal transduction	.	.
C12086	9	14.02	15	22.4	12	9.47	5	6.98	6	4.97	27	21.78	5	3.68	28	24.16	-0.161093	0.89911	1	0.171345	0.881205	0.966086	0.615428	0.383389	0.615617	.	.	C12086_i1|m.6869	402-1[-]	.	.	.	.	.	.	.	.	.	.
C12087	0	0	0	0	2	2.26	1	2.01	1	1.19	0	0	1	1.08	3	3.8	3.7428	0.328821	0.559384	3.35713	0.574979	0.724908	-0.745136	0.787756	0.936479	.	.	.	.	.	.	.	.	.	.	.	.	.	.
C12088	0	0	1	0.2	1	0.12	1	0.21	1	0.13	1	0.13	0	0	4	0.49	1.27338	0.973246	1	1.03464	0.815352	0.922901	-0.0724925	1	1	.	.	.	.	.	.	.	.	.	.	.	.	.	.
C12089	0	0	0	0	2	0.55	4	1.91	2	0.56	0	0	0	0	2	0.56	4.7623	0.0557196	0.156961	2.50571	0.824801	0.925222	-2.62862	0.050846	0.150636	.	.	.	.	.	.	.	.	.	.	.	.	.	.
C12090	0	0	0	0	1	0.5	0	0	0	0	8	4.16	1	0.45	0	0	NA	NA	NA	4.47896	0.224965	0.377991	2.19563	0.290503	0.516022	.	.	.	.	.	.	.	.	.	.	.	.	.	.
C12091	0	0	0	0	2	0.69	4	2.4	2	0.71	2	0.73	0	0	1	0.36	4.7623	0.0557219	0.156961	3.0091	0.551498	0.708223	-2.11454	0.0987028	0.244699	.	.	.	.	.	.	.	.	.	.	.	.	.	.
C12092	0	0	0	0	0	0	0	0	0	0	5	4.13	4	3.02	2	1.77	NA	NA	NA	4.72201	0.0702424	0.162656	4.59555	0.0221391	0.0807482	.	.	.	.	.	.	.	.	.	.	.	.	.	.
C12094	0	0	0	0	0	0	1	1.74	0	0	10	9.88	23	21.28	16	17.35	NA	NA	NA	6.82009	4.99e-06	3.78e-05	4.43462	7.76e-05	0.000673036	.	.	C12094_i1|m.6870	378-1[-]	.	.	.	.	.	.	.	.	.	.	.	.	C12094_i1|m.6871	31-378[+]	.	.	.	.	.	.
C12095	0	0	0	0	27	2.69	2	0.34	3	0.31	1	0.11	6	0.52	2	0.2	6.53858	0.00171053	0.00883818	4.41328	0.128673	0.252504	-2.48858	0.0141881	0.0569383	.	.	C12095_i1|m.6872	2-1231[+]	LEA76_BRANA^LEA76_BRANA^Q:140-297,H:13-183^32.37%ID^E:4e-10^RecName: Full=Late embryogenesis abundant protein 76;^Eukaryota; Viridiplantae; Streptophyta; Embryophyta; Tracheophyta; Spermatophyta; Magnoliophyta; eudicotyledons; Gunneridae; Pentapetalae; rosids; malvids; Brassicales; Brassicaceae; Brassiceae; Brassica`LEA76_BRANA^LEA76_BRANA^Q:181-301,H:16-136^33.06%ID^E:6e-08^RecName: Full=Late em…	PF01442.15^Apolipoprotein^Apolipoprotein A1/A4/E domain^97-258^E:2.9e-06`PF01442.15^Apolipoprotein^Apolipoprotein A1/A4/E domain^253-365^E:0.00019	.	.	.	.	.	GO:0008289^molecular_function^lipid binding`GO:0006869^biological_process^lipid transport`GO:0042157^biological_process^lipoprotein metabolic process`GO:0005576^cellular_component^extracellular region	.	.	.	.	C12095_i1|m.6873	1230-256[-]	.	.	.	.	.	.
C12098	3	0.5	0	0	8	0.83	8	1.44	6	0.64	1	0.11	0	0	0	0	2.69915	0.00850892	0.0347268	-2.31576	0.36468	0.535476	-4.75393	1.18e-05	0.000125329	.	.	.	.	.	.	.	.	.	.	.	.	.	.
C12099	5	1.09	0	0	0	0	4	0.94	1	0.14	0	0	2	0.24	2	0.27	0.0982761	1	1	-1.4206	0.431882	0.600559	-1.25618	0.480704	0.709738	.	.	.	.	.	.	.	.	.	.	.	.	.	.
C12104	0	0	0	0	1	0.54	0	0	1	0.56	3	1.68	2	0.98	4	2.29	2.80884	0.777355	0.937977	4.45315	0.0950902	0.202962	1.28477	0.460495	0.690544	.	.	C12104_i1|m.6878	1-354[+]	.	.	.	.	.	.	.	.	.	.
C12105	1	1.16	2	2.26	3	1.85	0	0	0	0	0	0	6	3.4	1	0.66	-0.157275	1	1	-0.00781468	1	1	0.427958	1	1	.	.	C12105_i1|m.6879	1-435[+]	.	PF02536.11^mTERF^mTERF^4-145^E:3.6e-08	.	.	.	.	.	GO:0003690^molecular_function^double-stranded DNA binding`GO:0006355^biological_process^regulation of transcription, DNA-templated`GO:0005739^cellular_component^mitochondrion	.	.
C12106	0	0	0	0	4	0.74	1	0.32	4	0.76	4	0.8	5	0.82	3	0.57	4.81485	0.0461551	0.135385	4.83721	0.0449101	0.116322	-0.350597	0.86643	0.984352	.	.	.	.	.	.	.	.	.	.	.	.	.	.
C12108	724	109.14	632	96.36	370	34.87	203	33.14	293	28.22	546	55.74	709	58.44	554	52.53	-0.749408	0.00150413	0.00790619	-0.769118	0.000200052	0.0010955	0.262688	0.239061	0.450413	.	.	C12108_i1|m.6880	207-776[+]	.	PF04949.10^Transcrip_act^Transcriptional activator^38-185^E:1.5e-73	.	.	.	.	.	.	.	.	.	.	C12108_i1|m.6881	754-308[-]	.	.	.	.	.	.
C1211	0	0	0	0	1	0.09	2	0.29	4	0.35	9	0.83	18	1.34	8	0.68	4.52079	0.100218	0.243735	6.33692	0.000142981	0.000809325	1.45599	0.0851991	0.219531	.	.	.	.	.	.	.	.	.	.	.	.	.	.
C12110	0	0	0	0	2	0.31	3	0.8	0	0	8	1.32	4	0.54	5	0.78	4.15532	0.261586	0.481712	5.34149	0.0108105	0.0362877	0.869985	0.455295	0.685586	.	.	.	.	.	.	.	.	.	.	.	.	.	.
C12111	0	0	5	6.54	1	0.7	0	0	0	0	7	5.06	9	5.85	11	8.39	-2.13406	0.370272	0.605365	1.22118	0.287758	0.450945	3.63334	0.00250307	0.0136887	.	.	.	.	.	.	.	.	.	.	.	.	.	.
C12113	0	0	6	0.9	1	0.09	3	0.48	0	0	0	0	0	0	2	0.19	-0.481107	0.810937	0.956222	-2.51272	0.243199	0.401834	-1.75868	0.331506	0.563009	.	.	C12113_i1|m.6884	2-1303[+]	.	PF04788.9^DUF620^Protein of unknown function (DUF620)^128-434^E:6.2e-90	.	.	.	.	.	.	.	.	.	.	C12113_i1|m.6885	651-289[-]	.	.	.	.	.	.
C12118	1	0.24	2	0.48	1	0.15	0	0	1	0.15	1	0.16	0	0	0	0	-0.627778	1	1	-2.32513	0.282407	0.444775	-1.3725	1	1	.	.	C12118_i1|m.6890	1-378[+]	.	.	.	.	.	.	.	.	.	.
C12119	0	0	0	0	4	0.33	2	0.29	11	0.93	22	1.97	30	2.16	38	3.15	5.70564	0.00618743	0.0265825	7.70496	7.25e-09	8.16e-08	1.60341	0.00375003	0.0192618	.	.	C12119_i1|m.6891	1122-712[-]	.	.	.	.	.	.	.	.	.	.
C12120	0	0	0	0	2	0.27	0	0	0	0	9	1.31	3	0.36	7	0.96	2.77123	0.832152	0.968918	5.50593	0.00798183	0.0281889	2.34852	0.070153	0.190297	.	.	.	.	.	.	.	.	.	.	.	.	.	.
C12121	0	0	0	0	0	0	4	2.9	6	2.58	0	0	2	0.75	0	0	5.06996	0.0700044	0.185618	2.44802	0.822178	0.925222	-2.96302	0.0545848	0.158926	.	.	.	.	.	.	.	.	.	.	.	.	.	.
C12122	2	0.41	0	0	2	0.25	1	0.22	5	0.65	0	0	0	0	2	0.26	1.72902	0.411647	0.646758	-1.00998	0.731254	0.859555	-2.51136	0.0682916	0.186781	.	.	C12122_i1|m.6892	1-327[+]	.	.	.	.	.	.	.	.	.	.
C12123	1	0.42	0	0	0	0	1	0.43	4	1.03	2	0.53	3	0.66	0	0	1.93243	0.54457	0.757181	0.992897	0.792914	0.906696	-0.754993	0.843155	0.972306	.	.	C12123_i1|m.6893	663-343[-]	.	.	.	.	.	.	.	.	.	.
C12124	0	0	1	0.26	0	0	4	1.09	1	0.16	0	0	7	0.97	1	0.16	2.13436	0.487455	0.709247	1.58561	0.501836	0.667894	-0.37499	0.893868	1	.	.	.	.	.	.	.	.	.	.	.	.	.	.
C12125	0	0	0	0	0	0	4	1.15	0	0	2	0.36	1	0.15	9	1.52	4.03609	0.431044	0.657118	4.86485	0.0962951	0.204854	0.505952	0.90279	1	.	.	C12125_i1|m.6894	247-600[+]	.	.	.	.	.	.	.	.	.	.
C12126	2	0.76	1	0.38	0	0	0	0	1	0.24	4	0.98	3	0.61	2	0.47	-1.43018	0.733046	0.913476	0.386483	0.92663	0.997255	2.10979	0.151108	0.330113	.	.	.	.	.	.	.	.	.	.	.	.	.	.
C12128	4	0.76	2	0.38	8	0.94	11	2.24	20	2.4	17	2.16	18	1.85	14	1.66	2.56607	0.00111122	0.00604916	1.81645	0.0122447	0.0403119	-0.488501	0.357775	0.588771	.	.	.	.	.	.	.	.	.	.	.	.	.	.
C12130	0	0	7	5.02	0	0	0	0	0	0	0	0	0	0	0	0	-4.58593	0.0939225	0.231984	-5.23453	0.0471582	0.12078	NA	NA	NA	.	.	.	.	.	.	.	.	.	.	.	.	.	.
C12131	142	61.99	144	62.84	31	8.04	21	9.49	69	18.42	43	11.9	78	17.97	79	21.08	-1.35739	0.000394664	0.0024238	-1.69965	1.89e-08	2.02e-07	-0.0631366	0.905026	1	.	.	.	.	.	.	.	.	.	.	.	.	.	.
C12132	0	0	0	0	2	0.51	4	1.76	2	0.52	5	1.35	9	2.02	15	3.89	4.76231	0.0557373	0.156961	6.08637	0.000825284	0.0039081	0.966039	0.310849	0.54101	.	.	.	.	.	.	.	.	.	.	.	.	.	.
C12133	0	0	5	0.78	0	0	4	0.67	1	0.1	6	0.63	8	0.68	5	0.49	0.109076	1	1	0.716839	0.537893	0.700019	0.953723	0.496682	0.724968	.	.	C12133_i1|m.6896	1255-776[-]	.	.	.	.	.	.	.	.	.	.	.	.	C12133_i1|m.6897	900-1256[+]	.	.	.	.	.	.
C12134	0	0	1	0.46	2	0.54	1	0.47	0	0	5	1.45	0	0	0	0	1.27326	0.989838	1	1.05286	0.871516	0.959075	-0.0184202	1	1	.	.	.	.	.	.	.	.	.	.	.	.	.	.
C12135	6	2.46	4	1.64	3	0.73	2	0.85	7	1.76	0	0	1	0.22	1	0.25	0.150171	1	1	-3.25123	0.00706119	0.0253865	-3.10121	0.00937221	0.0407585	.	.	.	.	.	.	.	.	.	.	.	.	.	.
C12136	0	0	1	0.46	7	1.89	0	0	0	0	0	0	2	0.48	0	0	2.27458	0.533581	0.750304	-0.18983	1	1	-2.26084	0.276005	0.497422	.	.	C12136_i1|m.6899	487-155[-]	.	.	.	.	.	.	.	.	.	.
C12141	0	0	0	0	4	1.6	0	0	2	0.83	1	0.42	1	0.36	2	0.84	4.20402	0.232493	0.443068	3.35883	0.513921	0.67872	-1.2147	0.502011	0.729226	.	.	.	.	.	.	.	.	.	.	.	.	.	.
C12143	0	0	0	0	4	2.79	9.76	12.02	4.33	3.16	13.3	9.54	19.54	12.61	9.96	7.54	5.94127	0.00306963	0.0146469	6.63597	1.44e-05	0.000100062	0.344109	0.699386	0.876733	.	.	.	.	.	.	.	.	.	.	.	.	.	.
C12145	2	0.96	0	0	0	0	1	0.5	0	0	2.64	0.8	0	0	0	0	-0.772367	0.753271	0.919898	-0.493869	0.898345	0.978589	0.560551	1	1	.	.	.	.	.	.	.	.	.	.	.	.	.	.
C12146	0	0	1	0.28	2	0.34	3	0.9	0	0	2.36	0.44	1	0.15	1	0.18	2.04672	0.532717	0.749451	0.722366	0.981017	1	-1.12674	0.520347	0.744021	.	.	.	.	.	.	.	.	.	.	.	.	.	.
C12147	0	0	0	0	2	0.66	0	0	4	1.36	3	1.05	1	0.29	0	0	4.21358	0.23472	0.446264	3.3675	0.57496	0.724908	-1.18861	0.542859	0.763458	.	.	.	.	.	.	.	.	.	.	.	.	.	.
C12148	4	1.93	0	0	2	0.57	0	0	4	1.17	7	2.12	6	1.52	4	1.17	0.382065	1	1	0.87889	0.530989	0.695443	0.725565	0.437186	0.667253	.	.	.	.	.	.	.	.	.	.	.	.	.	.
C12149	0	0	2	0.43	1	0.13	3	0.69	0	0	7	1	1	0.12	0	0	0.972782	0.94204	1	0.794899	0.923062	0.994663	0.0720406	1	1	.	.	.	.	.	.	.	.	.	.	.	.	.	.
C1215	1	46.35	0	0	0	0	0	0	0	0	0	0	3	54.94	2	33.73	NA	NA	NA	0.987278	0.792852	0.906696	3.49247	0.222668	0.430052	.	.	.	.	.	.	.	.	.	.	.	.	.	.
C12150	0	0	0	0	2	0.64	0	0	4	1.32	0	0	2	0.57	4	1.32	4.21352	0.234936	0.446264	3.88779	0.326546	0.494101	-0.700045	0.699499	0.876802	.	.	.	.	.	.	.	.	.	.	.	.	.	.
C12152	0	0	1	0.35	0	0	1	0.36	1	0.21	4	0.89	7	1.29	7	1.49	0.790917	1	1	2.76684	0.094686	0.202414	2.18606	0.0581303	0.16613	.	.	C12152_i1|m.6905	736-389[-]	.	.	.	.	.	.	.	.	.	.
C12153	0	0	1	0.33	0	0	0	0	0	0	9	1.91	6	1.05	9	1.81	NA	NA	NA	3.18705	0.0223912	0.0666308	5.68991	0.000276831	0.0020483	.	.	C12153_i1|m.6906	475-44[-]	.	.	.	.	.	.	.	.	.	.
C12157	0	0	0	0	8	4.97	9	9.84	6	3.89	0	0	5	2.85	4	2.67	6.22168	0.000268637	0.00172371	4.41886	0.163569	0.301553	-2.17223	0.00833318	0.037097	.	.	.	.	.	.	.	.	.	.	.	.	.	.
C12158	6	3.89	7	4.5	4	1.49	4	2.6	2	0.77	4	1.57	13	4.34	3	1.17	-0.428229	0.667233	0.859594	-0.57432	0.451886	0.618122	0.126383	1	1	.	.	C12158_i1|m.6911	3-536[+]	.	PF13359.3^DDE_Tnp_4^DDE superfamily endonuclease^120-177^E:6.7e-08	.	.	.	.	.	.	.	.	.	.	C12158_i1|m.6912	536-201[-]	.	.	.	.	.	.
C12159	7	4.01	11	6.27	6	2	1	0.58	8	2.75	0	0	9	2.68	5	1.73	-0.392682	0.587775	0.794818	-1.5411	0.07383	0.168493	-0.850207	0.44058	0.67076	.	.	.	.	.	.	.	.	.	.	.	.	.	.
C12161	3	0.57	2	0.38	0	0	0	0	0	0	0	0	1	0.1	0	0	-4.13142	0.103083	0.246936	-3.05012	0.114986	0.232753	NA	NA	NA	.	.	.	.	.	.	.	.	.	.	.	.	.	.
C12162	0	0	3	0.88	2	0.36	3	0.93	0	0	1	0.19	0	0	4	0.73	0.707847	0.79844	0.946538	-0.387188	0.849972	0.943267	-0.852811	0.722875	0.892881	.	.	C12162_i1|m.6915	1-315[+]	.	.	.	.	.	.	.	.	.	.
C12165	0	0	0	0	0	0	0	0	0	0	4	1.05	2	0.43	3	0.76	NA	NA	NA	4.45472	0.0954565	0.203409	4.32447	0.0462826	0.140412	.	.	.	.	.	.	.	.	.	.	.	.	.	.
C12166	0	0	0	0	2	0.26	1	0.22	0	0	6	0.84	5	0.57	0	0	3.37716	0.547859	0.759083	4.71533	0.126779	0.249754	1.00205	0.583521	0.794263	.	.	.	.	.	.	.	.	.	.	.	.	.	.
C12168	3	6.36	8	16.03	0	0	0	0	0	0	0	0	0	0	0	0	-5.21986	0.00836833	0.034264	-5.87112	0.00159198	0.0069633	NA	NA	NA	.	.	C12168_i1|m.6917	2-313[+]	.	.	.	.	.	.	.	.	.	.
C12169	1	2.66	1	2.49	3.37	4.12	1	2.18	6.86	8.88	0	0	3	3.54	6.67	9.19	2.16301	0.097581	0.238845	1.07042	0.674718	0.813407	-0.876654	0.426273	0.65615	.	.	.	.	.	.	.	.	.	.	.	.	.	.
C1217	0	0	1	0.17	1	0.1	3	0.53	2	0.21	0	0	0	0	2	0.21	2.25744	0.360609	0.594559	-0.134426	1	1	-2.22642	0.13279	0.301071	.	.	.	.	.	.	.	.	.	.	.	.	.	.
C12170	3	7.75	5	12.1	14.63	17.48	7	14.92	9.14	11.57	3	3.58	2	2.3	3.33	4.48	1.81493	0.0172513	0.0620994	-1.13274	0.32248	0.490105	-2.675	0.00013441	0.00109114	.	.	.	.	.	.	.	.	.	.	.	.	.	.
C12172	2	1.57	3	2.32	0	0	0	0	0	0	3	1.38	2	0.79	1	0.46	-4.12966	0.102307	0.24656	-0.868203	0.594545	0.743702	3.7722	0.120793	0.281444	.	.	.	.	.	.	.	.	.	.	.	.	.	.
C12173	3	1.18	1	0.39	0	0	0	0	5	1.21	0	0	0	0	0	0	0.143005	1	1	-4.45239	0.0701477	0.162606	-4.18628	0.182267	0.374983	.	.	.	.	.	.	.	.	.	.	.	.	.	.
C12175	2	0.33	0	0	0	0	1	0.18	4	0.43	4	0.45	0	0	3	0.32	1.10939	0.803254	0.948776	0.617795	1	1	-0.266592	0.862072	0.9822	.	.	.	.	.	.	.	.	.	.	.	.	.	.
C12176	62	74.83	78	91.31	13	8.29	4	4.49	10	6.66	0	0	1	0.59	0	0	-2.47065	5.68e-09	8.85e-08	-7.79423	1.35e-30	7.73e-29	-4.97813	2.31e-06	2.84e-05	.	.	.	.	.	.	.	.	.	.	.	.	.	.
C12178	2	2.25	0	0	1	0.6	0	0	4	2.51	3	1.87	0	0	1	0.65	1.0412	0.932869	1	-0.130182	1	1	-0.931569	0.677212	0.861649	.	.	.	.	.	.	.	.	.	.	.	.	.	.
C12179	0	0	0	0	2	0.54	1	0.47	0	0	3	0.87	2	0.48	1	0.28	3.37716	0.547779	0.759083	3.89468	0.252193	0.410455	0.178257	1	1	.	.	.	.	.	.	.	.	.	.	.	.	.	.
C1218	2	0.77	0	0	0	0	2	0.8	5	1.19	0	0	0	0	2	0.47	1.59851	0.584801	0.792302	-1.00998	0.731248	0.859555	-2.38871	0.161713	0.345193	.	.	C1218_i1|m.738	412-20[-]	.	.	.	.	.	.	.	.	.	.
C12180	0	0	0	0	0	0	0	0	0	0	1	0.34	5	1.41	4	1.31	NA	NA	NA	4.57316	0.110426	0.22677	4.43524	0.0398772	0.12616	.	.	C12180_i1|m.6920	1-330[+]	.	.	.	.	.	.	.	.	.	.
C12182	0	0	2	0.67	0	0	0	0	0	0	2	0.44	0	0	2	0.41	-2.92277	0.433522	0.657118	-0.138139	0.905506	0.981152	3.25233	0.338436	0.568605	.	.	.	.	.	.	.	.	.	.	.	.	.	.
C12186	0	0	0	0	2	0.57	5	2.47	7	2.05	1	0.3	1	0.25	0	0	5.51415	0.00984886	0.0391746	2.48375	0.785188	0.901139	-3.37693	0.00460007	0.0228234	.	.	.	.	.	.	.	.	.	.	.	.	.	.
C12189	0	0	0	0	2	0.56	0	0	0	0	2	0.6	0	0	2	0.58	2.76975	0.835451	0.968918	3.37963	0.403393	0.576109	0.257134	1	1	.	.	.	.	.	.	.	.	.	.	.	.	.	.
C1219	0	0	0	0	5	0.73	5	1.27	3	0.45	0	0	0	0	2	0.3	5.40625	0.00921172	0.0371369	2.5057	0.824731	0.925222	-3.27206	0.00540419	0.0260256	.	.	.	.	.	.	.	.	.	.	.	.	.	.
C12191	117	13.78	120	14.31	190	14.08	122	15.64	176	13.31	87	6.99	92	5.95	83	6.17	0.948824	0.000268851	0.00172456	-1.03389	5.05e-05	0.000312908	-1.70011	4.65e-12	1.35e-10	.	.	C12191_i1|m.6934	136-1221[+]	.	PF03141.13^Methyltransf_29^Putative S-adenosyl-L-methionine-dependent methyltransferase^200-304^E:2.9e-06	.	.	.	.	.	GO:0008168^molecular_function^methyltransferase activity	.	.	.	.	C12191_i1|m.6935	800-456[-]	.	.	.	.	.	.
C12193	4.52	1.96	7.61	3.3	1	0.26	1	0.45	0	0	0	0	0	0	0	0	-2.5886	0.0468763	0.136968	-6.10783	0.000375336	0.00192818	-3.09967	0.336899	0.568054	.	.	.	.	.	.	.	.	.	.	.	.	.	.
C12194	6.48	1.7	1.39	0.37	0	0	1	0.28	0	0	4	0.69	4	0.57	3	0.49	-2.47834	0.275259	0.497524	-0.510332	0.65179	0.795297	2.32166	0.214631	0.42073	.	.	.	.	.	.	.	.	.	.	.	.	.	.
C12196	0	0	0	0	2	0.36	1	0.31	0	0	4	0.78	0	0	6	1.1	3.37716	0.547876	0.759083	4.62354	0.132132	0.257157	0.885376	0.585631	0.794263	.	.	.	.	.	.	.	.	.	.	.	.	.	.
C12197	0	0	0	0	5	2.78	1	0.98	1	0.58	2	1.16	0	0	2	1.19	4.46365	0.11483	0.268234	3.37963	0.403341	0.576109	-1.44778	0.31059	0.540653	.	.	.	.	.	.	.	.	.	.	.	.	.	.
C12198	0	0	0	0	0	0	2	0.75	3	0.67	0	0	0	0	4	0.88	4.10218	0.251102	0.467392	3.37963	0.534277	0.697718	-1.11127	0.606554	0.80471	.	.	.	.	.	.	.	.	.	.	.	.	.	.
C12199	0	0	3	1.23	0	0	0	0	1	0.25	0	0	0	0	1	0.25	-1.43736	0.751535	0.919898	-2.32622	0.365024	0.535783	-0.5677	1	1	.	.	.	.	.	.	.	.	.	.	.	.	.	.
C122	0	0	0	0	5.95	1.53	4.11	1.83	5	1.32	0	0	1	0.23	0	0	5.57403	0.00336122	0.0157983	NA	NA	NA	-4.18729	0.000227752	0.00172605	.	.	.	.	.	.	.	.	.	.	.	.	.	.
C1220	0	0	0	0	8	2.67	1	0.58	4	1.38	5	1.77	4	1.19	0	0	5.30406	0.018359	0.0653078	4.43922	0.164773	0.302727	-1.2163	0.294307	0.52061	.	.	.	.	.	.	.	.	.	.	.	.	.	.
C12200	2	0.77	0	0	1	0.23	0	0	0	0	5	1.24	5	1.03	0	0	-0.939491	0.749792	0.919898	1.06205	0.785369	0.901139	2.27286	0.1699	0.357124	.	.	.	.	.	.	.	.	.	.	.	.	.	.
C12201	3	0.35	2	0.24	3	0.22	2	0.26	3	0.23	1	0.08	5	0.32	10	0.74	0.559003	0.776895	0.937977	0.481798	0.835318	0.933836	0.173587	1	1	.	.	C12201_i1|m.6939	1321-776[-]	.	PF13966.3^zf-RVT^zinc-binding in reverse transcriptase^37-76^E:1.3e-09	.	.	.	.	.	.	.	.
C12202	9	1.54	10	1.73	2	0.21	0	0	0	0	0	0	1	0.09	0	0	-3.16703	0.00258159	0.0126046	-4.92995	5.27e-05	0.000325369	-1.37927	1	1	.	.	C12202_i1|m.6940	649-245[-]	.	.	.	.	.	.	.	.	.	.	.	.	C12202_i1|m.6941	948-649[-]	.	.	.	.	.	.
C12205	12.98	2.75	3	0.64	3.46	0.45	2.36	0.54	11.47	1.54	2	0.28	3	0.35	2	0.27	-0.128638	0.955252	1	-2.30645	0.0216926	0.0648324	-1.8963	0.0554204	0.160572	.	.	C12205_i1|m.6945	3-1001[+]	.	PF00036.29^EF-hand_1^EF hand^103-127^E:4e-06`PF13405.3^EF-hand_6^EF-hand domain^103-128^E:1.9e-05`PF13202.3^EF-hand_5^EF hand^104-126^E:7.6e-05`PF13833.3^EF-hand_8^EF-hand domain pair^106-127^E:0.013`PF13202.3^EF-hand_5^EF hand^318-332^E:0.079	.	.	.	.	.	GO:0005509^molecular_function^calcium ion binding	.	.
C12206	20.02	4.04	10	2.03	17.54	2.19	8.64	1.87	13.53	1.73	2	0.27	2	0.22	8	1.01	0.343989	0.582464	0.789668	-2.45003	0.0017465	0.00754794	-2.51883	0.000106417	0.000889384	.	.	C12206_i1|m.6946	3-1037[+]	.	PF00036.29^EF-hand_1^EF hand^103-127^E:4.2e-06`PF13405.3^EF-hand_6^EF-hand domain^103-128^E:2e-05`PF13202.3^EF-hand_5^EF hand^104-126^E:8e-05`PF13833.3^EF-hand_8^EF-hand domain pair^106-127^E:0.014`PF13202.3^EF-hand_5^EF hand^330-344^E:0.082	.	.	.	.	.	GO:0005509^molecular_function^calcium ion binding	.	.
C12208	0	0	1	0.11	0	0	1	0.12	10	0.72	4	0.31	2	0.12	1	0.07	2.97746	0.219662	0.424538	1.46918	0.480875	0.646563	-1.33075	0.315705	0.546307	.	.	C12208_i1|m.6949	469-131[-]	.	.	.	.	.	.	.	.	.	.
C12209	0	0	0	0	5	0.57	9	1.77	11	1.27	4	0.49	3	0.3	3	0.34	6.33739	0.000212511	0.00139835	4.59368	0.0645866	0.153337	-2.11485	0.00510737	0.0248276	.	.	.	.	.	.	.	.	.	.	.	.	.	.
C1221	50.8	61.8	46	54.26	21.02	13.5	5	5.65	7	4.69	2	1.33	4.21	2.49	5	3.46	-1.67085	0.000741896	0.00425666	-4.26877	7.49e-17	1.8e-15	-2.3	0.00291086	0.0155814	.	.	C1221_i1|m.739	1-429[+]	.	.	.	.	.	.	.	.	.	.
C12211	0	0	3	0.78	0	0	0	0	1	0.16	1	0.17	2	0.28	6	0.97	-1.43736	0.751542	0.919898	0.389838	0.959252	1	2.10236	0.196236	0.394665	.	.	.	.	.	.	.	.	.	.	.	.	.	.
C12212	0	0	2	0.54	1	0.16	1	0.29	2	0.34	3	0.53	1	0.15	4	0.67	0.822621	0.899837	1	0.781791	0.870598	0.958862	0.190229	1	1	.	.	C12212_i1|m.6950	624-265[-]	.	.	.	.	.	.	.	.	.	.
C12213	1	0.37	0	0	0	0	3	1.17	2	0.46	0	0	0	0	5	1.15	2.05375	0.532698	0.749451	1.03755	0.871162	0.959004	-0.893476	0.757691	0.916132	.	.	.	.	.	.	.	.	.	.	.	.	.	.
C1222	33.2	11.68	20	7.06	5.98	1.27	5	1.84	5	1.09	3	0.68	2.79	0.52	0	0	-1.78844	0.00178184	0.00915528	-4.2304	7.82e-10	9.78e-09	-2.15291	0.0154402	0.0609358	.	.	C1222_i1|m.740	728-42[-]	LET12_SOLLC^LET12_SOLLC^Q:74-186,H:1-99^37.19%ID^E:3e-06^RecName: Full=Homeobox protein knotted-1-like LET12;^Eukaryota; Viridiplantae; Streptophyta; Embryophyta; Tracheophyta; Spermatophyta; Magnoliophyta; eudicotyledons; Gunneridae; Pentapetalae; asterids; lamiids; Solanales; Solanaceae; Solanoideae; Solaneae; Solanum; Lycopersicon	.	.	.	ENOG410XPMQ^homeobox	.	GO:0005634^cellular_component^nucleus`GO:0003677^molecular_function^DNA binding`GO:0006355^biological_process^regulation of transcription, DNA-templated	.	.	.
C12222	1	0.32	1	0.32	164	31.59	179	59.89	209	41.3	78	16.12	39	6.63	61	11.98	7.85497	2.94e-39	3.56e-37	5.18464	1.98e-11	2.95e-10	-2.461	9.97e-13	3.15e-11	.	.	.	.	.	.	.	.	.	.	.	.	.	.
C12223	0	0	0	0	12	2.23	0	0	0	0	3	0.6	6	0.98	4	0.76	5.11197	0.129776	0.292769	4.94367	0.0341364	0.0938428	-0.553323	0.766798	0.922006	.	.	.	.	.	.	.	.	.	.	.	.	.	.
C12227	3	1.8	0	0	2	0.69	0	0	1	0.36	1	0.37	2	0.62	1	0.36	-0.151439	1	1	-0.714427	0.678371	0.816697	-0.316772	1	1	.	.	.	.	.	.	.	.	.	.	.	.	.	.
C12228	2	5.99	4	11.15	0	0	0	0	0	0	0	0	0	0	3	4.59	-4.37816	0.0626994	0.170621	-2.01564	0.242023	0.400306	2.86402	0.602747	0.802098	.	.	.	.	.	.	.	.	.	.	.	.	.	.
C12229	0	0	0	0	0	0	0	0	0	0	0	0	1	0.14	17	2.7	NA	NA	NA	5.43622	0.0779736	0.175077	5.2686	0.0351083	0.114369	.	.	C12229_i1|m.6964	191-721[+]	.	PF14303.3^NAM-associated^No apical meristem-associated C-terminal domain^76-169^E:1.6e-09`PF06049.9^LSPR^Coagulation Factor V LSPD Repeat^114-121^E:1.5`PF06049.9^LSPR^Coagulation Factor V LSPD Repeat^127-132^E:28	.	.	.	.	.	GO:0007596^biological_process^blood coagulation	.	.
C1223	0	0	0	0	0	0	0	0	0	0	5	0.94	6	0.92	5	0.89	NA	NA	NA	5.2424	0.0115578	0.0384101	5.10826	0.00423428	0.0213384	.	.	C1223_i1|m.741	3-788[+]	.	.	.	.	.	.	.	.	.	.
C12233	2	0.34	3	0.52	1	0.11	2	0.37	5	0.54	1	0.12	4	0.37	5	0.54	0.56597	0.800958	0.947124	-0.179529	1	1	-0.486329	0.738171	0.903866	.	.	.	.	.	.	.	.	.	.	.	.	.	.
C12234	0	0	0	0	0	0	7	2.45	0	0	3	0.65	0	0	0	0	4.82371	0.242336	0.457238	3.02184	0.636207	0.783277	-2.14346	0.321934	0.552216	.	.	.	.	.	.	.	.	.	.	.	.	.	.
C12239	15	7.97	9	4.76	0	0	0	0	0	0	30	9.89	43	11.92	39.3	12.65	-6.32828	1.94e-05	0.000161821	1.03285	0.0335577	0.092571	7.87507	1.58e-13	5.44e-12	.	.	C12239_i1|m.6982	389-3[-]	.	.	.	.	.	.	.	.	.	.
C1224	0	0	0	0	0	0	0	0	0	0	4	1.69	6	2.16	1	0.42	NA	NA	NA	4.70506	0.0871829	0.191008	4.58047	0.0429568	0.133276	.	.	.	.	.	.	.	.	.	.	.	.	.	.
C12240	60	12.28	74	15.29	37	4.69	20	4.39	32	4.15	509	69.66	667	74.14	482.7	61.81	-0.687511	0.0398328	0.120506	2.44166	3.83e-19	1.09e-17	3.41324	8.2e-34	1.18e-31	.	.	C12240_i1|m.6983	3-389[+]	.	.	.	.	.	.	.	.	.	.
C12241	0	0	2.2	0.33	67.84	6.39	15.96	2.61	72.04	6.94	111.61	11.39	96.09	7.92	119.17	11.3	5.91868	1.97e-12	4.75e-11	6.04997	7.85e-23	2.86e-21	0.34031	0.360219	0.590862	.	.	C12241_i1|m.6984	169-1050[+]	.	.	.	.	.	.	.	.	.	.	.	.	C12241_i1|m.6985	515-835[+]	.	.	.	.	.	.
C12242	144	20.33	99.8	14.25	14.16	1.25	38.04	5.82	23.96	2.16	164.39	15.75	210.91	16.3	183.83	16.34	-1.66479	0.000541018	0.00320921	0.0129192	0.974678	1	1.95914	3.57e-06	4.23e-05	.	.	C12242_i1|m.6986	169-1116[+]	.	.	.	.	.	.	.	.	.	.	.	.	C12242_i1|m.6987	515-901[+]	.	.	.	.	.	.
C12243	1	0.1	2	0.19	8	0.48	9	0.94	17	1.04	4	0.26	8	0.42	11	0.66	3.29589	0.000356307	0.00221662	1.69402	0.121074	0.241345	-1.36949	0.0227748	0.0824485	.	.	.	.	.	.	.	.	.	.	.	.	.	.
C12244	1	0.22	0	0	0	0	0	0	2	0.28	1	0.15	3	0.36	3	0.42	0.689232	1	1	1.45421	0.46278	0.630427	0.928644	0.578323	0.790541	.	.	.	.	.	.	.	.	.	.	.	.	.	.
C12245	0	0	0	0	2	0.2	3	0.52	1	0.1	1	0.11	1	0.09	3	0.3	4.35792	0.136266	0.302781	3.65589	0.370241	0.540509	-1.06291	0.528422	0.751102	.	.	.	.	.	.	.	.	.	.	.	.	.	.
C12251	426.85	43.27	294.76	30.29	87.24	5.58	86.32	9.55	124.82	8.15	265.62	18.46	216.13	12.06	222.32	14.25	-1.34785	6.85e-06	6.29e-05	-1.2087	4.34e-06	3.32e-05	0.420757	0.134172	0.303206	.	.	C12251_i1|m.6994	215-844[+]	.	PF11317.5^DUF3119^Protein of unknown function (DUF3119)^70-197^E:1.5e-46	.	.	.	.	.	.	.	.
C12252	12	1.97	12	1.99	3	0.31	0	0	1	0.1	1	0.11	5	0.45	2	0.21	-2.61098	0.00247261	0.0121333	-2.71324	0.00039793	0.00203207	0.221858	1	1	.	.	C12252_i1|m.6995	307-1125[+]	.	PF13966.3^zf-RVT^zinc-binding in reverse transcriptase^12-80^E:1.9e-20	.	.	.	.	.	.	.	.	.	.	C12252_i1|m.6996	2-304[+]	.	.	.	.	.	.
C12253	0	0	0	0	1	0.1	5	0.88	0	0	0	0	0	0	4	0.41	4.51229	0.214824	0.418442	3.37963	0.534271	0.697718	-1.52832	0.475771	0.705039	.	.	.	.	.	.	.	.	.	.	.	.	.	.
C12254	0	0	2	0.63	5	0.95	1	0.33	0	0	17	3.46	23	3.85	4	0.77	1.32656	0.693303	0.881538	3.14447	0.0076907	0.0273306	2.04218	0.0334102	0.110275	.	.	.	.	.	.	.	.	.	.	.	.	.	.
C12255	0	0	4	1.9	0	0	0	0	4	1.16	0	0	4	1	5	1.45	-0.152726	1	1	-0.0256172	1	1	0.379743	0.876115	0.989572	.	.	.	.	.	.	.	.	.	.	.	.	.	.
C1226	0	0	1	0.47	1	0.28	1	0.49	2	0.58	2	0.6	0	0	2	0.58	1.64307	0.56636	0.773479	0.740097	0.790104	0.904847	-0.727035	0.77932	0.930977	.	.	.	.	.	.	.	.	.	.	.	.	.	.
C12265	0	0	2	0.28	2	0.17	4	0.6	0	0	2	0.19	4	0.3	0	0	1.50827	0.600367	0.807804	0.346306	1	1	-0.912973	0.514559	0.739267	.	.	.	.	.	.	.	.	.	.	.	.	.	.
C12266	3	0.56	1	0.19	3	0.35	1	0.2	3	0.36	0	0	1	0.1	11	1.3	0.651482	0.694238	0.882311	0.410241	0.941592	1	0.00335815	1	1	.	.	.	.	.	.	.	.	.	.	.	.	.	.
C1227	4	2.5	1	0.62	0	0	0	0	0	0	0	0	0	0	1	0.37	-4.13361	0.128805	0.291147	-3.02839	0.142437	0.271772	NA	NA	NA	.	.	.	.	.	.	.	.	.	.	.	.	.	.
C12271	84	16.37	101	19.87	34	4.11	21	4.4	39	4.82	66	8.62	67	7.1	44	5.37	-1.0722	0.00067613	0.00391842	-1.24354	3.37e-05	0.000216395	0.11726	0.758012	0.916276	.	.	C12271_i1|m.7013	296-1063[+]	.	.	.	.	.	.	.	.	.	.
C12277	0	0	0	0	3	0.38	1	0.22	7	0.91	4	0.55	0	0	3	0.39	5.08601	0.033343	0.104835	4.13424	0.252108	0.410455	-1.32477	0.225521	0.43322	.	.	C12277_i1|m.7020	42-371[+]	.	.	.	.	.	.	.	.	.	.
C1228	5	3.33	2	1.32	0	0	0	0	0	0	1	0.4	0	0	0	0	-4.59448	0.040887	0.122775	-3.49622	0.042446	0.11137	NA	NA	NA	.	.	.	.	.	.	.	.	.	.	.	.	.	.
C12286	4	0.88	4	0.89	1	0.14	0	0	2	0.28	0	0	4	0.48	0	0	-1.44316	0.217995	0.422364	-2.10662	0.131057	0.255695	-0.333469	1	1	.	.	C12286_i1|m.7033	600-911[+]	.	.	.	.	.	.	.	.	.	.
C12287	6455	813.14	8846	1128.26	4198	332.17	1844	252.6	3984	321.97	392	33.65	589	40.7	424	33.68	-0.741398	0.00491003	0.0218527	-4.63423	3.4e-78	1.74e-75	-3.60795	1.46e-41	3.16e-39	.	.	C12287_i1|m.7034	380-24[-]	.	.	.	.	.	.	.	.	.	.
C12288	2	0	2	0	0	0	2	242.08	1	66.66	0	0	0	0	0	0	-0.383903	1	1	-4.45323	0.0575662	0.140873	-3.69956	0.233804	0.443629	.	.	.	.	.	.	.	.	.	.	.	.	.	.
C12289	9	4.33	2	0.96	6	1.7	3	1.48	1	0.29	3	0.91	7	1.77	2	0.59	-0.217354	0.947771	1	-1.04511	0.308941	0.475905	-0.548131	0.672534	0.857881	.	.	.	.	.	.	.	.	.	.	.	.	.	.
C12292	2	0.42	1	0.21	2	0.26	1	0.22	0	0	0	0	0	0	0	0	-0.0739363	1	1	-4.05951	0.111181	0.227213	-3.59683	0.219254	0.426539	.	.	.	.	.	.	.	.	.	.	.	.	.	.
C12294	6	1.26	3	0.63	0	0	0	0	3	0.4	5	0.7	3	0.34	8	1.05	-1.61502	0.266176	0.487049	-0.329675	0.866233	0.955751	1.56831	0.24516	0.458344	.	.	C12294_i1|m.7039	1012-611[-]	.	.	.	.	.	.	.	.	.	.
C12297	37	881.84	46	1035.91	10	76.44	2	28.46	17.92	148.09	1	7.16	0	0	0	0	-1.59977	0.00235512	0.01162	-7.03759	4.04e-20	1.24e-18	-5.07727	9.83e-06	0.000106584	.	.	.	.	.	.	.	.	.	.	.	.	.	.
C123	64.99	28.2	48	20.83	10	2.58	14	6.29	16	4.25	20	5.5	11.65	2.67	5.47	1.45	-1.55451	0.000359958	0.00223534	-2.77129	4.72e-09	5.43e-08	-0.937157	0.124343	0.287557	.	.	.	.	.	.	.	.	.	.	.	.	.	.
C1230	11	8.18	5	3.67	2	0.84	0	0	0	0	0	0	0	0	0	0	-2.93296	0.0138085	0.0517652	-6.40215	8.71e-05	0.000515849	-2.98508	0.588753	0.794263	.	.	.	.	.	.	.	.	.	.	.	.	.	.
C12300	6	1.19	10.18	2.03	3.06	0.38	3	0.64	4	0.5	10	1.33	6	0.65	6.78	0.84	-0.73875	0.440801	0.661127	-0.639433	0.377568	0.546772	0.384849	0.793753	0.940554	.	.	C12300_i1|m.7045	804-400[-]	.	.	.	.	.	.	.	.	.	.
C12301	2	0.28	9	1.26	2	0.17	0	0	1	0.09	0	0	3	0.23	0	0	-1.89712	0.133812	0.299549	-2.92034	0.0281703	0.0801221	-0.685432	0.785484	0.935408	.	.	C12301_i1|m.7046	258-1166[+]	.	PF03398.11^Ist1^Regulator of Vps4 activity in the MVB pathway^1-81^E:1.3e-15	.	.	.	.	.	GO:0015031^biological_process^protein transport	.	.
C12303	1	2.04	0	0	0	0	0	0	1	1.04	7	6.98	2	1.87	11	12.06	-0.0988647	1	1	2.94498	0.0429888	0.11242	3.23169	0.0124018	0.0510451	.	.	.	.	.	.	.	.	.	.	.	.	.	.
C12308	0	0	1	0.19	0	0	2	0.4	0	0	0	0	1	0.1	6	0.69	0.950743	1	1	1.4741	0.590723	0.740266	0.696475	0.851882	0.976931	.	.	.	.	.	.	.	.	.	.	.	.	.	.
C12309	1	0.19	0	0	0	0	0	0	0	0	2	0.26	4	0.42	0	0	NA	NA	NA	1.22841	0.650908	0.794735	3.74788	0.159134	0.341507	.	.	.	.	.	.	.	.	.	.	.	.	.	.
C1231	2	0.87	5	2.16	1	0.26	0	0	0	0	0	0	1	0.23	0	0	-2.57684	0.115091	0.268458	-3.5223	0.0421831	0.110844	-0.572769	1	1	.	.	.	.	.	.	.	.	.	.	.	.	.	.
C12310	0	0	2	0.53	0	0	1	0.28	0	0	1	0.17	4	0.57	5	0.82	-0.763897	0.753227	0.919898	1.06275	0.7468	0.872346	2.1521	0.260713	0.477173	.	.	.	.	.	.	.	.	.	.	.	.	.	.
C12311	3	0.34	0	0	5	0.36	9	1.13	12	0.89	0	0	2	0.13	7	0.51	2.9405	0.00417184	0.0190195	0.391782	0.977263	1	-2.33213	0.00748005	0.0339677	.	.	.	.	.	.	.	.	.	.	.	.	.	.
C12313	3	0.76	1	0.25	0	0	0	0	1	0.16	5	0.84	0	0	5	0.79	-1.81406	0.459001	0.679234	0.168587	1	1	2.28922	0.17037	0.357777	.	.	.	.	.	.	.	.	.	.	.	.	.	.
C12314	2	0.33	1	0.17	2	0.21	2	0.36	7	0.74	0	0	6	0.54	2	0.21	1.67164	0.202839	0.402759	0.184724	1	1	-1.23499	0.326068	0.556378	.	.	C12314_i1|m.7054	909-475[-]	.	.	.	.	.	.	.	.	.	.
C12315	0	0	0	0	11	1.34	4	0.84	5	0.62	4	0.53	10	1.07	0	0	5.95674	0.00111053	0.00604653	5.01944	0.0746266	0.169762	-1.28638	0.156296	0.337634	.	.	.	.	.	.	.	.	.	.	.	.	.	.
C12318	0	0	0	0	4	0.51	5	1.11	4	0.52	11.74	1.62	9	1.01	14	1.81	5.40722	0.00845956	0.0345632	6.36139	9.09e-05	0.000536223	0.589708	0.404644	0.635921	.	.	.	.	.	.	.	.	.	.	.	.	.	.
C12319	0	0	0	0	2	0.25	0	0	1	0.13	4.26	0.56	6	0.64	0	0	3.30523	0.542192	0.75691	4.56682	0.159324	0.296225	0.921483	0.58151	0.79332	.	.	.	.	.	.	.	.	.	.	.	.	.	.
C1232	2	0.98	0	0	0	0	4	2.01	2	0.6	1	0.31	2	0.51	6	1.79	1.51192	0.601962	0.809318	0.934727	0.768243	0.889428	-0.355717	0.88496	0.995198	.	.	.	.	.	.	.	.	.	.	.	.	.	.
C12321	0	0	1	0.24	0	0	0	0	2	0.3	5	0.8	1	0.13	1	0.15	0.694962	1	1	1.48402	0.519842	0.684246	0.989407	0.620179	0.816044	.	.	.	.	.	.	.	.	.	.	.	.	.	.
C12322	0	0	2	1.02	0	0	0	0	0	0	0	0	0	0	2	0.62	-2.92279	0.432345	0.657118	-1.01335	0.731211	0.859555	2.37524	0.588396	0.794263	.	.	.	.	.	.	.	.	.	.	.	.	.	.
C12323	0	0	0	0	0	0	0	0	0	0	4	1.14	4	0.95	4	1.11	NA	NA	NA	4.84341	0.0430136	0.112424	4.71022	0.0162797	0.0635278	.	.	.	.	.	.	.	.	.	.	.	.	.	.
C12325	2	1.75	0	0	3	1.45	1	0.85	6	3.02	1	0.51	2	0.88	0	0	2.0291	0.271127	0.492745	-0.549778	0.711555	0.843816	-2.33256	0.0713229	0.192454	.	.	.	.	.	.	.	.	.	.	.	.	.	.
C12326	0	0	7	20.72	0	0	0	0	0	0	0	0	0	0	3	4.84	-4.58593	0.0938844	0.231964	-2.22872	0.285087	0.44769	2.86402	0.602723	0.802098	.	.	.	.	.	.	.	.	.	.	.	.	.	.
C12327	0	0	0	0	2	0.37	1	0.32	2	0.38	0	0	3	0.49	5	0.94	4.03574	0.154367	0.33175	4.27415	0.20962	0.35876	-0.127461	1	1	.	.	.	.	.	.	.	.	.	.	.	.	.	.
C12329	1	0.3	2	0.61	0	0	0	0	0	0	0	0	2	0.33	0	0	-3.44618	0.378684	0.6103	-1.60203	0.499613	0.66574	2.34157	0.586924	0.794263	.	.	C12329_i1|m.7068	3-614[+]	.	PF05097.9^DUF688^Protein of unknown function (DUF688)^31-95^E:0.00023	.	.	.	.	.	.	.	.
C12330	5	1.08	3	0.65	0	0	0	0	1	0.14	3	0.43	1	0.12	1	0.14	-2.75479	0.0657346	0.176396	-1.76227	0.131905	0.256819	1.33567	0.482794	0.711786	.	.	.	.	.	.	.	.	.	.	.	.	.	.
C12331	0	0	0	0	1	0.12	1	0.21	3	0.38	4	0.53	0	0	0	0	4.03783	0.178015	0.368278	3.39654	0.5354	0.697733	-0.985713	0.669426	0.855276	.	.	.	.	.	.	.	.	.	.	.	.	.	.
C12332	16	2.36	18	2.69	3	0.28	1	0.16	6	0.57	2	0.2	4	0.32	5	0.46	-1.84489	0.00676075	0.0286159	-2.76227	3.39e-05	0.000217336	-0.618172	0.63163	0.824677	.	.	C12332_i1|m.7069	579-995[+]	.	.	.	.	.	.	.	.	.	.	.	.	C12332_i1|m.7070	1304-942[-]	.	.	.	.	.	.
C12333	0	0	0	0	7	0.51	6	0.76	5	0.38	1	0.08	0	0	3	0.22	5.85154	0.00150468	0.00790619	3.37832	0.427695	0.596424	-2.85678	0.00458857	0.022777	.	.	.	.	.	.	.	.	.	.	.	.	.	.
C12335	1	0.37	3	1.12	0	0	0	0	0	0	1	0.24	0	0	4	0.92	-3.82679	0.206703	0.407944	-0.78368	0.662122	0.802705	3.53117	0.248265	0.462112	.	.	.	.	.	.	.	.	.	.	.	.	.	.
C12337	0	0	0	0	3	7.13	0	0	1	2.55	0	0	3	7.41	2	5.59	3.66659	0.407753	0.643646	3.62467	0.406366	0.577474	-0.400976	1	1	.	.	.	.	.	.	.	.	.	.	.	.	.	.
C12340	0	0	0	0	0	0	0	0	1	0.54	3	1.63	10	4.75	5	2.78	NA	NA	NA	5.38963	0.0127049	0.0414658	3.04243	0.0149566	0.0594192	.	.	C12340_i1|m.7073	2-463[+]	.	.	.	.	.	.	.	.	.	.	.	.	C12340_i1|m.7074	463-110[-]	.	.	.	.	.	.
C12344	2	0.43	0	0	8	1.05	0	0	2	0.27	1	0.14	11	1.27	3	0.4	1.9591	0.425507	0.657118	1.59509	0.446931	0.61436	-0.1473	1	1	.	.	.	.	.	.	.	.	.	.	.	.	.	.
C12345	0	0	0	0	1	0.31	0.42	0.23	0	0	0	0	8	2.22	0	0	NA	NA	NA	4.20523	0.398103	0.570441	1.92096	0.412361	0.643173	.	.	.	.	.	.	.	.	.	.	.	.	.	.
C12346	3	0.61	0	0	0	0	0	0	0	0	4	0.54	0	0	1	0.13	-3.45269	0.279598	0.500635	-0.374018	0.850044	0.943267	3.56703	0.253223	0.468346	.	.	.	.	.	.	.	.	.	.	.	.	.	.
C12347	0	0	0	0	0	0	1	0.5	5	1.48	3	0.92	3	0.77	2	0.59	4.27558	0.221862	0.427548	4.28096	0.120824	0.241022	-0.358276	0.86214	0.982227	.	.	.	.	.	.	.	.	.	.	.	.	.	.
C12348	1	1.14	7	7.78	7	4.27	0	0	5	3.18	0	0	0	0	0	0	0.386132	0.876844	0.99963	-5.42163	0.0156568	0.0495091	-5.37794	0.0114338	0.0478692	.	.	C12348_i1|m.7078	3-353[+]	.	.	.	.	.	.	.	.	.	.
C12349	0	0	0	0	8	0.97	10	2.1	7	0.87	0	0	0	0	1	0.12	6.34484	0.000153433	0.00104525	NA	NA	NA	-4.95923	3.21e-06	3.84e-05	.	.	.	.	.	.	.	.	.	.	.	.	.	.
C1235	128	17.25	68	9.28	226	19.1	105	15.37	180	15.54	761	69.74	810	59.81	585	49.68	1.26117	0.000281461	0.00179898	2.27696	8.07e-13	1.37e-11	1.29752	2.74e-07	4.02e-06	.	.	C1235_i1|m.744	181-1056[+]	.	PF13174.3^TPR_6^Tetratricopeptide repeat^162-190^E:0.01`PF13432.3^TPR_16^Tetratricopeptide repeat^163-217^E:7e-07	.	.	.	.	.	GO:0005515^molecular_function^protein binding	.	.
C12350	6	3.33	0	0	0	0	0	0	2	0.67	0	0	3	0.87	2	0.67	-1.58547	0.427834	0.657118	-1.39008	0.451033	0.617416	0.473867	0.783775	0.934321	.	.	.	.	.	.	.	.	.	.	.	.	.	.
C12351	0	0	1	0.79	2	0.9	0	0	4	1.86	3	1.41	0	0	0	0	2.11405	0.506645	0.727711	0.381764	1	1	-1.52216	0.415192	0.646243	.	.	.	.	.	.	.	.	.	.	.	.	.	.
C12352	3	0.84	3	0.84	2	0.34	4	1.18	3	0.52	1	0.18	3	0.45	3	0.52	0.518853	0.75479	0.920356	-0.922301	0.43836	0.606651	-1.17892	0.281981	0.505289	.	.	.	.	.	.	.	.	.	.	.	.	.	.
C12353	4	1.49	0	0	2	0.45	3	1.17	2	0.46	7	1.68	9	1.79	6	1.38	0.721926	0.729142	0.913476	1.23616	0.246303	0.405611	0.789212	0.392901	0.625436	.	.	.	.	.	.	.	.	.	.	.	.	.	.
C12354	1	0.43	2	0.85	3	0.76	1	0.44	0	0	2	0.54	0	0	1	0.26	0.289981	0.910576	1	-1.05594	0.663739	0.803669	-1.06839	0.595634	0.797968	.	.	.	.	.	.	.	.	.	.	.	.	.	.
C12355	0	0	2.71	0.95	1.26	0.27	2.94	1.08	0	0	8.06	1.82	6.85	1.28	6.59	1.42	0.453377	0.942151	1	1.63605	0.147295	0.278818	1.5183	0.146937	0.323756	.	.	.	.	.	.	.	.	.	.	.	.	.	.
C12356	19	1.15	12.29	0.76	22.74	0.88	12.06	0.8	22	0.86	42.94	1.8	80.15	2.69	54.41	2.09	0.767773	0.138849	0.306968	1.31646	0.00277169	0.0113158	0.825254	0.0241439	0.0864104	.	.	C12356_i1|m.7079	1130-765[-]	.	.	.	.	.	.	.	.	.	.	.	.	C12356_i1|m.7080	2359-2015[-]	.	.	.	.	.	.
C12357	1	0.28	0	0	0	0	5	1.48	4	0.7	4	0.73	4	0.6	8	1.38	2.86918	0.217503	0.421558	2.61349	0.0575677	0.140873	-0.0776088	1	1	.	.	.	.	.	.	.	.	.	.	.	.	.	.
C12359	0	0	0	0	1	0.14	1	0.24	6	0.85	17	2.54	8	0.97	4	0.56	4.65655	0.0967541	0.237347	6.09769	0.00151712	0.00667766	1.07575	0.247544	0.461441	.	.	.	.	.	.	.	.	.	.	.	.	.	.
C12361	3	0.41	1	0.14	8.19	0.7	17	2.52	6	0.53	0	0	0	0	4	0.34	2.88993	0.00487487	0.0217241	-1.07672	0.552827	0.708223	-3.74431	0.000382822	0.00271372	.	.	C12361_i1|m.7085	3-449[+]	.	.	.	.	.	.	.	.	.	.	.	.	C12361_i1|m.7086	439-113[-]	.	.	.	.	.	.
C12362	0	0	0	0	5.81	0.47	0	0	1	0.08	0	0	3	0.21	0	0	4.39503	0.213676	0.416707	2.93117	0.839653	0.936854	-1.79262	0.360113	0.590849	.	.	C12362_i1|m.7087	3-335[+]	.	.	.	.	.	.	.	.	.	.
C12363	1	0.4	0	0	5	1.21	0	0	4	0.99	4	1.03	5	1.07	4	0.99	2.65525	0.260829	0.48083	2.31286	0.111063	0.227213	-0.199051	1	1	.	.	.	.	.	.	.	.	.	.	.	.	.	.
C12368	4	2.02	0	0	1	0.3	0	0	0	0	0	0	1	0.26	5	1.53	-1.84533	0.518035	0.739636	-0.549006	0.814861	0.922653	1.57372	0.419324	0.649935	.	.	.	.	.	.	.	.	.	.	.	.	.	.
C12369	0	0	0	0	6	1.54	5	2.23	9	2.38	4	1.09	5	1.14	5	1.32	5.97978	0.00075166	0.00430271	5.05617	0.022543	0.0670092	-1.29625	0.0613789	0.172888	.	.	.	.	.	.	.	.	.	.	.	.	.	.
C12370	0	0	0	0	5	0.47	1	0.16	2	0.19	1	0.1	10	0.83	2	0.19	4.64858	0.0713449	0.188515	4.90812	0.0759881	0.171744	-0.0954636	1	1	.	.	.	.	.	.	.	.	.	.	.	.	.	.
C12372	4	0.7	2	0.35	0	0	3	0.57	0	0	3	0.35	0	0	0	0	-0.834485	0.673532	0.864861	-2.00404	0.242697	0.401162	-0.931134	0.706898	0.881602	.	.	C12372_i1|m.7089	213-581[+]	.	.	.	.	.	.	.	.	.	.
C12373	0	0	3	2.07	4	1.59	2	1.39	0	0	0	0	2	0.71	0	0	0.867616	0.677489	0.86781	-1.61566	0.564458	0.717786	-2.19798	0.194204	0.391749	.	.	.	.	.	.	.	.	.	.	.	.	.	.
C12377	0	0	0	0	1	0.31	5	2.67	5	1.58	1	0.32	2	0.55	2	0.63	5.2104	0.0309872	0.0990633	3.64358	0.345392	0.51599	-1.92766	0.0657032	0.182057	.	.	.	.	.	.	.	.	.	.	.	.	.	.
C12378	0	0	1	0.45	0	0	0	0	0	0	3	0.86	2	0.48	3	0.83	NA	NA	NA	1.65058	0.345057	0.515832	4.15796	0.0678235	0.185825	.	.	.	.	.	.	.	.	.	.	.	.	.	.
C12379	0	0	0	0	0	0	1	0.5	3	0.88	0	0	2	0.51	3	0.88	3.75475	0.324008	0.555042	3.63939	0.411442	0.581185	-0.477689	1	1	.	.	.	.	.	.	.	.	.	.	.	.	.	.
C1238	4	1.96	4	1.95	0	0	1	0.5	2	0.59	3	0.92	2	0.51	1	0.3	-1.39588	0.33169	0.561089	-1.52628	0.176752	0.317473	0.16555	1	1	.	.	.	.	.	.	.	.	.	.	.	.	.	.
C12380	0	0	0	0	1	0.22	3	1.16	0	0	5	1.19	5	0.98	4	0.91	3.90195	0.354787	0.588784	5.05719	0.0226447	0.0672409	0.8645	0.509008	0.73473	.	.	.	.	.	.	.	.	.	.	.	.	.	.
C12381	0	0	0	0	0	0	0	0	2	0.49	7	1.8	1	0.21	0	0	2.79483	0.834132	0.968918	4.31485	0.266328	0.426931	1.19882	0.551679	0.771067	.	.	.	.	.	.	.	.	.	.	.	.	.	.
C12382	0	0	1	0.29	0	0	1	0.3	0	0	7	1.3	0	0	0	0	0.0418659	1	1	1.50889	0.663269	0.803291	1.66472	0.608855	0.806751	.	.	.	.	.	.	.	.	.	.	.	.	.	.
C12383	2	2.74	1	1.32	0	0	0	0	0	0	0	0	2	1.31	1	0.77	-3.44875	0.379556	0.6103	-1.09111	0.468446	0.634155	2.84148	0.560406	0.776538	.	.	.	.	.	.	.	.	.	.	.	.	.	.
C12384	1	0.13	1	0.13	3	0.24	0	0	12	0.96	4	0.34	11	0.75	14	1.1	2.54677	0.095392	0.234741	2.56185	0.0291127	0.0822735	0.213099	0.870043	0.986409	.	.	.	.	.	.	.	.	.	.	.	.	.	.
C12385	2	1.59	4	3.14	0	0	3	2.34	0	0	8	3.74	8	3.22	2	0.94	-0.831175	0.673291	0.864831	0.387932	0.86895	0.957585	1.54014	0.280014	0.502783	.	.	.	.	.	.	.	.	.	.	.	.	.	.
C12387	0	0	0	0	0	0	1	0.15	2	0.18	7	0.67	22	1.7	5	0.44	3.39289	0.553708	0.762874	6.27926	0.000831268	0.0039311	2.54629	0.0249351	0.0886212	.	.	C12387_i1|m.7094	1-798[+]	.	.	.	.	.	.	.	.	.	.	.	.	C12387_i1|m.7095	829-1167[+]	.	.	.	.	.	.
C12388	0	0	0	0	0	0	0	0	0	0	4	1.24	9	2.34	2	0.6	NA	NA	NA	5.13076	0.0281091	0.0799848	5.00183	0.0128512	0.052562	.	.	.	.	.	.	.	.	.	.	.	.	.	.
C12389	0	0	0	0	1	0.13	6	1.35	7	0.93	4	0.56	3	0.34	1	0.13	5.54665	0.0134245	0.0505526	4.28271	0.145756	0.276502	-1.62368	0.130506	0.297466	.	.	C12389_i1|m.7096	349-41[-]	.	.	.	.	.	.	.	.	.	.
C1239	0	0	0	0	0	0	2	0.93	1	0.27	3	0.85	3	0.71	2	0.55	3.47772	0.425089	0.657118	4.28096	0.120814	0.241022	0.495066	1	1	.	.	.	.	.	.	.	.	.	.	.	.	.	.
C12391	0	0	0	0	13	1.44	6	1.15	17	1.92	7	0.84	0	0	1	0.11	6.78774	6.64e-06	6.12e-05	4.32672	0.2605	0.41956	-2.83773	0.000704984	0.00462559	.	.	.	.	.	.	.	.	.	.	.	.	.	.
C12392	1	0.85	0	0	0	0	1	0.83	0	0	4	1.98	0	0	8	4	0.0382308	1	1	2.23853	0.221926	0.374629	2.41793	0.262132	0.478847	.	.	.	.	.	.	.	.	.	.	.	.	.	.
C12393	131	31.63	112	27.25	81	12.03	34	8.76	58	8.82	176	28.17	384	50.12	422	63.52	-0.605797	0.0497683	0.143466	0.82614	0.0228687	0.0678338	1.70968	9.33e-07	1.24e-05	.	.	C12393_i1|m.7097	84-677[+]	.	.	.	.	.	.	.	.	.	.
C12394	0	0	2	0.62	7	1.32	4	1.31	0	0	1	0.2	3	0.5	0	0	2.24328	0.271906	0.493125	-0.194805	0.904481	0.981152	-2.19251	0.152199	0.331843	.	.	C12394_i1|m.7098	702-370[-]	.	.	.	.	.	.	.	.	.	.
C12396	0	0	0	0	7	2.27	0	0	2	0.67	0	0	2	0.58	0	0	4.74421	0.122348	0.281354	2.44811	0.82182	0.925222	-2.62227	0.114911	0.272075	.	.	.	.	.	.	.	.	.	.	.	.	.	.
C12398	0	0	6	2.76	25	6.81	17	8.06	15	4.2	8	2.32	42	10.16	19	5.33	3.11152	1.68e-05	0.000142414	2.27195	0.019775	0.0601965	-0.576908	0.297206	0.524099	.	.	.	.	.	.	.	.	.	.	.	.	.	.
C12399	3	0.45	4	0.61	0	0	4	0.65	0	0	2	0.2	0	0	0	0	-0.639753	0.775323	0.937977	-2.72722	0.088684	0.19336	-1.83756	0.604824	0.803296	.	.	.	.	.	.	.	.	.	.	.	.	.	.
C124	1.01	0.34	1	0.34	0	0	0	0	1	0.21	0	0	7.35	1.32	7.53	1.56	-0.909164	0.733844	0.913476	1.61934	0.377308	0.546526	2.78605	0.0782847	0.206155	.	.	.	.	.	.	.	.	.	.	.	.	.	.
C1240	0	0	0	0	0	0	9	5.52	1	0.36	1	0.37	0	0	0	0	5.27722	0.0934237	0.231249	NA	NA	NA	-3.8682	0.0674173	0.185214	.	.	.	.	.	.	.	.	.	.	.	.	.	.
C12400	13	2.74	14	2.98	3	0.39	4	0.9	5	0.67	144	20.27	254	29.06	199	26.24	-1.2223	0.0801395	0.20563	3.26707	1.67e-17	4.22e-16	4.77694	9.44e-29	1.02e-26	.	.	C12400_i1|m.7100	1006-644[-]	.	.	.	.	.	.	.	.	.	.
C12403	1	1.53	4	5.86	0	0	0	0	1	0.81	0	0	1	0.72	2	1.7	-2.11116	0.303485	0.53051	-1.77974	0.244632	0.403514	0.65194	1	1	.	.	.	.	.	.	.	.	.	.	.	.	.	.
C12404	1	0.89	2	1.74	0	0	0	0	0	0	0	0	0	0	0	0	-3.44618	0.378972	0.6103	-4.06046	0.11128	0.227222	NA	NA	NA	.	.	.	.	.	.	.	.	.	.	.	.	.	.
C12407	0	0	0	0	8	1.92	2	0.84	4	0.99	0	0	1	0.21	0	0	5.43481	0.0100039	0.0396698	NA	NA	NA	-4.04505	0.000998538	0.00624262	.	.	C12407_i1|m.7105	555-124[-]	.	.	.	.	.	.	.	.	.	.
C12408	0	0	0	0	0	0	6	1.72	1	0.17	4	0.71	3	0.44	8	1.34	4.74725	0.183148	0.375596	5.16576	0.0234872	0.0693114	0.0901489	1	1	.	.	.	.	.	.	.	.	.	.	.	.	.	.
C12409	2	0.65	1	0.33	1	0.2	3	1.03	1	0.2	1	0.21	2	0.35	2	0.4	0.677551	0.7389	0.916339	-0.415632	0.834324	0.933023	-0.838192	0.65775	0.845993	.	.	.	.	.	.	.	.	.	.	.	.	.	.
C1241	0	0	0	0	1	0.21	0	0	1	0.21	4	0.89	7	1.29	0	0	2.80897	0.777115	0.937977	4.69422	0.128761	0.252531	1.55783	0.429578	0.659566	.	.	.	.	.	.	.	.	.	.	.	.	.	.
C12410	10	2.82	7	1.99	0	0	0	0	0	0	0	0	0	0	0	0	-5.83769	0.00035335	0.002201	-6.48906	2.97e-05	0.000192787	NA	NA	NA	.	.	C12410_i1|m.7106	452-829[+]	.	PF13968.3^DUF4220^Domain of unknown function (DUF4220)^51-126^E:5e-27	.	.	.	.	.	.	.	.	.	.	C12410_i1|m.7107	600-295[-]	.	.	.	.	.	.
C12411	1	0.23	3	0.71	0	0	1	0.25	1	0.15	1	0.16	3	0.38	1	0.15	-0.939431	0.908627	1	-0.821563	0.631774	0.779514	0.410735	1	1	.	.	.	.	.	.	.	.	.	.	.	.	.	.
C12414	0	0	0	0	0	0	0	0	0	0	0	0	6.03	1.09	0	0	NA	NA	NA	3.81923	0.464243	0.63067	3.69969	0.325553	0.555882	.	.	C12414_i1|m.7111	222-599[+]	.	.	.	.	.	.	.	.	.	.
C12415	2	7.03	5	16.27	1	1.53	0	0	2	3.27	7	10.61	2	3.03	4	7.03	-1.26188	0.333366	0.563057	-0.261639	0.852302	0.945087	1.2961	0.348312	0.579753	.	.	C12415_i1|m.7112	340-2[-]	.	.	.	.	.	.	.	.	.	.
C12420	1	0.23	0	0	1	0.14	1	0.25	6	0.88	5	0.77	0	0	3	0.43	2.55046	0.255603	0.473194	1.68076	0.447286	0.61436	-0.705011	0.645174	0.836406	.	.	.	.	.	.	.	.	.	.	.	.	.	.
C12422	2	0.38	2	0.39	7	0.84	5	1.03	8	0.98	1	0.13	10	1.05	2	0.24	2.14941	0.0271876	0.0893696	0.459442	0.809865	0.91923	-1.42718	0.0859616	0.220969	.	.	.	.	.	.	.	.	.	.	.	.	.	.
C12427	0	0	2	0.68	3	0.62	6	2.14	3	0.63	3	0.66	2	0.36	7	1.47	2.40983	0.0629572	0.170839	1.33799	0.546516	0.706727	-0.855388	0.367993	0.599784	.	.	.	.	.	.	.	.	.	.	.	.	.	.
C12439	1	0.38	2	0.76	0	0	0	0	0	0	1	0.24	6	1.21	1	0.23	-3.44618	0.378924	0.6103	0.187943	1	1	4.11644	0.111008	0.265474	.	.	.	.	.	.	.	.	.	.	.	.	.	.
C1244	0	0	0	0	0	0	0	0	0	0	2	0.8	6	2.05	2	0.8	NA	NA	NA	4.56691	0.105911	0.220014	4.43656	0.0381138	0.12186	.	.	.	.	.	.	.	.	.	.	.	.	.	.
C12442	1	0.55	0	0	2	0.65	3	1.69	0	0	3	1.03	1	0.29	9	3.01	2.04235	0.532528	0.749451	2.33997	0.188622	0.333498	0.462509	0.778819	0.930513	.	.	.	.	.	.	.	.	.	.	.	.	.	.
C12443	1	0.35	1	0.35	0	0	0	0	1	0.21	3	0.67	4	0.74	5	1.07	-0.909191	0.733884	0.913476	1.32457	0.475368	0.640913	2.49387	0.0668391	0.184115	.	.	.	.	.	.	.	.	.	.	.	.	.	.
C12444	2	0.24	7	0.83	2	0.15	4	0.51	0	0	12	0.96	29	1.87	5	0.37	-0.53529	0.837046	0.968992	1.12537	0.244878	0.403824	1.9655	0.043684	0.134932	.	.	.	.	.	.	.	.	.	.	.	.	.	.
C12446	0	0	1	0.38	1	0.23	1	0.4	5	1.18	1	0.25	3	0.61	0	0	2.37666	0.303284	0.530443	0.686352	0.99688	1	-1.49743	0.32641	0.556806	.	.	.	.	.	.	.	.	.	.	.	.	.	.
C12448	0	0	0	0	12	1.21	7	1.23	6	0.62	5	0.55	6	0.53	2	0.2	6.30119	0.000158554	0.00107535	4.94552	0.0400918	0.106299	-1.72117	0.0146881	0.0585291	.	.	.	.	.	.	.	.	.	.	.	.	.	.
C1245	0	0	2	0.51	3	0.46	1	0.27	2	0.32	5.48	0.91	10	1.36	5	0.78	1.34706	0.592392	0.799981	2.0268	0.131968	0.256914	0.903661	0.352433	0.583783	.	.	.	.	.	.	.	.	.	.	.	.	.	.
C12450	0	0	1	2.83	2	2.73	0	0	1	1.45	3	4.06	3	3.99	2	3.1	1.20337	0.988974	1	1.64207	0.341415	0.511629	0.606736	0.808705	0.950887	.	.	.	.	.	.	.	.	.	.	.	.	.	.
C12451	0	0	0	0	0	0	1	0.48	7	1.98	1	0.29	2	0.49	0	0	4.65364	0.153525	0.331036	2.96752	0.552282	0.708223	-2.03339	0.219083	0.426539	.	.	.	.	.	.	.	.	.	.	.	.	.	.
C12452	1	0.53	0	0	0	0	0	0	1	0.32	4	1.31	1	0.27	3	0.96	-0.0988906	1	1	1.66417	0.380316	0.549959	1.96638	0.241531	0.453688	.	.	.	.	.	.	.	.	.	.	.	.	.	.
C12453	0	0	1	1.52	0	0	8	11.35	5	4.21	0	0	4	2.99	0	0	3.4224	0.102335	0.24656	0.653484	1	1	-2.59151	0.10486	0.255384	.	.	.	.	.	.	.	.	.	.	.	.	.	.
C12456	0	0	0	0	0	0	0	0	2	1.3	2	1.28	0	0	0	0	2.79562	0.831742	0.968918	2.51679	0.825162	0.925222	-0.588809	1	1	.	.	.	.	.	.	.	.	.	.	.	.	.	.
C12458	7	3.13	3	1.34	0	0	0	0	2	0.55	0	0	2	0.47	0	0	-2.26671	0.106227	0.252576	-3.26768	0.0125066	0.0409623	-0.667491	1	1	.	.	.	.	.	.	.	.	.	.	.	.	.	.
C12459	2	0.64	2	0.65	3	0.58	3	1.02	0	0	4	0.84	1	0.17	8	1.59	0.525565	0.860009	0.985711	0.522731	0.794784	0.908142	0.244566	1	1	.	.	.	.	.	.	.	.	.	.	.	.	.	.
C12460	0	0	0	0	0	0	0	0	0	0	4	0.64	27	3.51	9	1.35	NA	NA	NA	6.504	0.000527262	0.00261747	6.36687	7.41e-05	0.000646036	.	.	.	.	.	.	.	.	.	.	.	.	.	.
C12461	0	0	0	0	0	0	0	0	0	0	0.54	2.15	3	14.15	1	5.07	NA	NA	NA	3.63081	0.362125	0.533782	3.50556	0.196405	0.394934	.	.	.	.	.	.	.	.	.	.	.	.	.	.
C12462	0	0	0	0	3	0.74	0	0	4	1.01	1	0.26	1	0.22	0	0	4.42134	0.171039	0.359293	2.48378	0.784748	0.901139	-2.27526	0.142606	0.316842	.	.	.	.	.	.	.	.	.	.	.	.	.	.
C12463	0	0	0	0	4	1.89	1	0.83	0	0	0	0	5	2.14	0	0	4.01526	0.333782	0.563097	3.57967	0.537995	0.700019	-0.772124	0.868578	0.985593	.	.	C12463_i1|m.7131	484-65[-]	.	.	.	.	.	.	.	.	.	.	.	.	C12463_i1|m.7132	482-144[-]	.	.	.	.	.	.
C12465	5	0.73	5	0.74	0	0	2	0.32	0	0	9	0.89	3	0.24	14	1.29	-2.14904	0.178672	0.369206	0.215886	0.9392	1	2.65941	0.0528692	0.154988	.	.	.	.	.	.	.	.	.	.	.	.	.	.
C12466	7	1.9	0	0	0	0	2	0.58	1.5	0.26	4	0.71	1	0.15	4.8	0.81	-0.775509	0.664529	0.859479	-0.617755	0.704827	0.838022	0.442198	0.861842	0.982047	.	.	.	.	.	.	.	.	.	.	.	.	.	.
C12467	0	0	1	0.27	2	0.33	0	0	4.5	0.77	2	0.36	1	0.15	3.2	0.54	2.11405	0.506644	0.727711	1.26469	0.59259	0.741925	-0.686075	0.674523	0.859521	.	.	.	.	.	.	.	.	.	.	.	.	.	.
C12468	0	0	0	0	2	0.71	0	0	2	0.73	1	0.38	3	0.96	2	0.74	3.6808	0.383339	0.613784	3.88017	0.246743	0.406036	-0.168726	1	1	.	.	.	.	.	.	.	.	.	.	.	.	.	.
C12469	16	5.78	6	2.17	1	0.22	0	0	0	0	1	0.23	0	0	1	0.22	-4.18309	0.000623417	0.00364499	-4.36042	3.02e-05	0.000195577	0.198299	1	1	.	.	.	.	.	.	.	.	.	.	.	.	.	.
C1247	0	0	0	0	1	0.33	1	0.58	0	0	0	0	0	0	5	1.72	2.88939	0.786541	0.93867	3.67512	0.54441	0.70492	0.402646	1	1	.	.	.	.	.	.	.	.	.	.	.	.	.	.
C12470	0	0	0	0	1	0.12	0	0	5	0.6	6	0.76	7	0.71	8	0.94	4.21107	0.267896	0.489275	5.62846	0.0030045	0.012158	1.01338	0.262647	0.479594	.	.	.	.	.	.	.	.	.	.	.	.	.	.
C12474	0	0	2	0.58	0	0	0	0	0	0	2	0.38	1	0.15	12	2.14	-2.92277	0.433554	0.657118	1.66006	0.431959	0.600619	5.02334	0.0239126	0.0857358	.	.	.	.	.	.	.	.	.	.	.	.	.	.
C12475	3	0.96	1	0.32	0	0	0	0	3	0.6	0	0	1	0.17	3	0.59	-0.518546	0.905244	1	-1.09575	0.505601	0.671254	-0.306076	1	1	.	.	.	.	.	.	.	.	.	.	.	.	.	.
C12476	0	0	0	0	0	0	8	3.1	2	0.46	2	0.48	2	0.39	12	2.74	5.23105	0.084566	0.214563	5.26311	0.0391272	0.104225	-0.347077	0.794998	0.941163	.	.	.	.	.	.	.	.	.	.	.	.	.	.
C12478	0	0	1	0.23	0	0	0	0	2	0.29	0	0	2	0.25	6	0.86	0.694909	1	1	1.64627	0.469469	0.634955	1.12202	0.521688	0.745153	.	.	.	.	.	.	.	.	.	.	.	.	.	.
C1248	0	0	0	0	5	0.62	2	0.43	17	2.16	1	0.13	3	0.33	1	0.13	6.17522	0.00172035	0.00888088	3.6308	0.362155	0.533782	-2.90334	0.00340358	0.0177425	.	.	.	.	.	.	.	.	.	.	.	.	.	.
C12480	63	15.19	50	12.15	31	4.6	4	1.03	11	1.67	0	0	0	0	2	0.3	-1.4519	0.00565394	0.024629	-6.71784	3.62e-24	1.43e-22	-4.94053	1.63e-06	2.07e-05	.	.	C12480_i1|m.7139	3-590[+]	.	PF04970.10^LRAT^Lecithin retinol acyltransferase^22-106^E:3.3e-17	.	.	.	.	.	.	.	.	.	.	C12480_i1|m.7140	491-3[-]	.	.	.	.	.	.
C12481	0	0	4	1.52	0	0	2	0.79	1	0.23	1	0.24	0	0	0	0	-0.34432	1	1	-2.7125	0.279413	0.441687	-2.04734	0.514937	0.739597	.	.	C12481_i1|m.7141	449-147[-]	.	.	.	.	.	.	.	.	.	.
C12482	0	0	0	0	0	0	0	0	0	0	0	0	4	0.54	7	1.09	NA	NA	NA	4.71381	0.132394	0.257455	4.56385	0.0680676	0.186351	.	.	.	.	.	.	.	.	.	.	.	.	.	.
C12484	0	0	0	0	2	0.64	3	1.68	1	0.33	0	0	3	0.86	1	0.33	4.3579	0.136218	0.302781	3.32162	0.567863	0.719415	-1.38691	0.393249	0.625709	.	.	.	.	.	.	.	.	.	.	.	.	.	.
C12485	0	0	1	11.6	2	8.84	0	0	1	4.77	3	12.58	2	9.96	2	10.64	1.20337	0.988972	1	1.46649	0.447796	0.61436	0.433277	1	1	.	.	.	.	.	.	.	.	.	.	.	.	.	.
C12486	1	12.62	1	11.6	1	4.42	0	0	0	0	1	4.19	5	24.89	3	15.96	-0.918665	0.733661	0.913476	0.908377	0.722039	0.85346	2.09216	0.172729	0.361236	.	.	.	.	.	.	.	.	.	.	.	.	.	.
C12488	0	0	0	0	0	0	1	1.12	2	1.32	7	4.58	4	2.33	0	0	3.3928	0.553058	0.762874	4.72584	0.133095	0.258362	0.997594	0.498953	0.72669	.	.	.	.	.	.	.	.	.	.	.	.	.	.
C12489	4	2.7	4	2.68	1	0.39	1	0.67	1	0.4	0	0	8	2.77	4	1.61	-1.4026	0.306264	0.533971	-0.608345	0.653454	0.796618	1.06933	0.46295	0.692764	.	.	C12489_i1|m.7144	528-1[-]	.	.	.	.	.	.	.	.	.	.
C1249	5	2.96	9	5.29	2	0.68	0	0	0	0	1	0.36	2	0.61	0	0	-2.7401	0.0188503	0.0666897	-3.23752	0.00291622	0.0118388	-0.142307	1	1	.	.	.	.	.	.	.	.	.	.	.	.	.	.
C12492	0	0	0	0	9	0.92	0	0	6	0.62	0	0	1	0.09	1	0.1	5.46157	0.0264506	0.0875282	2.47975	0.785183	0.901139	-3.32761	0.0157118	0.0617823	.	.	.	.	.	.	.	.	.	.	.	.	.	.
C12496	0	0	0	0	2	1.81	2	3.21	2	1.91	0	0	0	0	5	5	4.31115	0.10976	0.258652	3.67512	0.544584	0.705025	-1.03093	0.588371	0.794263	.	.	.	.	.	.	.	.	.	.	.	.	.	.
C12497	1	0.56	1	0.55	2	0.65	1	0.56	1	0.33	1	0.34	0	0	4	1.34	0.815832	0.884955	1	0.153407	1	1	-0.437801	1	1	.	.	.	.	.	.	.	.	.	.	.	.	.	.
C12499	0	0	1	0.77	1	0.44	0	0	1	0.46	5	2.31	6	2.38	0	0	0.705497	1	1	2.06602	0.296603	0.461543	1.56817	0.42508	0.654984	.	.	.	.	.	.	.	.	.	.	.	.	.	.
C125	23	96.49	16	61.77	8	14.17	3	9.56	5	9.46	2	3.48	4	7.1	4	8.19	-1.37337	0.0222672	0.0761254	-3.09188	3.09e-06	2.42e-05	-1.42802	0.0816316	0.212711	.	.	.	.	.	.	.	.	.	.	.	.	.	.
C1250	0	0	3	0.88	1	0.18	0	0	3	0.55	3	0.57	8	1.25	2	0.36	0.234948	1	1	0.867528	0.645503	0.789971	0.877796	0.491838	0.720423	.	.	.	.	.	.	.	.	.	.	.	.	.	.
C12500	0	0	0	0	7	8.76	2	4.47	2	2.65	0	0	0	0	0	0	5.10509	0.0302097	0.0969721	NA	NA	NA	-5.33667	0.00595359	0.0281906	.	.	C12500_i1|m.7151	354-43[-]	.	.	.	.	.	.	.	.	.	.
C12501	0	0	0	0	0	0	0	0	4	0.97	1	0.25	7	1.46	7	1.69	3.66439	0.523305	0.740298	5.13861	0.0338549	0.0932609	1.07725	0.468557	0.698026	.	.	.	.	.	.	.	.	.	.	.	.	.	.
C12503	2	0.46	0	0	0	0	0	0	0	0	6	0.91	2	0.25	3	0.43	-2.93153	0.433429	0.657118	1.22174	0.543136	0.704653	4.61117	0.0262836	0.0922682	.	.	.	.	.	.	.	.	.	.	.	.	.	.
C12504	0	0	0	0	0	0	0	0	0	0	5	3.56	3.78	2.42	0	0	NA	NA	NA	4.43922	0.16475	0.302727	4.32308	0.0889184	0.226188	.	.	.	.	.	.	.	.	.	.	.	.	.	.
C12505	0	0	0	0	0	0	0	0	0	0	0	0	1.22	0.22	10	2.11	NA	NA	NA	4.74174	0.165127	0.302839	4.5798	0.107232	0.259249	.	.	.	.	.	.	.	.	.	.	.	.	.	.
C12506	1	15.89	1	14.72	0	0	1	9.94	0	0	3	15.23	4	24.91	3	19.52	-0.811451	0.736982	0.91494	1.06787	0.69176	0.828124	2.18387	0.217218	0.424246	.	.	.	.	.	.	.	.	.	.	.	.	.	.
C12507	0	0	0	0	3	0.66	3	1.14	3	0.67	1	0.23	0	0	0	0	4.87431	0.0387423	0.118018	NA	NA	NA	-3.47141	0.0303048	0.102787	.	.	C12507_i1|m.7153	458-147[-]	.	.	.	.	.	.	.	.	.	.
C12508	0	0	0	0	2	0.13	1	0.11	1	0.07	10	0.69	15	0.83	21	1.34	3.74281	0.328753	0.559384	6.74343	1.11e-05	7.85e-05	2.63194	0.00117299	0.00716827	.	.	.	.	.	.	.	.	.	.	.	.	.	.
C12509	1	0.78	0	0	1	0.44	0	0	0	0	3	1.38	5	1.97	6	2.77	-0.112199	1	1	2.41709	0.0902489	0.195827	2.71085	0.0331307	0.109659	.	.	.	.	.	.	.	.	.	.	.	.	.	.
C1251	3	0.98	2	0.66	2	0.4	0	0	0	0	6	1.28	7	1.23	3	0.61	-1.32963	0.484335	0.706229	0.477224	0.796359	0.908339	2.0832	0.133434	0.302098	.	.	.	.	.	.	.	.	.	.	.	.	.	.
C12510	6	6.38	1	1.04	1	0.57	1	1.01	4	2.39	3	1.78	1	0.52	3	1.84	-0.317413	0.87622	0.999472	-1.11596	0.384815	0.55553	-0.526883	0.688723	0.870265	.	.	.	.	.	.	.	.	.	.	.	.	.	.
C12511	0	0	0	0	0	0	1	0.98	0	0	7	4.04	2	1.01	1	0.59	NA	NA	NA	4.60929	0.113212	0.230002	2.18405	0.305089	0.53394	.	.	.	.	.	.	.	.	.	.	.	.	.	.
C12515	3	0.67	2	0.45	2	0.27	2	0.48	2	0.28	3	0.44	2	0.24	9	1.25	0.177254	1	1	0.310684	0.854662	0.946491	0.385396	0.753147	0.91334	.	.	.	.	.	.	.	.	.	.	.	.	.	.
C12516	1	0.25	4	1	1	0.15	2	0.53	3	0.47	3	0.49	2	0.27	1	0.15	0.187661	1	1	-0.868443	0.610902	0.75987	-0.775927	0.51067	0.736147	.	.	C12516_i1|m.7157	382-62[-]	.	.	.	.	.	.	.	.	.	.
C12518	3	0.6	0	0	2	0.25	0	0	3	0.38	9	1.2	4	0.43	6	0.75	0.520319	0.923368	1	1.44211	0.284013	0.44631	1.13935	0.223735	0.431418	.	.	.	.	.	.	.	.	.	.	.	.	.	.
C12519	1	6.01	2	10.99	0	0	0	0	2	5.11	21	48.42	3	7.41	9	25.16	-0.634626	1	1	2.24168	0.0556683	0.137267	3.14083	0.0117094	0.0487787	.	.	.	.	.	.	.	.	.	.	.	.	.	.
C1252	0	0	0	0	27	3.28	9	1.9	28	3.49	5	0.66	4	0.43	7	0.86	7.59548	8.1e-09	1.23e-07	5.25234	0.0136193	0.0440412	-2.72163	2.26e-06	2.79e-05	.	.	C1252_i1|m.747	67-519[+]	.	.	.	.	.	.	.	.	.	.
C12520	0	0	0	0	4	0.83	3	1.08	2	0.43	5	1.11	0	0	0	0	4.8729	0.0428824	0.127585	3.69333	0.543494	0.704653	-1.54752	0.28042	0.503338	.	.	.	.	.	.	.	.	.	.	.	.	.	.
C12521	0	0	4.67	3.6	1.1	0.48	1.19	0.92	4	1.82	0.64	0.3	1	0.4	0	0	0.149381	1	1	-2.28128	0.316588	0.483607	-2.1305	0.157056	0.338617	.	.	.	.	.	.	.	.	.	.	.	.	.	.
C12523	35.78	7.66	50.21	10.84	74.88	9.9	37.49	8.6	104.48	14.14	5.31	0.76	25.17	2.92	3.94	0.53	1.20003	0.00184193	0.00941832	-2.54033	2.85e-05	0.000186138	-3.44358	6.47e-11	1.64e-09	.	.	C12523_i1|m.7159	685-14[-]	.	.	.	.	.	.	.	.	.	.	.	.	C12523_i1|m.7160	156-464[+]	.	.	.	.	.	.
C12524	80.22	17.16	59.79	12.91	58.12	7.69	37.51	8.6	75.52	10.22	17.69	2.52	27.83	3.23	17.06	2.28	0.194098	0.59704	0.804426	-2.33066	1.11e-10	1.53e-09	-2.24174	2.11e-10	5.02e-09	.	.	C12524_i1|m.7161	685-14[-]	.	.	.	.	.	.	.	.	.	.	.	.	C12524_i1|m.7162	156-464[+]	.	.	.	.	.	.
C12527	1	0.45	3	1.34	2	0.53	0	0	4	1.09	0	0	0	0	1	0.27	0.401162	1	1	-2.72205	0.196671	0.343225	-2.81082	0.213139	0.418515	.	.	C12527_i1|m.7168	641-342[-]	.	.	.	.	.	.	.	.	.	.
C12528	1	0.16	1	0.16	0	0	6	1.04	0	0	1	0.11	0	0	5	0.5	1.6539	0.670232	0.862407	0.399284	1	1	-1.05494	0.546192	0.766241	.	.	.	.	.	.	.	.	.	.	.	.	.	.
C1253	0	0	0	0	0	0	0	0	4	1.22	6	1.89	0	0	0	0	3.66452	0.522432	0.740192	3.93953	0.466958	0.632633	-0.0531391	1	1	.	.	.	.	.	.	.	.	.	.	.	.	.	.
C12530	0	0	0	0	1	0.25	0	0	0	0	5	1.33	2	0.44	3	0.77	NA	NA	NA	4.6034	0.0758811	0.171599	2.27391	0.113753	0.270291	.	.	C12530_i1|m.7169	660-304[-]	.	.	.	.	.	.	.	.	.	.	.	.	C12530_i1|m.7170	1-312[+]	.	.	.	.	.	.
C12532	0	0	0	0	2	0.32	0	0	2	0.33	0	0	4	0.57	3	0.49	3.6809	0.383021	0.613784	4.07557	0.249557	0.408563	0.0349899	1	1	.	.	.	.	.	.	.	.	.	.	.	.	.	.
C12533	2	0.63	2	0.63	0	0	1	0.33	0	0	2	0.41	0	0	3	0.58	-1.72867	0.445665	0.666342	-0.78405	0.638183	0.783612	1.22746	0.778685	0.930431	.	.	.	.	.	.	.	.	.	.	.	.	.	.
C12534	0	0	0	0	0	0	0	0	2	0.78	0	0	3	1.01	5	1.96	2.79575	0.831336	0.968918	4.27415	0.209634	0.35876	1.11208	0.504879	0.731222	.	.	.	.	.	.	.	.	.	.	.	.	.	.
C12545	8	3.26	4	1.63	0	0	0	0	0	0	0	0	2	0.43	1	0.25	-5.34653	0.00418696	0.0190714	-3.02006	0.00720933	0.0258557	2.84147	0.560434	0.776538	.	.	C12545_i1|m.7177	2-670[+]	BH036_ARATH^BH036_ARATH^Q:53-222,H:2-170^26.97%ID^E:7e-07^RecName: Full=Transcription factor bHLH36;^Eukaryota; Viridiplantae; Streptophyta; Embryophyta; Tracheophyta; Spermatophyta; Magnoliophyta; eudicotyledons; Gunneridae; Pentapetalae; rosids; malvids; Brassicales; Brassicaceae; Camelineae; Arabidopsis	PF00010.23^HLH^Helix-loop-helix DNA-binding domain^58-102^E:4.2e-05	.	.	ENOG411077S^Helix-loop-helix DNA-binding domain	KEGG:ath:AT5G51780	GO:0005634^cellular_component^nucleus`GO:0003677^molecular_function^DNA binding`GO:0003700^molecular_function^transcription factor activity, sequence-specific DNA binding`GO:0006355^biological_process^regulation of transcription, DNA-templated`GO:0006351^biological_process^transcription, DNA-templated	GO:0046983^molecular_function^protein dimerization activity	.	.
C12547	0	0	0	0	6	0.91	1	0.26	6	0.93	9	1.46	0	0	4	0.61	5.31182	0.0156882	0.0576254	4.99579	0.0772506	0.173737	-0.678456	0.569165	0.782701	.	.	.	.	.	.	.	.	.	.	.	.	.	.
C12549	1	0.32	2	0.65	0	0	3	1.02	0	0	1	0.21	0	0	0	0	0.131163	1	1	-2.32513	0.282414	0.444775	-2.17854	0.474852	0.704136	.	.	.	.	.	.	.	.	.	.	.	.	.	.
C1255	1	0.35	0	0	1	0.21	0	0	6	1.29	2	0.45	4	0.74	2	0.43	2.31419	0.455486	0.676606	1.63271	0.34953	0.520159	-0.5266	0.866188	0.984248	.	.	.	.	.	.	.	.	.	.	.	.	.	.
C12550	0	0	0	0	4	0.37	8	1.3	2	0.19	1	0.1	0	0	1	0.09	5.58721	0.0116897	0.0452162	2.50521	0.784984	0.901139	-3.44352	0.00556817	0.0266572	.	.	.	.	.	.	.	.	.	.	.	.	.	.
C12551	0	0	0	0	1	0.27	2	0.92	0	0	2	0.57	6	1.41	0	0	3.46959	0.424971	0.657118	4.24325	0.222754	0.375708	0.438735	1	1	.	.	.	.	.	.	.	.	.	.	.	.	.	.
C12556	0	0	0	0	0	0	6	4	5	1.97	0	0	0	0	0	0	5.26074	0.0508389	0.145913	NA	NA	NA	-5.5064	0.0148414	0.0590439	.	.	.	.	.	.	.	.	.	.	.	.	.	.
C12557	6	0.73	6	0.73	4	0.3	2	0.26	4	0.31	3	0.25	10	0.66	16	1.22	-0.353104	0.689237	0.878218	0.0884705	0.945761	1	0.712109	0.383428	0.615645	.	.	.	.	.	.	.	.	.	.	.	.	.	.
C12558	34	5.73	43	7.33	11	1.16	7	1.27	9	0.97	22	2.5	12	1.1	17	1.8	-1.5894	0.000691342	0.0039982	-1.75618	6.42e-05	0.000390053	0.121142	0.880702	0.992517	.	.	C12558_i1|m.7183	497-1009[+]	.	.	.	.	.	.	.	.	.	.
C12559	7	1.57	6	1.35	3	0.41	0	0	0	0	11	1.64	12	1.45	11	1.54	-2.13423	0.0598925	0.16534	0.20414	0.86276	0.953464	2.61955	0.00441633	0.0220774	.	.	C12559_i1|m.7184	73-375[+]	.	.	.	.	.	.	.	.	.	.
C1256	1	0.12	0	0	6	0.46	6	0.79	7	0.55	2	0.17	1	0.07	6	0.46	3.81876	0.00430377	0.0195326	1.82469	0.33119	0.499094	-1.84949	0.0211219	0.0778755	.	.	.	.	.	.	.	.	.	.	.	.	.	.
C12562	1.99	2.92	0	0	1	0.75	0	0	3	2.37	3.62	2.79	2.19	1.53	0	0	0.74818	1	1	0.382318	1	1	-0.121898	1	1	.	.	C12562_i1|m.7187	1-306[+]	.	.	.	.	.	.	.	.	.	.
C12563	0	0	0	0	1	0.42	3	2.2	3	1.3	0	0	5	1.89	3	1.32	4.55954	0.10095	0.244591	4.25142	0.205943	0.354613	-0.67064	0.624172	0.818963	.	.	.	.	.	.	.	.	.	.	.	.	.	.
C12564	2	0.33	4	0.67	23	2.38	17	3.05	13	1.38	11	1.23	7	0.63	18	1.88	3.01279	2.18e-05	0.000179967	1.39042	0.118867	0.238016	-1.37066	0.00816884	0.036503	.	.	.	.	.	.	.	.	.	.	.	.	.	.
C12565	0	0	0	0	7	1.36	2	0.68	9	1.8	8	1.67	5	0.86	19	3.78	5.78359	0.00299327	0.0143241	6.24325	0.000795592	0.00378307	0.0733453	1	1	.	.	C12565_i1|m.7188	515-117[-]	.	.	.	.	.	.	.	.	.	.
C12566	78	8.54	68	7.54	50	3.45	14	1.67	35	2.46	188	14.08	272	16.37	230	15.91	-0.695428	0.0657802	0.176437	1.05386	0.000121683	0.000697376	2.02866	6.31e-10	1.41e-08	.	.	C12566_i1|m.7189	129-1298[+]	UREH_BACSB^UREH_BACSB^Q:158-376,H:3-210^25.56%ID^E:3e-09^RecName: Full=Urease accessory protein UreH;^Bacteria; Firmicutes; Bacilli; Bacillales; Bacillaceae; Bacillus	PF13386.3^DsbD_2^Cytochrome C biogenesis protein transmembrane region^215-361^E:1.5e-07	.	.	.	.	GO:0016021^cellular_component^integral component of membrane`GO:0005886^cellular_component^plasma membrane`GO:0006810^biological_process^transport	.	.	.
C12568	0	0	1	0.28	0	0	3	0.9	5	0.88	0	0	10	1.52	7	1.23	2.64176	0.295173	0.519249	2.6599	0.125032	0.247572	0.178352	1	1	.	.	.	.	.	.	.	.	.	.	.	.	.	.
C12569	5	0.56	6	0.68	18	1.27	4	0.49	3	0.22	23	1.77	30	1.85	34	2.41	1.0281	0.31729	0.547155	1.78533	0.00201965	0.00859147	1.01917	0.0727983	0.195455	.	.	C12569_i1|m.7191	2-808[+]	.	.	.	.	.	.	.	.	.	.	.	.	C12569_i1|m.7192	672-1325[+]	.	PF06886.8^TPX2^Targeting protein for Xklp2 (TPX2)^138-179^E:2.4e-10	.	.	.	.
C12571	134	17.25	160	20.85	7	0.57	4	0.56	16	1.32	5	0.44	9	0.64	7	0.57	-3.53429	8.54e-19	3.6e-17	-4.96203	5.15e-41	5.16e-39	-1.1291	0.0928427	0.233704	.	.	C12571_i1|m.7194	1-1017[+]	.	.	.	.	.	.	.	.	.	.
C12572	12	3.09	9	2.33	0	0	1	0.27	1	0.16	6	1.02	5	0.69	10	1.6	-3.27088	0.00350634	0.0163544	-1.15664	0.103645	0.216381	2.414	0.0349762	0.114057	.	.	C12572_i1|m.7195	153-650[+]	OLE96_ARATH^OLE96_ARATH^Q:4-94,H:5-91^32.61%ID^E:7e-07^RecName: Full=Pollen-specific protein-like At4g18596;^Eukaryota; Viridiplantae; Streptophyta; Embryophyta; Tracheophyta; Spermatophyta; Magnoliophyta; eudicotyledons; Gunneridae; Pentapetalae; rosids; malvids; Brassicales; Brassicaceae; Camelineae; Arabidopsis	PF01190.14^Pollen_Ole_e_I^Pollen proteins Ole e I like^33-131^E:1.2e-23	.	.	ENOG410ZND9^pollen Ole e 1 allergen and extensin family protein	KEGG:ath:AT4G18596	GO:0005615^cellular_component^extracellular space	.	.	.
C12573	0	0	0	0	9	0.85	9	1.48	8	0.78	19	1.95	26	2.16	21	2	6.38094	7.38e-05	0.000543446	7.25524	3.81e-07	3.44e-06	0.505467	0.351601	0.583082	.	.	.	.	.	.	.	.	.	.	.	.	.	.
C12581	3	0.56	5	0.95	2	0.23	0	0	1	0.12	1	0.13	4	0.41	1	0.12	-1.44811	0.223284	0.429139	-1.54746	0.19949	0.346799	0.209372	1	1	.	.	.	.	.	.	.	.	.	.	.	.	.	.
C12582	2	0.1	7	0.37	20	0.66	35	2.01	36	1.22	75	2.72	96	2.77	104	3.45	3.26815	5.6e-07	6.3e-06	3.7243	3.37e-14	6.48e-13	0.727092	0.0510714	0.151126	.	.	.	.	.	.	.	.	.	.	.	.	.	.
C12583	2	0.47	0	0	0	0	8	1.99	3	0.44	8	1.24	2	0.25	9	1.31	2.40254	0.277915	0.500635	1.99413	0.180189	0.322257	-0.179317	0.858872	0.9807	.	.	.	.	.	.	.	.	.	.	.	.	.	.
C12584	1	0.38	0	0	0	0	4	1.58	1	0.23	6	1.46	3	0.6	7	1.63	2.12942	0.487615	0.709247	2.62058	0.0582883	0.142139	0.714035	0.681641	0.865106	.	.	.	.	.	.	.	.	.	.	.	.	.	.
C12585	245	19.39	238	19.11	370	18.55	243	21.07	432	22.09	727	39.65	1066	46.54	906	45.43	1.01264	5.42e-05	0.000412024	1.29542	2.64e-08	2.78e-07	0.563184	0.0120394	0.049849	.	.	C12585_i1|m.7200	61-1713[+]	.	PF09531.7^Ndc1_Nup^Nucleoporin protein Ndc1-Nup^21-362^E:4.9e-07`PF09531.7^Ndc1_Nup^Nucleoporin protein Ndc1-Nup^380-508^E:1.8e-09	.	.	.	.	.	.	.	.	.	.	C12585_i1|m.7201	135-551[+]	.	.	.	.	.	.
C12587	0	0	1	0.33	2	0.4	0	0	8	1.63	1	0.21	3	0.53	1	0.2	2.80654	0.250703	0.467392	0.99158	0.764164	0.885551	-1.64169	0.194528	0.39227	.	.	.	.	.	.	.	.	.	.	.	.	.	.
C12588	0	0	0	0	0	0	0	0	0	0	1	0.67	7	4.16	4	2.79	NA	NA	NA	4.81737	0.0697953	0.16205	4.67969	0.0307811	0.103891	.	.	.	.	.	.	.	.	.	.	.	.	.	.
C12590	0	0	0	0	45	6.11	16	3.77	18	2.5	41	6	4	0.48	4	0.55	7.91446	9.21e-10	1.6e-08	6.87641	0.00129132	0.00578729	-1.39135	0.0811611	0.211773	.	.	.	.	.	.	.	.	.	.	.	.	.	.
C12591	0	0	0	0	0	0	0	0	0	0	23	3.23	27	3.08	19	2.5	NA	NA	NA	7.31996	1.98e-07	1.85e-06	7.18462	6.97e-09	1.33e-07	.	.	.	.	.	.	.	.	.	.	.	.	.	.
C12592	0	0	3	0.51	0	0	1	0.18	1	0.11	8	0.9	4	0.36	10	1.05	-0.539639	1	1	1.64848	0.178119	0.319429	2.48661	0.0295246	0.100809	.	.	.	.	.	.	.	.	.	.	.	.	.	.
C12593	2	0.65	1	0.33	1	0.2	1	0.34	5	1.01	2	0.42	0	0	2	0.4	1.03482	0.498198	0.719341	-0.684712	0.661618	0.802369	-1.46414	0.314463	0.545089	.	.	.	.	.	.	.	.	.	.	.	.	.	.
C12594	0	0	0	0	3	0.43	3	0.74	4	0.58	0	0	3	0.37	2	0.29	5.01466	0.0276602	0.0904276	3.62468	0.406236	0.577474	-1.74566	0.0820891	0.213612	.	.	.	.	.	.	.	.	.	.	.	.	.	.
C12598	0	0	1	0.29	1	0.18	0	0	1	0.18	2	0.38	0	0	3	0.54	0.705468	1	1	1.03556	0.795142	0.908164	0.518247	0.757415	0.916025	.	.	.	.	.	.	.	.	.	.	.	.	.	.
C12599	3	1.06	0	0	3	0.64	3	1.11	4	0.88	0	0	0	0	0	0	1.56544	0.238495	0.451558	-4.05804	0.174128	0.314028	-5.25072	0.00313184	0.0165391	.	.	.	.	.	.	.	.	.	.	.	.	.	.
C1260	2	3.81	0	0	0	0	0	0	0	0	3	2.83	0	0	1	1.03	-2.93151	0.432279	0.657118	-0.130181	1	1	3.26748	0.357746	0.588771	.	.	.	.	.	.	.	.	.	.	.	.	.	.
C12600	0	0	0	0	0	0	3	0.74	1	0.15	1	0.15	1	0.13	2	0.29	3.90926	0.35537	0.588784	3.35883	0.513959	0.67872	-0.876498	0.654043	0.843197	.	.	.	.	.	.	.	.	.	.	.	.	.	.
C12601	1	0.23	0	0	0	0	1	0.24	1	0.14	5	0.76	4	0.49	7	0.99	0.787214	1	1	2.61411	0.125539	0.24836	2.03099	0.108887	0.261907	.	.	.	.	.	.	.	.	.	.	.	.	.	.
C12602	1	0.31	1	0.31	2	0.38	0	0	2	0.39	3	0.61	1	0.17	0	0	0.764128	1	1	-0.152358	0.907556	0.982357	-0.648011	0.809342	0.951147	.	.	.	.	.	.	.	.	.	.	.	.	.	.
C12603	135	11.31	126	10.71	51	2.71	51	4.68	52	2.81	291	16.79	290	13.4	285	15.13	-0.819969	0.00757519	0.0315334	0.552445	0.0208997	0.0630099	1.65411	1.78e-09	3.71e-08	.	.	C12603_i1|m.7209	157-741[+]	.	PF06454.8^DUF1084^Protein of unknown function (DUF1084)^17-79^E:8.6e-08	.	.	.	.	.	.	.	.	.	.	C12603_i1|m.7210	771-1307[+]	.	PF06454.8^DUF1084^Protein of unknown function (DUF1084)^4-138^E:2.2e-10	.	.	.	.
C12604	0	0	0	0	0	0	1	0.76	1	0.45	5	2.27	1	0.39	2	0.91	2.89787	0.785732	0.93867	4.3053	0.166093	0.303992	1.07828	0.638253	0.830403	.	.	.	.	.	.	.	.	.	.	.	.	.	.
C12609	12	1.36	11	1.26	4	0.28	0	0	2	0.15	0	0	0	0	0	0	-2.01262	0.013915	0.0521153	-6.92125	7.67e-07	6.64e-06	-4.42867	0.0781198	0.205908	.	.	C12609_i1|m.7218	2-1606[+]	.	PF13968.3^DUF4220^Domain of unknown function (DUF4220)^2-291^E:9.9e-52`PF04578.10^DUF594^Protein of unknown function, DUF594^482-526^E:7.8e-16	.	.	.	.	.	.	.	.
C1261	14	7.81	9	4.99	1	0.32	2	1.13	8	2.68	0	0	2	0.58	8	2.7	-1.14273	0.191617	0.387279	-2.32597	0.00977061	0.0332743	-0.908801	0.470634	0.70002	.	.	.	.	.	.	.	.	.	.	.	.	.	.
C12610	15	2.21	9	1.34	8	0.74	2	0.32	5	0.47	9	0.9	0	0	5	0.46	-0.786339	0.27447	0.496541	-1.89458	0.0266631	0.0766241	-0.800474	0.449271	0.679981	.	.	C12610_i1|m.7219	980-1285[+]	.	.	.	.	.	.	.	.	.	.
C12611	22	6.02	17	4.68	12	2.01	5	1.45	12	2.06	13	2.34	22	3.24	20	3.4	-0.53344	0.299377	0.525035	-0.68462	0.162977	0.301033	0.129002	0.822374	0.960281	.	.	.	.	.	.	.	.	.	.	.	.	.	.
C12612	1	0.14	0	0	3	0.27	1	0.15	9	0.82	6	0.58	4	0.31	6	0.54	3.20656	0.0782886	0.202605	2.61492	0.122473	0.243429	-0.440516	0.711552	0.884411	.	.	.	.	.	.	.	.	.	.	.	.	.	.
C12613	0	0	0	0	7	0.6	5	0.74	5	0.44	2	0.19	5	0.38	1	0.09	5.75829	0.00183017	0.00937253	4.25908	0.15552	0.291076	-1.85579	0.0208862	0.0771848	.	.	.	.	.	.	.	.	.	.	.	.	.	.
C12614	0	0	0	0	2	1.46	0	0	3	2.29	4	2.99	0	0	0	0	3.97211	0.294755	0.518711	3.39655	0.535696	0.697733	-0.899296	0.701534	0.878125	.	.	.	.	.	.	.	.	.	.	.	.	.	.
C12615	0	0	0	0	1	0.21	1	0.36	3	0.63	6	1.32	1	0.18	2	0.42	4.03783	0.178017	0.368278	4.47023	0.136635	0.263444	0.0762509	1	1	.	.	.	.	.	.	.	.	.	.	.	.	.	.
C12616	2	0.44	0	0	13	1.78	11	2.61	16	2.24	0	0	2	0.24	1	0.14	4.04757	5.77e-06	5.37e-05	-0.55361	0.711625	0.843816	-4.35781	1.52e-08	2.75e-07	.	.	.	.	.	.	.	.	.	.	.	.	.	.
C12617	0	0	1	0.18	1	0.11	1	0.19	0	0	10	1.17	5	0.47	19	2.07	0.782829	1	1	3.69245	0.00759554	0.0270453	3.107	0.00399621	0.020326	.	.	.	.	.	.	.	.	.	.	.	.	.	.
C12618	0	0	0	0	0	0	0	0	0	0	11	1.34	5.59	0.55	14	1.59	NA	NA	NA	6.19498	0.000392243	0.00200585	6.05549	6.62e-05	0.000585035	.	.	.	.	.	.	.	.	.	.	.	.	.	.
C12619	0	0	0	0	0	0	0	0	0	0	2	0.4	2.41	0.4	0	0	NA	NA	NA	3.34662	0.55077	0.708223	3.23249	0.33802	0.568532	.	.	.	.	.	.	.	.	.	.	.	.	.	.
C1262	0	0	0	0	1	0.7	3	3.69	0	0	3	2.15	0	0	2	1.51	3.90196	0.35482	0.588784	3.67798	0.411022	0.581185	-0.56395	0.848988	0.975479	.	.	.	.	.	.	.	.	.	.	.	.	.	.
C12620	0	0	0	0	1	0.14	4	0.96	4	0.57	1	0.15	0	0	3	0.42	4.92068	0.0485995	0.140774	3.37833	0.427744	0.596424	-1.92	0.16012	0.342921	.	.	.	.	.	.	.	.	.	.	.	.	.	.
C12623	2	0.72	3	1.08	0	0	4	1.51	4	0.89	4	0.93	0	0	4	0.89	0.643764	0.730639	0.913476	-0.452698	0.876733	0.962832	-0.842474	0.581963	0.793806	.	.	.	.	.	.	.	.	.	.	.	.	.	.
C12624	0	0	1	0.16	0	0	0	0	0	0	0	0	2	0.17	0	0	NA	NA	NA	-0.189842	1	1	2.34157	0.586941	0.794263	.	.	.	.	.	.	.	.	.	.	.	.	.	.
C12625	3	0.65	0	0	5	0.67	1	0.23	0	0	4	0.58	3	0.35	9	1.23	0.798261	0.695053	0.883085	1.19893	0.419114	0.586884	0.624128	0.678819	0.862867	.	.	.	.	.	.	.	.	.	.	.	.	.	.
C1263	0	0	1	0.36	2	0.43	0	0	5	1.11	9	2.08	0	0	0	0	2.32118	0.418381	0.653706	1.85447	0.50955	0.67535	-0.256337	1	1	.	.	C1263_i1|m.750	1-336[+]	.	.	.	.	.	.	.	.	.	.
C12631	0	0	0	0	0	0	5	4.1	0	0	3	1.47	1	0.42	4	1.98	4.34967	0.371438	0.605702	4.30028	0.150024	0.282786	-0.363692	0.890002	0.997777	.	.	.	.	.	.	.	.	.	.	.	.	.	.
C12632	0	0	0	0	0	0	0	0	0	0	10	1.66	4.68	0.63	7	1.09	NA	NA	NA	5.70608	0.00308926	0.0124517	5.57366	0.000780157	0.00504389	.	.	.	.	.	.	.	.	.	.	.	.	.	.
C12633	0	0	0	0	1	0.15	0	0	0	0	0	0	2.32	0.3	0	0	NA	NA	NA	2.44803	0.822135	0.925222	0.163541	1	1	.	.	.	.	.	.	.	.	.	.	.	.	.	.
C12634	3	1.32	4	1.76	9	2.35	4	1.82	6	1.62	7	1.95	2	0.46	7	1.88	1.30093	0.123543	0.283574	0.0306898	1	1	-1.00365	0.207045	0.409839	.	.	C12634_i1|m.7230	409-80[-]	.	.	.	.	.	.	.	.	.	.
C12635	0	0	0	0	0	0	7	3.47	7	2.05	6	1.82	2	0.51	5	1.47	5.58692	0.0283767	0.0923396	4.97232	0.0426622	0.111689	-0.977691	0.380426	0.612352	.	.	C12635_i1|m.7231	411-70[-]	.	.	.	.	.	.	.	.	.	.
C12636	0	0	0	0	2	0.38	5	1.65	7	1.36	5	1.02	3	0.5	3	0.58	5.51415	0.00984889	0.0391746	4.72884	0.0501034	0.126701	-1.15029	0.18523	0.378721	.	.	.	.	.	.	.	.	.	.	.	.	.	.
C12637	0	0	2	0.42	7	0.9	6	1.33	12	1.57	10	1.38	2	0.22	9	1.17	3.36864	0.000964218	0.00534676	2.13645	0.156433	0.292416	-1.02075	0.17382	0.362785	.	.	.	.	.	.	.	.	.	.	.	.	.	.
C12638	0	0	2	0.31	24	2.32	21	3.52	35	3.46	8	0.84	5	0.42	11	1.07	5.04069	1.14e-10	2.22e-09	2.31107	0.0626692	0.150014	-2.52247	2.98e-07	4.34e-06	.	.	.	.	.	.	.	.	.	.	.	.	.	.
C12640	0	0	0	0	2	0.26	14	3.18	1	0.13	7	0.99	0	0	2	0.26	5.99481	0.0151905	0.0561245	4.48589	0.188257	0.332949	-1.88123	0.153855	0.334219	.	.	.	.	.	.	.	.	.	.	.	.	.	.
C12641	0	0	1	0.28	3	0.52	4	1.2	1	0.18	9	1.67	0	0	1	0.18	2.65745	0.184513	0.377204	1.99611	0.378865	0.548247	-0.496853	0.807655	0.950398	.	.	C12641_i1|m.7235	183-503[+]	.	.	.	.	.	.	.	.	.	.
C12644	1	25.45	1	24.15	6	48.6	1	15.09	4	35.02	3	22.75	3	29.82	6	59.14	2.15912	0.0865072	0.218391	1.33062	0.489354	0.655132	-0.614611	0.555885	0.774243	.	.	.	.	.	.	.	.	.	.	.	.	.	.
C12645	0	0	1	25.92	1	8.59	4	64.11	6	55.71	0	0	12	127.59	11	115.05	3.0749	0.0966078	0.237159	3.09242	0.0573516	0.140646	0.168143	0.926973	1	.	.	.	.	.	.	.	.	.	.	.	.	.	.
C12646	0	0	0	0	21	2.77	5	1.14	5	0.67	21	2.99	21	2.43	2	0.27	6.55481	0.000200551	0.00132729	6.66898	0.000483708	0.00242417	-0.242464	0.793908	0.94062	.	.	.	.	.	.	.	.	.	.	.	.	.	.
C12647	0	0	0	0	1	0.19	1	0.32	1	0.19	0	0	0	0	0	0	3.37742	0.492122	0.713503	NA	NA	NA	-3.5985	0.177382	0.36819	.	.	.	.	.	.	.	.	.	.	.	.	.	.
C12648	4	0.63	1	0.16	0	0	0	0	0	0	3	0.32	0	0	0	0	-4.13361	0.128746	0.291147	-1.74595	0.428274	0.596947	2.9177	0.604276	0.802945	.	.	.	.	.	.	.	.	.	.	.	.	.	.
C12649	1	0.18	0	0	4	0.44	3	0.58	2	0.23	3	0.36	1	0.1	10	1.12	2.76619	0.144752	0.317048	2.4443	0.161051	0.298851	-0.178113	1	1	.	.	.	.	.	.	.	.	.	.	.	.	.	.
C12650	2	0.36	3	0.54	2	0.22	0	0	7	0.8	7	0.84	79	7.7	15	1.68	0.648514	0.833674	0.968918	3.04938	0.00441515	0.0169912	2.66144	0.00491331	0.0240696	.	.	C12650_i1|m.7238	3-947[+]	.	PF05078.9^DUF679^Protein of unknown function (DUF679)^145-308^E:1.4e-62	.	.	.	.	.	.	.	.	.	.	C12650_i1|m.7239	914-402[-]	.	.	.	.	.	.
C12651	0	0	0	0	0	0	3	0.43	4	0.34	9	0.82	11	0.8	15	1.26	4.57882	0.158004	0.337799	6.35501	9.17e-05	0.000540097	1.4381	0.0815097	0.2125	.	.	.	.	.	.	.	.	.	.	.	.	.	.
C12652	5	2.24	4	1.79	0	0	0	0	0	0	0	0	0	0	1	0.27	-4.94201	0.0170602	0.0615387	-3.85609	0.0136639	0.0441673	NA	NA	NA	.	.	.	.	.	.	.	.	.	.	.	.	.	.
C12657	214	41.1	153	29.67	63	7.51	67	13.84	76	9.27	63	8.11	85	8.88	69	8.3	-0.890507	0.0045807	0.0206093	-1.93994	3.3e-12	5.3e-11	-0.769753	0.00892235	0.0391561	.	.	C12657_i1|m.7242	103-759[+]	.	PF05697.10^Trigger_N^Bacterial trigger factor protein (TF)^92-213^E:2.1e-10	.	.	.	.	.	GO:0006457^biological_process^protein folding`GO:0015031^biological_process^protein transport	.	.	.	.	C12657_i1|m.7243	611-189[-]	.	.	.	.	.	.
C12658	0	0	1	0.23	1	0.14	0	0	2	0.29	5	0.76	4	0.5	3	0.43	1.21004	0.989354	1	2.2058	0.151445	0.28491	1.1608	0.402687	0.633735	.	.	C12658_i1|m.7244	553-167[-]	.	.	.	.	.	.	.	.	.	.	.	.	C12658_i1|m.7245	552-902[+]	.	.	.	.	.	.
C12659	0	0	0	0	0	0	0	0	1	0.36	2	0.73	0	0	1	0.36	NA	NA	NA	3.00903	0.550989	0.708223	0.690332	1	1	.	.	.	.	.	.	.	.	.	.	.	.	.	.
C1266	6	29.92	3	13.71	3	6.12	1	3.68	0	0	7	13.93	1	2.08	0	0	-1.20491	0.464209	0.684976	-1.27743	0.365303	0.536054	0.244231	1	1	.	.	.	.	.	.	.	.	.	.	.	.	.	.
C12660	2	0.29	0	0	12	1.07	1	0.16	5	0.46	2	0.19	8	0.63	9	0.81	2.81639	0.0267228	0.0881156	1.95928	0.198001	0.344908	-0.651606	0.494895	0.723084	.	.	C12660_i1|m.7246	398-1324[+]	.	PF06697.9^DUF1191^Protein of unknown function (DUF1191)^36-300^E:2.6e-83	.	.	.	.	.	.	.	.
C12661	1	0.16	1	0.16	4	0.41	4	0.7	4	0.42	11	1.21	17	1.51	12	1.23	2.34963	0.0396108	0.120004	3.01875	0.00184941	0.00795031	0.893485	0.208172	0.411568	.	.	.	.	.	.	.	.	.	.	.	.	.	.
C12664	0	0	0	0	3	0.47	0	0	0	0	3	0.5	11	1.5	9	1.42	3.26428	0.645097	0.844494	5.74147	0.00341577	0.0136017	2.0612	0.0811327	0.211751	.	.	.	.	.	.	.	.	.	.	.	.	.	.
C12665	0	0	0	0	0	0	1	0.23	1	0.13	18	2.56	3	0.35	6	0.8	2.89773	0.785481	0.93867	6.01515	0.00373598	0.0146766	2.79643	0.0244525	0.0872862	.	.	.	.	.	.	.	.	.	.	.	.	.	.
C12666	1	0.1	15	1.54	11	0.7	19	2.1	17	1.11	13	0.9	30	1.67	42	2.69	1.52143	0.0696653	0.184896	1.21398	0.145144	0.275618	-0.0284837	0.965045	1	.	.	.	.	.	.	.	.	.	.	.	.	.	.
C12667	1	0.23	2	0.46	3	0.42	0	0	3	0.43	2	0.3	5	0.62	4	0.57	0.780831	0.743307	0.919774	0.651763	0.796696	0.908518	0.110418	1	1	.	.	.	.	.	.	.	.	.	.	.	.	.	.
C12669	92	9.13	81	8.15	18	1.13	8	0.87	20	1.28	2	0.14	5	0.27	3	0.19	-2.0119	2.84e-08	3.98e-07	-5.23652	3.84e-31	2.25e-29	-2.92846	2.83e-06	3.43e-05	.	.	C12669_i1|m.7253	2-1435[+]	.	.	.	.	.	.	.	.	.	.	.	.	C12669_i1|m.7254	790-299[-]	.	.	.	.	.	.
C1267	1	7.37	0	0	0	0	4	20.47	0	0	2	5.42	2	5.97	1	3.33	1.91637	0.675041	0.865886	1.0078	0.752805	0.876514	-0.689673	0.858865	0.9807	.	.	C1267_i1|m.755	3-302[+]	.	.	.	.	.	.	.	.	.	.
C12670	0	0	0	0	4	0.53	3	0.68	0	0	0	0	0	0	2.21	0.29	4.56025	0.155522	0.333672	2.50569	0.824638	0.925222	-2.42136	0.154795	0.335443	.	.	.	.	.	.	.	.	.	.	.	.	.	.
C12671	0	0	0	0	5	0.58	1	0.2	1	0.12	0	0	0	0	5.79	0.68	4.46364	0.114848	0.268234	3.92024	0.465773	0.631934	-0.923405	0.529132	0.751769	.	.	.	.	.	.	.	.	.	.	.	.	.	.
C12672	9	1.07	4	0.48	9	0.67	11	1.43	23	1.76	24	1.95	16	1.05	19	1.43	1.61823	0.0206246	0.0713925	1.00081	0.114748	0.232408	-0.344979	0.52316	0.74654	.	.	.	.	.	.	.	.	.	.	.	.	.	.
C12675	1	0.15	6	0.9	0	0	1	0.16	3	0.28	14	1.41	2	0.16	7	0.65	-0.835212	0.638039	0.844494	0.554193	0.687828	0.824668	1.681	0.181341	0.373981	.	.	.	.	.	.	.	.	.	.	.	.	.	.
C12676	0	0	0	0	4	0.76	1	0.33	2	0.39	1	0.2	0	0	3	0.58	4.47391	0.0895381	0.224248	3.37832	0.427582	0.596424	-1.46489	0.291356	0.517035	.	.	.	.	.	.	.	.	.	.	.	.	.	.
C12678	5	0.68	3	0.41	4	0.34	4.57	0.68	7.7	0.67	25.93	2.41	10.4	0.78	25.72	2.21	0.984014	0.289348	0.513301	1.77128	0.020734	0.0625809	1.0523	0.0894249	0.227073	.	.	.	.	.	.	.	.	.	.	.	.	.	.
C12679	1	0.14	2	0.28	0	0	3.43	0.51	3.3	0.29	9.07	0.84	2.6	0.19	1.28	0.11	0.926729	0.637845	0.844473	0.910093	0.646357	0.790674	0.24403	1	1	.	.	.	.	.	.	.	.	.	.	.	.	.	.
C12680	0	0	0	0	3	1.17	0	0	2	0.8	4	1.64	2	0.7	11	4.48	3.96721	0.292611	0.517102	5.35021	0.0222019	0.0661237	0.991411	0.383419	0.615645	.	.	.	.	.	.	.	.	.	.	.	.	.	.
C12682	0	0	2	0.49	0	0	1	0.26	1	0.15	0	0	4	0.52	1	0.15	-0.0236963	1	1	0.0866867	1	1	0.371094	1	1	.	.	.	.	.	.	.	.	.	.	.	.	.	.
C12683	0	0	2	0.9	0	0	0	0	0	0	3	0.85	2	0.47	0	0	-2.92278	0.432963	0.657118	0.129011	1	1	3.53389	0.226355	0.434182	.	.	.	.	.	.	.	.	.	.	.	.	.	.
C12684	3	0.78	2	0.52	0	0	0	0	1	0.16	1	0.17	0	0	2	0.32	-2.10999	0.271794	0.493092	-1.7614	0.344126	0.514943	0.676264	1	1	.	.	.	.	.	.	.	.	.	.	.	.	.	.
C12685	0	0	0	0	5	0.7	0	0	0	0	1	0.15	2	0.24	5	0.71	3.92193	0.432299	0.657118	4.28711	0.162368	0.30035	-0.0282003	1	1	.	.	C12685_i1|m.7258	958-365[-]	.	.	.	.	.	.	.	.	.	.	.	.	C12685_i1|m.7259	368-3[-]	.	.	.	.	.	.
C12686	3	2.79	2	1.82	0	0	0	0	3	1.59	0	0	0	0	0	0	-0.811812	0.680011	0.869586	-4.76159	0.0366893	0.0990083	-3.51828	0.399579	0.630727	.	.	.	.	.	.	.	.	.	.	.	.	.	.
C12688	1	0.18	1	0.18	0	0	4	0.77	1	0.11	9	1.08	2	0.19	3	0.33	1.29362	0.685283	0.874537	1.56271	0.386586	0.557537	0.52596	0.797742	0.942765	.	.	.	.	.	.	.	.	.	.	.	.	.	.
C12690	0	0	2	0.75	0	0	0	0	0	0	4	0.96	3	0.6	10	2.3	-2.92278	0.433273	0.657118	1.8254	0.240426	0.398427	5.19912	0.00606268	0.0286192	.	.	.	.	.	.	.	.	.	.	.	.	.	.
C12691	1	14.14	3	39.13	1	4.87	0	0	2	10.52	0	0	3	16.67	0	0	-0.505495	0.908631	1	-1.51182	0.386587	0.557537	-0.694341	0.786191	0.93579	.	.	.	.	.	.	.	.	.	.	.	.	.	.
C12692	0	0	0	0	33	13.06	0	0	0	0	0	0	2	0.71	0	0	6.52589	0.0194988	0.0685735	2.44813	0.821733	0.925222	-4.4156	0.00805518	0.0361087	.	.	.	.	.	.	.	.	.	.	.	.	.	.
C12694	1	0.3	0	0	0	0	1	0.31	1	0.19	2	0.39	3	0.48	4	0.74	0.787173	1	1	1.80558	0.269248	0.430121	1.21924	0.462169	0.692167	.	.	.	.	.	.	.	.	.	.	.	.	.	.
C12696	24	4.72	37	7.35	44	5.37	18	3.81	51	6.36	63	8.3	64	6.84	72	8.87	0.759447	0.0878258	0.221069	0.527034	0.149227	0.281782	0.0466846	0.904797	1	.	.	C12696_i1|m.7266	2-640[+]	.	PF05056.9^DUF674^Protein of unknown function (DUF674)^6-207^E:1.9e-32	.	.	.	.	.	.	.	.
C12698	1	0.99	0	0	0	0	0	0	3	1.68	5	2.79	5	2.45	1	0.57	1.18985	1	1	2.07667	0.238513	0.395826	1.05149	0.588631	0.794263	.	.	.	.	.	.	.	.	.	.	.	.	.	.
C12699	0	0	0	0	0	0	0	0	0	0	2	0.39	2	0.32	6	1.1	NA	NA	NA	4.59958	0.0877039	0.191837	4.45708	0.0402894	0.127049	.	.	C12699_i1|m.7268	350-763[+]	.	.	.	.	.	.	.	.	.	.
C127	3	0.63	3	0.64	60	7.84	59	13.36	69	9.22	10	1.41	31	3.55	8	1.06	4.83804	6e-20	2.75e-18	1.78623	0.0440236	0.114554	-2.78793	1.89e-10	4.51e-09	.	.	.	.	.	.	.	.	.	.	.	.	.	.
C1270	0	0	0	0	3	0.45	6	1.56	2	0.31	1	0.16	4	0.53	1	0.15	5.23096	0.0271966	0.0893789	3.86642	0.277395	0.439498	-1.72114	0.117543	0.276464	.	.	.	.	.	.	.	.	.	.	.	.	.	.
C12700	0	0	0	0	0	0	1	0.52	0	0	1	0.32	1.26	0.34	1	0.31	NA	NA	NA	2.9862	0.51017	0.6754	0.577316	1	1	.	.	.	.	.	.	.	.	.	.	.	.	.	.
C12703	0	0	0	0	0	0	0	0	4	1.09	3	0.85	6	1.41	3	0.82	3.66449	0.522616	0.740192	4.82933	0.0487782	0.124036	0.774479	0.612669	0.809872	.	.	C12703_i1|m.7270	339-638[+]	.	.	.	.	.	.	.	.	.	.
C12705	1	8.1	1	7.4	3	9.13	0	0	0	0	6	17.54	0	0	0	0	0.357688	1	1	0.417346	1	1	0.35917	0.866428	0.984352	.	.	C12705_i1|m.7273	299-3[-]	.	.	.	.	.	.	.	.	.	.	.	.	C12705_i1|m.7274	3-299[+]	.	PF02536.11^mTERF^mTERF^2-91^E:1.9e-14	.	.	.	.
C12706	1	0.39	0	0	0	0	2	0.81	2	0.48	2	0.5	2	0.41	7	1.66	1.71378	0.642484	0.844494	2.09537	0.245407	0.404401	0.556711	0.86165	0.981985	.	.	.	.	.	.	.	.	.	.	.	.	.	.
C12707	22	3.54	7	1.14	119	11.96	77	13.41	179	18.39	201	21.87	243	21.37	223	22.56	3.56473	1.82e-14	5.37e-13	3.33377	1.14e-17	2.92e-16	0.0415448	0.879259	0.991579	.	.	C12707_i1|m.7275	255-998[+]	.	.	.	.	.	.	.	.	.	.
C12708	0	0	12	11.72	0	0	0	0	0	0	0	0	0	0	0	0	-5.33806	0.0238353	0.0804113	-5.99617	0.00922769	0.0317576	NA	NA	NA	.	.	.	.	.	.	.	.	.	.	.	.	.	.
C1271	2	5.32	2	4.97	0	0	0	0	0	0	0	0	0	0	0	0	-3.82905	0.186699	0.379471	-4.45323	0.0575534	0.140857	NA	NA	NA	.	.	.	.	.	.	.	.	.	.	.	.	.	.
C12711	0	0	0	0	0	0	1	0.85	1	0.51	10	5.09	0	0	1	0.52	2.89778	0.78557	0.93867	4.76921	0.16001	0.297296	1.53275	0.430208	0.660082	.	.	.	.	.	.	.	.	.	.	.	.	.	.
C12712	0	0	0	0	3	1.16	1	0.68	0	0	0	0	0	0	3	1.22	3.73437	0.41541	0.650597	3.00745	0.637289	0.783349	-1.09287	0.640201	0.832346	.	.	.	.	.	.	.	.	.	.	.	.	.	.
C12713	10	1.51	9	1.37	2	0.19	0	0	1	0.1	13	1.33	9	0.74	10	0.95	-2.6531	0.00500899	0.0222166	-0.41692	0.532115	0.696486	2.53694	0.00453581	0.0225644	.	.	.	.	.	.	.	.	.	.	.	.	.	.
C12714	1	1.09	1	1.06	3	1.75	0	0	0	0	0	0	0	0	1	0.62	0.35766	1	1	-1.78611	0.731755	0.859555	-1.86031	0.736576	0.903034	.	.	.	.	.	.	.	.	.	.	.	.	.	.
C12715	0	0	3	5.55	0	0	0	0	4	4	0	0	0	0	0	0	0.227188	1	1	-4.06193	0.173943	0.314028	-3.89109	0.224622	0.432165	.	.	C12715_i1|m.7277	1-381[+]	.	.	.	.	.	.	.	.	.	.
C12716	0	0	1	0.21	0	0	5	1.12	0	0	3	0.42	3	0.34	3	0.39	2.23774	0.593766	0.801166	1.80606	0.258091	0.416698	-0.199801	1	1	.	.	C12716_i1|m.7278	1009-680[-]	.	.	.	.	.	.	.	.	.	.
C12717	0	0	0	0	0	0	0	0	0	0	4	0.87	4	0.72	3	0.62	NA	NA	NA	4.72064	0.0612141	0.147398	4.58993	0.0261813	0.0919964	.	.	C12717_i1|m.7279	280-669[+]	.	.	.	.	.	.	.	.	.	.
C12718	0	0	3	1.69	6	1.98	3	1.72	1	0.34	8	2.79	8	2.35	5	1.71	1.56489	0.292277	0.517102	1.56527	0.184309	0.327831	0.253413	0.800062	0.944321	.	.	.	.	.	.	.	.	.	.	.	.	.	.
C12719	0	0	0	0	1	0.2	1	0.34	1	0.2	8	1.68	0	0	2	0.4	3.37736	0.49172	0.713281	4.63267	0.15796	0.294624	0.903835	0.586096	0.794263	.	.	.	.	.	.	.	.	.	.	.	.	.	.
C1272	2	0.78	3	1.17	0	0	2	0.81	1	0.24	0	0	2	0.41	1	0.24	-0.686687	0.839171	0.970208	-1.79257	0.214316	0.364972	-0.845637	0.769123	0.923616	.	.	.	.	.	.	.	.	.	.	.	.	.	.
C12720	13	2.66	2	0.41	5	0.63	1	0.22	1	0.13	1	0.14	1	0.11	0	0	-1.19449	0.326697	0.557841	-3.82422	0.00189293	0.00811706	-2.3179	0.0891262	0.226491	.	.	C12720_i1|m.7280	232-537[+]	.	.	.	.	.	.	.	.	.	.
C12721	1	0.34	2	0.69	0	0	0	0	0	0	4	0.89	0	0	0	0	-3.44618	0.378967	0.6103	-0.670431	0.849795	0.943267	3.29095	0.422639	0.652587	.	.	.	.	.	.	.	.	.	.	.	.	.	.
C12722	0	0	0	0	0	0	2	0.53	4	0.62	1	0.16	0	0	4	0.61	4.33233	0.199173	0.396748	3.67434	0.442836	0.610975	-1.03351	0.610778	0.808304	.	.	.	.	.	.	.	.	.	.	.	.	.	.
C12723	4	2.5	0	0	2	0.72	0	0	2	0.74	2	0.76	5	1.61	2	0.75	-0.158288	1	1	-0.0260995	1	1	0.3763	0.834887	0.967849	.	.	.	.	.	.	.	.	.	.	.	.	.	.
C12724	0	0	0	0	9	1.82	1	0.35	1	0.21	0	0	0	0	9	1.86	5.05827	0.0553447	0.156324	4.47441	0.296884	0.461798	-0.970637	0.596029	0.798332	.	.	.	.	.	.	.	.	.	.	.	.	.	.
C12726	0	0	0	0	3	0.49	1	0.29	0	0	2	0.35	1	0.14	9	1.5	3.73437	0.415451	0.650597	4.86485	0.0962992	0.204854	0.754068	0.629927	0.823191	.	.	.	.	.	.	.	.	.	.	.	.	.	.
C12729	1	0.52	0	0	0	0	5	2.65	0	0	1	0.32	2	0.54	2	0.63	2.23125	0.594031	0.801302	1.00566	0.752084	0.876211	-1.02766	0.644594	0.835918	.	.	C12729_i1|m.7285	3-470[+]	.	.	.	.	.	.	.	.	.	.	.	.	C12729_i1|m.7286	387-70[-]	.	.	.	.	.	.
C1273	0	0	0	0	0	0	2	2.62	3	2.33	3	2.28	2	1.38	1	0.81	4.10226	0.251567	0.467392	3.89468	0.252272	0.410455	-0.548056	0.678052	0.862264	.	.	.	.	.	.	.	.	.	.	.	.	.	.
C12730	2	0.28	1	0.14	0	0	0	0	0	0	11	1.05	8	0.62	6	0.53	-3.44875	0.379602	0.6103	1.81899	0.0869241	0.190612	5.74837	0.000306559	0.00223929	.	.	.	.	.	.	.	.	.	.	.	.	.	.
C12731	11	0.64	11	0.65	0	0	0	0	1	0.04	14	0.57	18	0.58	19	0.7	-4.17278	0.000221211	0.00145125	0.0318414	1	1	4.53223	4.17e-06	4.87e-05	.	.	C12731_i1|m.7287	202-2541[+]	.	.	.	.	.	.	.	.	.	.	.	.	C12731_i1|m.7288	1136-651[-]	.	.	.	.	.	.
C12732	0	0	0	0	3	0.74	1	0.43	1	0.25	3	0.79	0	0	4	1.01	4.02924	0.175014	0.364647	4.13185	0.25161	0.410455	-0.266033	1	1	.	.	.	.	.	.	.	.	.	.	.	.	.	.
C12733	0	0	1	0.88	3	1.48	4	3.45	1	0.51	0	0	3	1.34	9	4.7	2.65745	0.184502	0.377204	2.20666	0.277169	0.43935	-0.309996	0.898416	1	.	.	.	.	.	.	.	.	.	.	.	.	.	.
C12739	3	2.1	1	0.69	0	0	0	0	0	0	0	0	0	0	0	0	-3.83133	0.207487	0.407944	-4.45239	0.0704479	0.1628	NA	NA	NA	.	.	C12739_i1|m.7293	185-520[+]	.	.	.	.	.	.	.	.	.	.
C1274	0	0	0	0	2	0.28	3	0.74	7	1.02	9	1.37	1	0.12	2	0.29	5.26195	0.0215161	0.0739974	4.87567	0.0812472	0.181142	-0.750513	0.481888	0.710967	.	.	C1274_i1|m.758	605-934[+]	.	.	.	.	.	.	.	.	.	.
C12740	0	0	2	0.7	6	1.26	0	0	5	1.07	2	0.45	2	0.37	2	0.43	2.11287	0.174327	0.363881	0.374037	1	1	-1.5143	0.192093	0.388826	.	.	.	.	.	.	.	.	.	.	.	.	.	.
C12741	3	0.71	4	0.95	1	0.15	4	1.01	9	1.34	0	0	0	0	0	0	0.901425	0.402701	0.637994	-5.23235	0.0089397	0.0309851	-5.7349	0.00268639	0.0145383	.	.	.	.	.	.	.	.	.	.	.	.	.	.
C12742	6	2.02	9	3.04	0	0	0	0	0	0	0	0	0	0	0	0	-5.65844	0.0010756	0.00588816	-6.31142	0.000114344	0.000659146	NA	NA	NA	.	.	C12742_i1|m.7294	3-653[+]	.	.	.	.	.	.	.	.	.	.
C12743	2	0.34	1	0.17	2	0.21	0	0	1	0.11	0	0	4	0.37	0	0	-0.130238	1	1	-0.757704	0.701369	0.835571	-0.323995	1	1	.	.	.	.	.	.	.	.	.	.	.	.	.	.
C12744	2	2.25	0	0	4	2.41	2	2.12	0	0	0	0	0	0	0	0	1.38043	0.674342	0.86561	-3.51603	0.417449	0.586749	-4.54245	0.0676125	0.185547	.	.	.	.	.	.	.	.	.	.	.	.	.	.
C1275	0	0	0	0	1	0.14	1	0.25	5	0.73	0	0	4	0.5	1	0.14	4.47942	0.118177	0.273776	3.60648	0.436941	0.605287	-1.22204	0.337422	0.568128	.	.	.	.	.	.	.	.	.	.	.	.	.	.
C12750	0	0	1	1.65	0	0	0	0	0	0	7	6.12	2	1.61	3	2.83	NA	NA	NA	2.22283	0.186446	0.330506	4.73606	0.0278433	0.0963597	.	.	.	.	.	.	.	.	.	.	.	.	.	.
C12753	0	0	0	0	5	1.12	1	0.39	0	0	1	0.24	1	0.2	0	0	4.24846	0.219491	0.424435	2.48378	0.784741	0.901139	-2.10105	0.222122	0.429619	.	.	.	.	.	.	.	.	.	.	.	.	.	.
C12754	0	0	0	0	3	1.02	2	1.19	3	1.05	7	2.52	11	3.35	12	4.24	4.68993	0.0526939	0.150252	6.13066	0.000295486	0.00155724	1.06857	0.16059	0.3435	.	.	.	.	.	.	.	.	.	.	.	.	.	.
C12755	10.03	0.84	10.73	0.91	10.51	0.55	14.33	1.31	7.1	0.38	29.9	1.71	29.27	1.34	9.26	0.49	0.569391	0.432751	0.657118	0.506048	0.433667	0.602433	0.215717	0.79533	0.941347	.	.	.	.	.	.	.	.	.	.	.	.	.	.
C12756	23.97	4.74	26.27	5.24	4.49	0.55	8.67	1.84	19.9	2.49	14.1	1.87	28.73	3.08	22.74	2.81	-0.669927	0.257205	0.475314	-0.784483	0.0830712	0.184245	0.161431	0.827445	0.963083	.	.	.	.	.	.	.	.	.	.	.	.	.	.
C12757	0	0	0	0	1	0.74	0	0	8	6.21	0	0	0	0	1	0.81	4.76113	0.149292	0.324371	NA	NA	NA	-3.36121	0.112925	0.268887	.	.	.	.	.	.	.	.	.	.	.	.	.	.
C12758	6	1.64	5	1.37	1	0.17	1	0.29	2	0.34	0	0	0	0	0	0	-1.47607	0.218753	0.423385	-5.86995	0.00126355	0.00567659	-3.97211	0.107482	0.259667	.	.	C12758_i1|m.7301	203-808[+]	.	.	.	.	.	.	.	.	.	.
C1276	0	0	4	1.21	2	0.37	0	0	0	0	0	0	3	0.48	2	0.37	-1.05027	0.731329	0.913476	-0.831741	0.683375	0.821037	0.495026	0.782626	0.933518	.	.	C1276_i1|m.759	149-496[+]	.	.	.	.	.	.	.	.	.	.
C12761	0	0	0	0	2	0.56	4	1.97	0	0	0	0	4	1	0	0	4.43746	0.179493	0.370273	3.2915	0.654346	0.796618	-1.50071	0.449871	0.680575	.	.	.	.	.	.	.	.	.	.	.	.	.	.
C12762	0	0	0	0	1	0.24	0	0	0	0	2	0.52	7	1.51	3	0.75	NA	NA	NA	4.82012	0.0584202	0.142348	2.48663	0.0841693	0.21763	.	.	.	.	.	.	.	.	.	.	.	.	.	.
C12763	0	0	0	0	0	0	0	0	0	0	2	1.75	10	8.05	2	1.89	NA	NA	NA	5.01976	0.0483871	0.123272	4.88879	0.0250953	0.088992	.	.	.	.	.	.	.	.	.	.	.	.	.	.
C12764	4	1.16	3	0.87	0	0	0	0	1	0.18	0	0	0	0	2	0.36	-2.56924	0.101754	0.245705	-2.73311	0.0881307	0.192541	0.181404	1	1	.	.	.	.	.	.	.	.	.	.	.	.	.	.
C12765	1	0.24	0	0	1	0.15	2	0.51	3	0.45	0	0	3	0.39	0	0	2.21114	0.346034	0.578104	0.295682	1	1	-1.71997	0.268577	0.487282	.	.	.	.	.	.	.	.	.	.	.	.	.	.
C12768	13.5	10.81	17.85	14.07	17.88	8.02	9	7.06	10	4.65	4	1.88	7	2.84	7	3.31	0.113096	0.921633	1	-1.98773	0.00123164	0.00555549	-1.81846	0.00267383	0.0144849	.	.	.	.	.	.	.	.	.	.	.	.	.	.
C12769	4.5	3.6	3.15	2.48	1.12	0.5	2	1.57	4	1.86	0	0	0	0	0	0	-0.0756364	1	1	-5.23182	0.00890553	0.0309851	-4.75389	0.0246208	0.0877306	.	.	.	.	.	.	.	.	.	.	.	.	.	.
C12770	0	0	0	0	7	0.96	1	0.24	1	0.14	0	0	0	0	1	0.14	4.79239	0.0789941	0.203715	NA	NA	NA	-3.39183	0.0673538	0.18509	.	.	.	.	.	.	.	.	.	.	.	.	.	.
C12771	0	0	2	4.71	4	4.67	4	8.33	0	0	4	4.68	0	0	2	2.63	1.84854	0.429861	0.657118	0.407069	1	1	-1.20917	0.476956	0.706202	.	.	C12771_i1|m.7306	2-361[+]	.	.	.	.	.	.	.	.	.	.	.	.	C12771_i1|m.7307	361-2[-]	.	.	.	.	.	.
C12773	0	0	0	0	0	0	3	0.47	0	0	10	0.99	8	0.64	5	0.46	3.63054	0.566461	0.773479	5.75843	0.00212725	0.0089926	1.92576	0.108022	0.260583	.	.	C12773_i1|m.7310	1319-714[-]	.	.	.	.	.	.	.	.	.	.
C12774	0	0	0	0	12	1.64	5	1.19	5	0.7	4	0.59	2	0.24	0	0	6.10053	0.000630863	0.00368174	3.89845	0.326921	0.494101	-2.56307	0.00392139	0.0200077	.	.	.	.	.	.	.	.	.	.	.	.	.	.
C12775	0	0	3	0.68	0	0	0	0	0	0	0	0	0	0	11	1.55	-3.44224	0.438738	0.659446	0.689995	0.861928	0.952735	4.58557	0.144619	0.320114	.	.	.	.	.	.	.	.	.	.	.	.	.	.
C12776	0	0	1.21	0.34	9	1.53	3.76	1.11	0	0	2	0.37	3	0.45	1	0.17	3.2761	0.10787	0.255405	1.24299	0.585861	0.735635	-1.85769	0.115597	0.273309	.	.	.	.	.	.	.	.	.	.	.	.	.	.
C12777	1	0.27	4.79	1.29	0	0	1.24	0.35	4	0.67	0	0	0	0	2	0.33	-0.335129	0.928173	1	-2.51562	0.215232	0.366182	-1.89266	0.321692	0.551981	.	.	.	.	.	.	.	.	.	.	.	.	.	.
C12779	0	0	0	0	1	0.3	2	1.05	0	0	3	0.96	4	1.08	1	0.31	3.46961	0.425042	0.657118	4.27149	0.142443	0.271772	0.485449	0.824406	0.96159	.	.	.	.	.	.	.	.	.	.	.	.	.	.
C1278	0	0	0	0	0	0	1	0.58	0	0	9	3.16	6	1.78	2	0.69	NA	NA	NA	5.33311	0.016556	0.0517953	2.93218	0.0666612	0.183781	.	.	.	.	.	.	.	.	.	.	.	.	.	.
C12780	0	0	0	0	2	0.32	1	0.28	3	0.49	1	0.17	3	0.42	1	0.16	4.27653	0.115255	0.268458	3.6308	0.362204	0.533782	-0.997625	0.503506	0.730231	.	.	.	.	.	.	.	.	.	.	.	.	.	.
C12781	0	0	0	0	2	1.4	0	0	3	2.19	0	0	2	1.29	2	1.51	3.9722	0.294444	0.518589	3.3404	0.549826	0.708223	-0.992937	0.643798	0.835306	.	.	C12781_i1|m.7311	3-419[+]	.	.	.	.	.	.	.	.	.	.
C12782	2	1.06	2	1.05	3	0.93	0	0	0	0	0	0	2	0.55	0	0	-0.534265	0.906448	1	-1.99202	0.345017	0.515819	-1.1472	0.744746	0.908153	.	.	.	.	.	.	.	.	.	.	.	.	.	.
C12783	12	31	3	7.26	8	9.56	3	6.39	89	112.6	15	17.92	162	186.38	68	91.45	2.50827	0.0289744	0.0939096	2.78943	0.00122594	0.00553252	0.54641	0.53255	0.754822	.	.	.	.	.	.	.	.	.	.	.	.	.	.
C12784	11	72.26	16	95.96	6	15.34	4	18.57	4	10.99	10	24.72	18	48.25	10	30.18	-1.01517	0.132383	0.297184	-0.691138	0.245737	0.404783	0.608401	0.41293	0.643715	.	.	.	.	.	.	.	.	.	.	.	.	.	.
C12786	6	4.05	3	2.01	1	0.39	0	0	0	0	2	0.81	4	1.39	0	0	-2.92628	0.0658867	0.176609	-1.71218	0.167875	0.306616	1.56101	0.378538	0.61057	.	.	C12786_i1|m.7313	2-340[+]	NAC83_ARATH^NAC83_ARATH^Q:17-103,H:150-251^42.06%ID^E:1e-07^RecName: Full=NAC domain-containing protein 83 {ECO:0000303|PubMed:15029955};^Eukaryota; Viridiplantae; Streptophyta; Embryophyta; Tracheophyta; Spermatophyta; Magnoliophyta; eudicotyledons; Gunneridae; Pentapetalae; rosids; malvids; Brassicales; Brassicaceae; Camelineae; Arabidopsis	.	.	.	ENOG410YED8^nac domain	KEGG:ath:AT5G13180	GO:0005634^cellular_component^nucleus`GO:0003677^molecular_function^DNA binding`GO:0003700^molecular_function^transcription factor activity, sequence-specific DNA binding`GO:0010150^biological_process^leaf senescence`GO:0045892^biological_process^negative regulation of transcription, DNA-templated`GO:0009737^biological_process^response to abscisic acid`GO:0009651^biological_process^response to sa…	.	.	.
C12789	1	1.33	0	0	2	1.39	1	1.22	1	0.72	1	0.71	2	1.28	0	0	1.63617	0.739212	0.916339	0.329999	1	1	-1.1086	0.536328	0.758425	.	.	C12789_i1|m.7316	1-342[+]	.	.	.	.	.	.	.	.	.	.
C1279	0	0	0	0	0	0	0	0	0	0	3	0.43	5	0.59	3	0.41	NA	NA	NA	4.71264	0.0627239	0.150087	4.58069	0.0272429	0.0947852	.	.	.	.	.	.	.	.	.	.	.	.	.	.
C12790	5	2	9	3.6	4	0.96	1	0.42	3	0.74	0	0	2	0.42	0	0	-0.894776	0.390798	0.622678	-3.74219	0.00134046	0.00598038	-2.52511	0.056263	0.162269	.	.	.	.	.	.	.	.	.	.	.	.	.	.
C12791	0	0	0	0	0	0	1	0.68	3	1.21	1	0.41	1	0.35	4	1.63	3.75475	0.324047	0.555042	3.90293	0.285788	0.448415	-0.216303	1	1	.	.	.	.	.	.	.	.	.	.	.	.	.	.
C12792	0	0	0	0	0	0	1	0.41	0	0	3	0.76	4	0.84	2	0.49	NA	NA	NA	4.43704	0.0922029	0.198943	2.03305	0.306331	0.535177	.	.	.	.	.	.	.	.	.	.	.	.	.	.
C12794	5	0.66	0	0	6	0.5	4	0.57	2	0.17	1	0.09	4	0.29	2	0.17	1.14405	0.400988	0.635629	-0.680271	0.767952	0.889173	-1.55573	0.11665	0.275041	.	.	.	.	.	.	.	.	.	.	.	.	.	.
C12795	1	3.09	0	0	2	2.76	0	0	10	14.67	0	0	1	1.35	6	9.42	3.05364	0.184809	0.377626	1.47622	0.590673	0.740266	-1.42886	0.34776	0.579183	.	.	.	.	.	.	.	.	.	.	.	.	.	.
C12796	3	6.06	2	3.83	14	13.68	8	13.88	5	5.15	6	5.93	12	11.1	5	5.42	2.28416	0.0137061	0.0514341	0.980209	0.419536	0.587352	-1.04438	0.131403	0.298844	.	.	.	.	.	.	.	.	.	.	.	.	.	.
C12797	4	4.68	2	2.27	0	0	2	2.19	2	1.3	3	1.93	0	0	0	0	-0.581422	0.786874	0.938742	-2.00404	0.242658	0.401137	-1.14948	0.525688	0.748959	.	.	.	.	.	.	.	.	.	.	.	.	.	.
C12799	0	0	3	0.88	9	1.6	4	1.23	7	1.28	22	4.2	44	6.89	20	3.62	2.51524	0.0152816	0.056405	3.561	2.53e-05	0.000166567	1.28454	0.016579	0.0644593	.	.	.	.	.	.	.	.	.	.	.	.	.	.
C128	0	0	0	0	1	0.13	1	0.23	1	0.13	4	0.57	10	1.15	4	0.53	3.37764	0.49354	0.714578	5.39085	0.0118766	0.0392878	1.66436	0.109572	0.26295	.	.	.	.	.	.	.	.	.	.	.	.	.	.
C12801	0	0	0	0	0	0	7	4.46	7	2.64	0	0	0	0	1	0.38	5.58691	0.0283659	0.0923149	NA	NA	NA	-4.2012	0.0200261	0.0746193	.	.	C12801_i1|m.7322	541-125[-]	.	.	.	.	.	.	.	.	.	.	.	.	C12801_i1|m.7323	2-340[+]	.	.	.	.	.	.
C12802	0	0	0	0	1	0.29	0	0	0	0	2	0.62	3	0.78	4	1.21	NA	NA	NA	4.44349	0.093563	0.200964	2.10458	0.146863	0.323631	.	.	.	.	.	.	.	.	.	.	.	.	.	.
C12804	2	0.31	0	0	0	0	0	0	0	0	3	0.31	7	0.59	4	0.39	-2.93153	0.433363	0.657118	1.52661	0.359664	0.531358	4.90908	0.00879086	0.0387042	.	.	.	.	.	.	.	.	.	.	.	.	.	.
C12805	0	0	2	0.66	2	0.4	0	0	1	0.2	5	1.07	4	0.7	0	0	0.379523	1	1	0.920363	0.790621	0.905221	0.7953	0.696504	0.875395	.	.	.	.	.	.	.	.	.	.	.	.	.	.
C12806	2	0.55	8	2.2	0	0	0	0	0	0	1	0.18	0	0	0	0	-5.0853	0.0172662	0.0621396	-4.0017	0.0164683	0.051558	NA	NA	NA	.	.	.	.	.	.	.	.	.	.	.	.	.	.
C12808	4	0.92	2	0.47	0	0	2	0.49	4	0.58	1	0.15	3	0.38	0	0	-0.0581265	1	1	-1.68275	0.257573	0.416187	-1.35249	0.453999	0.684443	.	.	.	.	.	.	.	.	.	.	.	.	.	.
C12809	0	0	2	1.16	2	0.68	0	0	1	0.35	3	1.08	2	0.61	4	1.41	0.379473	1	1	0.934852	0.731439	0.859555	0.772959	0.651177	0.841228	.	.	.	.	.	.	.	.	.	.	.	.	.	.
C1281	3	0.79	5	1.32	0	0	2	0.56	0	0	4	0.69	0	0	3	0.49	-1.81956	0.270351	0.492349	-1.29586	0.29295	0.457275	0.76993	0.835892	0.968453	.	.	.	.	.	.	.	.	.	.	.	.	.	.
C12810	0	0	0	0	5	1.32	0	0	4	1.09	3	0.85	8	1.88	1	0.27	4.75888	0.10297	0.246936	4.8119	0.077512	0.174221	-0.311396	0.894858	1	.	.	.	.	.	.	.	.	.	.	.	.	.	.
C12811	0	0	0	0	3	0.65	0	0	3	0.67	1	0.23	9	1.72	0	0	4.21186	0.223229	0.429139	4.52763	0.214307	0.364972	-0.0237551	1	1	.	.	.	.	.	.	.	.	.	.	.	.	.	.
C12812	0	0	0	0	0	0	1	0.25	4	0.6	4	0.63	0	0	2	0.3	4.03967	0.270435	0.492349	3.92602	0.326355	0.494101	-0.469256	0.865099	0.983601	.	.	.	.	.	.	.	.	.	.	.	.	.	.
C12813	5	0.81	6	0.98	0	0	0	0	1	0.1	0	0	0	0	0	0	-3.19545	0.0219777	0.0752578	-5.87032	0.00126435	0.00567848	NA	NA	NA	.	.	C12813_i1|m.7325	3-1160[+]	Y3720_ARATH^Y3720_ARATH^Q:2-373,H:80-450^25.43%ID^E:2e-06^RecName: Full=UPF0481 protein At3g47200;^Eukaryota; Viridiplantae; Streptophyta; Embryophyta; Tracheophyta; Spermatophyta; Magnoliophyta; eudicotyledons; Gunneridae; Pentapetalae; rosids; malvids; Brassicales; Brassicaceae; Camelineae; Arabidopsis	PF03140.12^DUF247^Plant protein of unknown function^2-368^E:2.5e-55	.	.	.	KEGG:ath:AT3G47200	GO:0016021^cellular_component^integral component of membrane`GO:0005886^cellular_component^plasma membrane	.	.	.	.	.	C12813_i1|m.7326	445-750[+]	.	.	.	.	.	.
C12815	0	0	0	0	0	0	0	0	0	0	10	6.05	1	0.53	0	0	NA	NA	NA	4.76012	0.164957	0.302811	4.65129	0.0888008	0.225977	.	.	C12815_i1|m.7327	102-404[+]	.	.	.	.	.	.	.	.	.	.
C12816	5.7	7.22	1	1.23	8	5.32	13	15.22	10.47	7.27	0	0	0	0	3	2.15	2.07035	0.0122187	0.0468818	-2.22807	0.215782	0.366905	-4.04623	2.49e-05	0.00024483	.	.	.	.	.	.	.	.	.	.	.	.	.	.
C12817	2.3	3.17	0	0	0	0	0	0	3.53	2.64	0	0	1	0.66	4	3.1	0.73643	1	1	0.139038	1	1	-0.385728	1	1	.	.	.	.	.	.	.	.	.	.	.	.	.	.
C12818	6	6.2	2	2.02	3	1.68	2	1.97	6	3.49	1	0.58	16	8.17	14	8.36	0.340534	0.832408	0.968918	0.738171	0.501406	0.667576	0.660105	0.459637	0.689748	.	.	C12818_i1|m.7328	137-445[+]	.	.	.	.	.	.	.	.	.	.
C12819	0	0	0	0	0	0	12	7.5	6	2.22	1	0.38	2	0.64	10	3.73	6.01913	0.0150247	0.0556248	4.96834	0.080651	0.180047	-1.44842	0.254082	0.469256	.	.	.	.	.	.	.	.	.	.	.	.	.	.
C1282	3	2.39	1	0.78	0	0	0	0	1	0.46	0	0	0	0	1	0.47	-1.81407	0.459035	0.679234	-2.72035	0.196623	0.343204	-0.567707	1	1	.	.	.	.	.	.	.	.	.	.	.	.	.	.
C12820	0	0	0	0	0	0	4	0.97	2	0.29	2	0.3	1	0.12	1	0.14	4.44826	0.180987	0.372465	3.36137	0.51448	0.67872	-1.42252	0.356492	0.587687	.	.	.	.	.	.	.	.	.	.	.	.	.	.
C12822	0	0	0	0	0	0	5	3.19	1	0.38	0	0	1	0.33	2	0.76	4.51782	0.215664	0.419256	2.98294	0.554922	0.709016	-1.89453	0.292399	0.518307	.	.	.	.	.	.	.	.	.	.	.	.	.	.
C12823	1	0.37	3	1.1	0	0	3	1.15	1	0.23	2	0.47	3	0.59	2	0.45	0.0508806	1	1	-0.358967	0.931925	1	-0.125104	1	1	.	.	.	.	.	.	.	.	.	.	.	.	.	.
C12826	0	0	0	0	2	0.45	4	1.58	0	0	0	0	3	0.6	2	0.46	4.43745	0.179475	0.370273	3.62468	0.406314	0.577474	-1.16813	0.513607	0.738741	.	.	.	.	.	.	.	.	.	.	.	.	.	.
C12827	1	0.41	0	0	3	0.73	1	0.43	3	0.75	4	1.04	0	0	0	0	2.37371	0.247783	0.464027	0.758393	0.865114	0.954735	-1.42965	0.34013	0.570485	.	.	.	.	.	.	.	.	.	.	.	.	.	.
C12828	1	0.11	3	0.33	0	0	3	0.35	1	0.07	2	0.15	4	0.24	14	0.96	0.0508812	1	1	1.1152	0.400811	0.573694	1.32462	0.315116	0.5457	.	.	.	.	.	.	.	.	.	.	.	.	.	.
C12830	2	4.14	12	23.48	15	14.95	5	8.85	26	27.33	3	3.02	83	78.44	8	8.86	1.54895	0.055089	0.155846	1.47822	0.21825	0.370001	0.226981	0.811875	0.953162	.	.	C12830_i1|m.7332	298-2[-]	.	.	.	.	.	.	.	.	.	.
C12831	0	0	1	7.58	3	9.32	2	11.33	4	13.39	0	0	3	10.02	0	0	2.74369	0.13538	0.301833	0.293156	1	1	-2.23877	0.0960587	0.239851	.	.	.	.	.	.	.	.	.	.	.	.	.	.
C12832	1	0.24	2	0.47	0	0	3	0.75	14	2.08	0	0	3	0.38	9	1.32	2.28336	0.122167	0.281046	0.785208	0.763738	0.885392	-1.27445	0.338454	0.568605	.	.	.	.	.	.	.	.	.	.	.	.	.	.
C12833	0	0	0	0	0	0	0	0	0	0	5	2.86	4	2.01	5	2.93	NA	NA	NA	5.06264	0.0231852	0.0685881	4.92852	0.00723599	0.0330625	.	.	.	.	.	.	.	.	.	.	.	.	.	.
C12834	0	0	0	0	0	0	0	0	0	0	6	0.68	1	0.09	10	1.06	NA	NA	NA	5.35864	0.0262661	0.0756906	5.21545	0.0109768	0.0463614	.	.	.	.	.	.	.	.	.	.	.	.	.	.
C12835	2	0.34	3	0.52	0	0	0	0	0	0	0	0	0	0	0	0	-4.12966	0.102331	0.24656	-4.76227	0.0364755	0.0987036	NA	NA	NA	.	.	C12835_i1|m.7333	377-33[-]	.	.	.	.	.	.	.	.	.	.
C1284	1	0.33	0	0	0	0	0	0	0	0	3	0.65	1	0.18	3	0.62	NA	NA	NA	1.47846	0.470842	0.636542	3.98486	0.121658	0.282965	.	.	.	.	.	.	.	.	.	.	.	.	.	.
C12842	10	3.95	2	0.79	0	0	3	1.24	0	0	2	0.51	0	0	7	1.7	-1.81874	0.218781	0.423422	-1.5222	0.225728	0.379105	0.513684	0.885536	0.995396	.	.	.	.	.	.	.	.	.	.	.	.	.	.
C12843	0	0	0	0	0	0	0	0	1	0.21	0.29	0.06	0	0	4.34	0.91	NA	NA	NA	3.37963	0.534158	0.697718	1.04131	0.749009	0.910753	.	.	.	.	.	.	.	.	.	.	.	.	.	.
C12844	0	0	0	0	0	0	3	0.85	0	0	4.71	0.82	0	0	2.66	0.44	3.63026	0.565647	0.773479	4.3191	0.208318	0.357331	0.385123	1	1	.	.	.	.	.	.	.	.	.	.	.	.	.	.
C12845	0	0	0	0	19.53	10.99	11.45	11.32	8	4.69	38.29	22.37	24	12.33	17	10.22	6.93666	3.86e-06	3.71e-05	7.5256	2.91e-07	2.67e-06	0.219277	0.721364	0.891701	.	.	.	.	.	.	.	.	.	.	.	.	.	.
C12846	1	3.58	0	0	7.47	11.62	6.55	18.28	7	11.6	9.71	14.91	8	12.3	10	17.83	3.96584	0.0024372	0.0119774	3.40307	0.0093246	0.0320353	-0.402551	0.542824	0.763432	.	.	.	.	.	.	.	.	.	.	.	.	.	.
C12848	0	0	2	9.14	0	0	0	0	0	0	5	9.95	2.62	5.44	5	11.89	-2.92278	0.432878	0.657118	1.44555	0.425273	0.594106	4.82972	0.0123704	0.050955	.	.	C12848_i1|m.7339	3-320[+]	.	.	.	.	.	.	.	.	.	.
C12849	1	0.32	0	0	6	1.15	10	3.33	9	1.77	5	1.03	5	0.85	9	1.76	4.24197	0.000169494	0.00114231	2.85454	0.0805992	0.179966	-1.23283	0.0667132	0.18388	.	.	.	.	.	.	.	.	.	.	.	.	.	.
C12850	0	0	0	0	0	0	0	0	1	0.13	3.27	0.45	3	0.34	2.43	0.31	NA	NA	NA	4.28096	0.120839	0.241022	1.94225	0.208881	0.412546	.	.	.	.	.	.	.	.	.	.	.	.	.	.
C12851	2	1.02	0	0	0	0	0	0	0	0	3.73	1.18	3	0.8	4.57	1.41	-2.9315	0.431553	0.657118	1.33309	0.508828	0.674708	4.71431	0.0180586	0.0687825	.	.	.	.	.	.	.	.	.	.	.	.	.	.
C12852	2	0.27	0	0	0	0	0	0	2	0.17	0	0	5	0.37	2	0.17	-0.135687	0.983185	1	0.546161	1	1	0.914537	0.634465	0.826959	.	.	C12852_i1|m.7340	594-238[-]	.	.	.	.	.	.	.	.	.	.
C12854	18	3.11	12	2.1	15	1.61	9	1.68	15	1.65	89	10.36	61	5.75	79	8.57	0.278667	0.653722	0.850442	1.75661	2.21e-05	0.00014724	1.75578	3.8e-06	4.48e-05	.	.	C12854_i1|m.7341	1-606[+]	.	.	.	.	.	.	.	.	.	.	.	.	C12854_i1|m.7342	524-138[-]	.	.	.	.	.	.
C12856	0	0	0	0	0	0	0	0	0	0	0	0	5	1.95	2	0.91	NA	NA	NA	4.06199	0.265266	0.425815	3.9292	0.168969	0.355882	.	.	.	.	.	.	.	.	.	.	.	.	.	.
C12859	2	3.15	0	0	0	0	0	0	0	0	0	0	6	4.45	2	1.74	-2.93151	0.432352	0.657118	0.723389	0.904879	0.981152	4.10555	0.13136	0.298786	.	.	.	.	.	.	.	.	.	.	.	.	.	.
C1286	0	0	9	5.13	0	0	0	0	0	0	3	1.06	2	0.6	0	0	-4.935	0.0602142	0.165839	-1.94044	0.2105	0.359819	3.53388	0.226273	0.434138	.	.	.	.	.	.	.	.	.	.	.	.	.	.
C12860	0	0	1	0.13	17	1.32	4	0.54	8	0.64	2	0.17	15	1.02	2	0.16	4.35464	0.000135165	0.00093523	2.7979	0.0825416	0.183276	-1.37503	0.0914552	0.231142	.	.	C12860_i1|m.7345	1234-716[-]	.	.	.	.	.	.	.	.	.	.
C12861	0	0	2	0.36	0	0	0	0	0	0	0	0	0	0	0	0	-2.92278	0.432873	0.657118	-3.51925	0.418933	0.586749	NA	NA	NA	.	.	C12861_i1|m.7346	3-920[+]	.	PF00560.30^LRR_1^Leucine Rich Repeat^62-77^E:0.36	.	.	.	.	.	GO:0005515^molecular_function^protein binding	.	.
C12862	2	0.56	0	0	0	0	0	0	0	0	1	0.18	3	0.45	0	0	-2.93149	0.431249	0.657118	-0.19187	0.9045	0.981152	3.20954	0.351767	0.583082	.	.	C12862_i1|m.7347	3-731[+]	.	PF00560.30^LRR_1^Leucine Rich Repeat^62-77^E:0.23	.	.	.	.	.	GO:0005515^molecular_function^protein binding	.	.
C12864	1	0.28	2	0.57	1	0.17	1	0.3	2	0.35	2	0.37	8	1.21	0	0	0.300434	0.885688	1	0.486043	0.95861	1	0.452642	0.851772	0.976878	.	.	.	.	.	.	.	.	.	.	.	.	.	.
C12865	1	0.11	0	0	262	18.51	205	25.06	271	19.54	10	0.77	25	1.54	12	0.85	9.06939	8.6e-54	1.7e-51	4.11615	0.000435134	0.00220409	-4.79124	1.11e-45	2.93e-43	.	.	C12865_i1|m.7350	1125-1433[+]	.	.	.	.	.	.	.	.	.	.
C12866	27	6	18	4.04	2	0.27	7	1.67	18	2.53	11	1.63	11	1.33	8	1.11	-0.809257	0.233128	0.443888	-1.75055	0.000835074	0.00394499	-0.658427	0.385274	0.617446	.	.	.	.	.	.	.	.	.	.	.	.	.	.
C12867	0	0	0	0	1	0.53	0	0	6	3.28	6	3.28	3	1.43	4	2.24	4.41909	0.216464	0.420195	4.96523	0.0364569	0.0986952	0.162877	0.883698	0.99445	.	.	.	.	.	.	.	.	.	.	.	.	.	.
C12869	0	0	0	0	0	0	1	0.21	5	0.62	0	0	4	0.43	3	0.37	4.27558	0.221845	0.427548	4.07557	0.249539	0.408563	-0.568634	0.745363	0.90861	.	.	.	.	.	.	.	.	.	.	.	.	.	.
C1287	2	1.31	5	3.25	0	0	0	0	0	0	5	1.98	0	0	0	0	-4.59001	0.0402855	0.121437	-1.55005	0.293179	0.457539	3.58738	0.322581	0.552672	.	.	.	.	.	.	.	.	.	.	.	.	.	.
C12871	3	7.14	1	2.24	0	0	0	0	0	0	1	1.12	7	7.49	2	2.5	-3.83133	0.207613	0.407944	0.105297	1	1	4.42204	0.0720783	0.194026	.	.	.	.	.	.	.	.	.	.	.	.	.	.
C12873	0	0	0	0	1	0.3	3	1.59	1	0.31	0	0	3	0.82	0	0	4.14152	0.207143	0.407944	2.93099	0.840521	0.936854	-1.55541	0.378615	0.610584	.	.	.	.	.	.	.	.	.	.	.	.	.	.
C12876	0	0	0	0	0	0	0	0	0	0	8	5.59	2	1.25	0	0	NA	NA	NA	4.61332	0.163024	0.301056	4.50217	0.0890497	0.226356	.	.	.	.	.	.	.	.	.	.	.	.	.	.
C12877	0	0	0	0	0	0	0	0	3	0.73	2	0.51	11	2.31	3	0.73	3.29545	0.642064	0.844494	5.20895	0.0341875	0.0939122	1.53205	0.289489	0.51474	.	.	C12877_i1|m.7359	74-487[+]	.	.	.	.	.	.	.	.	.	.
C12878	12	5.45	10	4.54	9	2.42	0	0	5	1.38	1	0.29	4	0.96	0	0	-0.808638	0.293067	0.517519	-3.22681	0.000458126	0.00230589	-2.09529	0.0970693	0.241562	.	.	.	.	.	.	.	.	.	.	.	.	.	.
C12880	0	0	0	0	11.48	5.27	4.01	3.22	4	1.9	10.52	5.06	18.83	7.82	4.81	2.33	5.88579	0.0018213	0.00933176	6.33419	0.00029803	0.00156884	0.0808353	1	1	.	.	C12880_i1|m.7362	489-106[-]	.	.	.	.	.	.	.	.	.	.
C12881	1	0.82	3	2.42	11.52	5.26	1.99	1.59	0	0	10.48	5.01	4.17	1.72	11.19	5.39	1.5841	0.319186	0.549716	1.43871	0.150962	0.284189	0.105482	0.932702	1	.	.	C12881_i1|m.7363	1-372[+]	.	.	.	.	.	.	.	.	.	.
C12882	0	0	4	1.87	1	0.28	3	1.45	0	0	0	0	0	0	3	0.86	0.0716613	1	1	-1.4481	0.599241	0.748386	-1.27725	0.543886	0.764287	.	.	.	.	.	.	.	.	.	.	.	.	.	.
C12883	0	0	0	0	0	0	0	0	0	0	0	0	5	1.57	4	1.46	NA	NA	NA	4.41886	0.163581	0.301553	4.27794	0.0866857	0.222436	.	.	.	.	.	.	.	.	.	.	.	.	.	.
C12885	1	0.15	0	0	4	0.37	5	0.8	8	0.75	2	0.2	0	0	2	0.18	3.65789	0.0121383	0.0466334	0.74173	0.790107	0.904847	-2.76197	0.00641225	0.029949	.	.	.	.	.	.	.	.	.	.	.	.	.	.
[truncated: 90,565 more rows]
[truncated: 158 more columns]

## Sheet: Log2 ration
gene_id	0h_4_COUNT	0h_4_FPKM	0h_7_COUNT	0h_7_FPKM	4h_1_COUNT	4h_1_FPKM	4h_3_COUNT	4h_3_FPKM	4h_6_COUNT	4h_6_FPKM	24h_3_COUNT	24h_3_FPKM	24h_4_COUNT	24h_4_FPKM	24h_6_COUNT	24h_6_FPKM	group1_vs_group2_logFC	group1_vs_group2_pvalue	group1_vs_group2_FDR	group1_vs_group3_logFC	group1_vs_group3_pvalue	group1_vs_group3_FDR	group2_vs_group3_logFC	group2_vs_group3_pvalue	group2_vs_group3_FDR	sprot_Top_BLASTX_hit	RNAMMER	prot_id	prot_coords	sprot_Top_BLASTP_hit	Pfam	SignalP	TmHMM	eggnog	Kegg	gene_ontology_blast	gene_ontology_pfam	transcript	peptide
C37996	0	0	0	0	47	2.57	53	5.01	56.93	3.17	11	0.65	16	0.76	7.66	0.42	8.96941	2.72e-19	1.19e-17	6.34346	0.0001	0.00058393	-3.0004	3.45e-13	1.14e-11	.	.	C37996_i1|m.21905	1480-1788[+]	.	.	.	.	.	.	.	.	.	.
C26981	0	0	0	0	2	2.53	2	4.52	0	0	9	11.37	10	12.26	17	24.34	3.80984	0.313539	0.543352	6.39843	9.95e-05	0.000581279	2.2596	0.010466	0.0446336	.	.	C26981_i1|m.14852	355-53[-]	.	.	.	.	.	.	.	.	.	.
C35338	0	0	0	0	0	0	0	0	0	0	9	2.19	10.09	2.04	17	3.97	NA	NA	NA	6.39843	9.95e-05	0.000581336	6.25585	8.65e-05	0.000739987	RGLB_ASPNC^RGLB_ASPNC^Q:394-552,H:384-438^36.36%ID^E:4e-06^RecName: Full=Probable rhamnogalacturonate lyase B;^Eukaryota; Fungi; Dikarya; Ascomycota; Pezizomycotina; Eurotiomycetes; Eurotiomycetidae; Eurotiales; Aspergillaceae; Aspergillus`RGLB_ASPNC^RGLB_ASPNC^Q:564-632,H:438-460^39.13%ID^E:4e-06^RecName: Full=Probable rhamnogalacturonate lyase B;^Eukaryota; Fungi; Dikarya; Ascomycota; Pezizomyc…	.	C35338_i1|m.19763	130-663[+]	.	PF06045.8^Rhamnogal_lyase^Rhamnogalacturonate lyase family^15-72^E:3e-15`PF14686.3^fn3_3^Polysaccharide lyase family 4, domain II^85-134^E:7.6e-21	.	.	.	.	.	.	.	.
C80260	0	0	2	0.89	2	0.53	2	0.92	10	2.72	17	4.78	15	3.52	28	7.6	2.51738	0.0649623	0.175001	3.61427	9.93e-05	0.000580159	1.30006	0.0566083	0.162918	.	.	.	.	.	.	.	.	.	.	.	.	.	.
C80376	0	0	0	0	30	6.45	12	4.49	21	4.64	9	2.07	23	4.37	8	1.76	7.59212	2.28e-09	3.73e-08	6.51965	9.91e-05	0.000579082	-1.44002	0.00565319	0.0269846	.	.	.	.	.	.	.	.	.	.	.	.	.	.
C761	2	0.75	4	1.51	15	3.39	13	5.11	29	6.73	38	9.18	36	7.2	19	4.39	3.09008	1.29e-05	0.000112419	2.73356	9.89e-05	0.00057829	-0.0913681	0.892934	0.999978	.	.	.	.	.	.	.	.	.	.	.	.	.	.
C43057	6	0.62	7	0.73	52	3.4	27	3.05	53	3.53	28	1.99	80	4.56	42	2.75	3.20498	4.17e-11	8.55e-10	2.30848	9.88e-05	0.000577404	-0.621481	0.108413	0.261104	.	.	.	.	.	.	.	.	.	.	.	.	.	.
C46133	1	0.11	0	0	6.34	0.42	5.91	0.68	6.28	0.43	9	0.65	24.43	1.43	23	1.54	3.7462	0.00577894	0.0250899	4.37543	9.87e-05	0.00057697	0.785094	0.214621	0.42073	.	.	C46133_i1|m.28197	1692-1363[-]	.	.	.	.	.	.	.	.	.	.
C75643	0	0	1	0.12	0	0	1	0.13	4	0.31	20	1.62	18	1.18	12	0.9	1.93696	0.544661	0.757181	4.22415	9.85e-05	0.000576092	2.45814	0.00188162	0.0107385	.	.	.	.	.	.	.	.	.	.	.	.	.	.
C42539	0	0	0	0	5.16	0.43	1.51	0.22	2.29	0.19	13.78	1.23	15.24	1.1	7	0.58	4.84157	0.0450102	0.13265	6.38831	9.81e-05	0.000573809	1.1784	0.119539	0.279545	.	.	.	.	.	.	.	.	.	.	.	.	.	.
C61652	5	40.54	0	0	31.92	97.16	18.08	100.36	46.9	153.77	22.03	64.41	35.14	114.65	26.11	94.51	4.08002	1.64e-09	2.75e-08	2.81905	9.8e-05	0.000573442	-1.01099	0.0106895	0.0453717	UBIQP_HORVU^UBIQP_HORVU^Q:1-297,H:28-126^100%ID^E:1e-63^RecName: Full=Polyubiquitin;^Eukaryota; Viridiplantae; Streptophyta; Embryophyta; Tracheophyta; Spermatophyta; Magnoliophyta; Liliopsida; Poales; Poaceae; BOP clade; Pooideae; Triticodae; Triticeae; Hordeinae; Hordeum`UBIQP_HORVU^UBIQP_HORVU^Q:1-201,H:104-170^100%ID^E:2e-40^RecName: Full=Polyubiquitin;^Eukaryota; Viridiplantae; Streptophyta;…	.	C61652_i1|m.40434	1-297[+]	UBIQP_HORVU^UBIQP_HORVU^Q:1-99,H:28-126^100%ID^E:1e-63^RecName: Full=Polyubiquitin;^Eukaryota; Viridiplantae; Streptophyta; Embryophyta; Tracheophyta; Spermatophyta; Magnoliophyta; Liliopsida; Poales; Poaceae; BOP clade; Pooideae; Triticodae; Triticeae; Hordeinae; Hordeum`UBIQP_HORVU^UBIQP_HORVU^Q:1-67,H:104-170^100%ID^E:2e-40^RecName: Full=Polyubiquitin;^Eukaryota; Viridiplantae; Streptophyta; E…	PF00240.20^ubiquitin^Ubiquitin family^1-65^E:1.1e-30`PF11976.5^Rad60-SLD^Ubiquitin-2 like Rad60 SUMO-like^1-62^E:2.4e-13`PF14560.3^Ubiquitin_2^Ubiquitin-like domain^8-60^E:0.00012`PF13881.3^Rad60-SLD_2^Ubiquitin-2 like Rad60 SUMO-like^9-62^E:0.027`PF00240.20^ubiquitin^Ubiquitin family^70-99^E:7.7e-09	.	.	.	.	GO:0005737^cellular_component^cytoplasm`GO:0005634^cellular_component^nucleus	GO:0005515^molecular_function^protein binding	.	.
C41504	0	0	1	1.37	4.87	3.56	2	2.58	4.96	3.79	14	10.48	17	11.5	16.76	13.3	3.12912	0.0579628	0.161691	4.16445	9.8e-05	0.000573232	1.18678	0.055722	0.161186	.	.	C41504_i1|m.24601	411-1[-]	.	.	.	.	.	.	.	.	.	.
C82856	0	0	0	0	1	0.16	3	0.85	3	0.5	8	1.41	16	2.31	11	1.83	4.55953	0.100946	0.244591	6.34203	9.8e-05	0.000573232	1.43686	0.0762812	0.202156	.	.	C82856_i1|m.56954	738-412[-]	.	.	.	.	.	.	.	.	.	.
C87158	0	0	0	0	23.55	1.96	0	0	13.86	1.18	17.02	1.54	12.6	0.92	7.45	0.62	6.75839	0.000918124	0.00513035	6.43457	9.8e-05	0.000573036	-0.694629	0.449042	0.679784	EF1A_WHEAT^EF1A_WHEAT^Q:1288-1416,H:17-94^44.87%ID^E:5e-08^RecName: Full=Elongation factor 1-alpha;^Eukaryota; Viridiplantae; Streptophyta; Embryophyta; Tracheophyta; Spermatophyta; Magnoliophyta; Liliopsida; Poales; Poaceae; BOP clade; Pooideae; Triticodae; Triticeae; Triticinae; Triticum	.	.	.	.	.	.	.	.	.	GO:0005737^cellular_component^cytoplasm`GO:0005525^molecular_function^GTP binding`GO:0003924^molecular_function^GTPase activity`GO:0003746^molecular_function^translation elongation factor activity	.	.	.
C49619	2	0.8	2	0.8	0	0	3	1.25	0	0	25.53	6.54	19.81	4.21	24.26	5.96	-0.268051	1	1	2.89757	9.77e-05	0.000571655	3.57341	2.28e-05	0.000226647	DRP3B_ARATH^DRP3B_ARATH^Q:416-676,H:260-347^67.05%ID^E:5e-43^RecName: Full=Dynamin-related protein 3B;^Eukaryota; Viridiplantae; Streptophyta; Embryophyta; Tracheophyta; Spermatophyta; Magnoliophyta; eudicotyledons; Gunneridae; Pentapetalae; rosids; malvids; Brassicales; Brassicaceae; Camelineae; Arabidopsis`DRP3B_ARATH^DRP3B_ARATH^Q:112-369,H:218-268^39.53%ID^E:5e-43^RecName: Full=Dynamin-relate…	.	.	.	.	.	.	.	COG0699^Dynamin family	.	GO:0005739^cellular_component^mitochondrion`GO:0005777^cellular_component^peroxisome`GO:0005525^molecular_function^GTP binding`GO:0003924^molecular_function^GTPase activity`GO:0007049^biological_process^cell cycle`GO:0051301^biological_process^cell division`GO:0007031^biological_process^peroxisome organization	.	.	.
C54492	0	0	0	0	2	0.43	4	1.5	0	0	35	8.08	7	1.33	10	2.2	4.43745	0.179486	0.370273	6.94967	9.76e-05	0.000570991	2.20466	0.0328221	0.109011	.	.	.	.	.	.	.	.	.	.	.	.	.	.
C30010	0	0	1	0.23	11	1.53	13	3.14	12	1.71	11	1.65	18	2.2	25	3.52	4.74887	3.35e-06	3.26e-05	4.33322	9.75e-05	0.000570545	-0.263067	0.604902	0.803358	.	.	C30010_i1|m.16549	2-385[+]	.	.	.	.	.	.	.	.	.	.
C38347	1	0.15	8	1.19	5	0.46	8	1.27	4	0.37	32	3.18	42	3.37	38	3.5	0.884468	0.383417	0.613806	2.42894	9.74e-05	0.000569993	1.85093	0.000464756	0.00321629	.	.	.	.	.	.	.	.	.	.	.	.	.	.
C61758	0	0	0	0	0	0	0	0	0	0	18	1.88	19	1.61	5	0.49	NA	NA	NA	6.60494	9.7e-05	0.000568081	6.47824	1.35e-05	0.000142101	PKSA_ARATH^PKSA_ARATH^Q:243-1259,H:17-356^80.65%ID^E:5e-178^RecName: Full=Type III polyketide synthase A {ECO:0000303|PubMed:19043200};^Eukaryota; Viridiplantae; Streptophyta; Embryophyta; Tracheophyta; Spermatophyta; Magnoliophyta; eudicotyledons; Gunneridae; Pentapetalae; rosids; malvids; Brassicales; Brassicaceae; Camelineae; Arabidopsis	.	C61758_i1|m.40528	144-1259[+]	PKSA_ARATH^PKSA_ARATH^Q:34-372,H:17-356^80.65%ID^E:0^RecName: Full=Type III polyketide synthase A {ECO:0000303|PubMed:19043200};^Eukaryota; Viridiplantae; Streptophyta; Embryophyta; Tracheophyta; Spermatophyta; Magnoliophyta; eudicotyledons; Gunneridae; Pentapetalae; rosids; malvids; Brassicales; Brassicaceae; Camelineae; Arabidopsis	PF00195.16^Chal_sti_synt_N^Chalcone and stilbene synthases, N-terminal domain^35-253^E:1.3e-109`PF08392.9^FAE1_CUT1_RppA^FAE1/Type III polyketide synthase-like protein^172-267^E:0.00021`PF08545.7^ACP_syn_III^3-Oxoacyl-[acyl-carrier-protein (ACP)] synthase III^188-253^E:3.6e-06`PF02797.12^Chal_sti_synt_C^Chalcone and stilbene synthases, C-terminal domain^263-372^E:3.1e-49	.	.	COG3424^synthase	KEGG:ath:AT1G02050	GO:0005783^cellular_component^endoplasmic reticulum`GO:0090439^molecular_function^tetraketide alpha-pyrone synthase activity`GO:0009813^biological_process^flavonoid biosynthetic process`GO:0010584^biological_process^pollen exine formation`GO:0030639^biological_process^polyketide biosynthetic process`GO:0080110^biological_process^sporopollenin biosynthetic process	GO:0016747^molecular_function^transferase activity, transferring acyl groups other than amino-acyl groups`GO:0006633^biological_process^fatty acid biosynthetic process`GO:0016020^cellular_component^membrane`GO:0004315^molecular_function^3-oxoacyl-[acyl-carrier-protein] synthase activity	.	.	PKSA_ARATH^PKSA_ARATH^Q:243-1259,H:17-356^80.65%ID^E:5e-178^RecName: Full=Type III polyketide synthase A {ECO:0000303|PubMed:19043200};^Eukaryota; Viridiplantae; Streptophyta; Embryophyta; Tracheophyta; Spermatophyta; Magnoliophyta; eudicotyledons; Gunneridae; Pentapetalae; rosids; malvids; Brassicales; Brassicaceae; Camelineae; Arabidopsis	.	C61758_i1|m.40529	1259-843[-]	.	.	.	.	.	.
C67001	1.11	0.74	0	0	4.37	1.65	6.21	4.1	12.83	5.02	9.84	3.92	20.43	6.94	24.85	9.82	4.0802	0.00333495	0.0156975	4.35653	9.69e-05	0.000567549	0.426688	0.534868	0.756938	FBL88_ARATH^FBL88_ARATH^Q:376-525,H:13-61^54%ID^E:5e-08^RecName: Full=Putative F-box/LRR-repeat protein At5g41840;^Eukaryota; Viridiplantae; Streptophyta; Embryophyta; Tracheophyta; Spermatophyta; Magnoliophyta; eudicotyledons; Gunneridae; Pentapetalae; rosids; malvids; Brassicales; Brassicaceae; Camelineae; Arabidopsis	.	.	.	.	.	.	.	ENOG411188E^F-box FBD LRR-repeat protein	KEGG:ath:AT5G41840	.	.	.	.
C50157	2	0.23	8	0.92	18	1.28	29	3.58	21	1.53	41.71	3.23	30	1.87	46.72	3.34	2.71552	6.22e-05	0.000466441	2.38123	9.68e-05	0.000566938	-0.0611411	0.884103	0.994721	.	.	.	.	.	.	.	.	.	.	.	.	.	.
C61889	0	0	0	0	2.39	0.13	5.96	0.55	17.23	0.93	5.75	0.33	15.96	0.74	17.39	0.92	6.30128	0.00148891	0.00784019	6.49849	9.65e-05	0.0005651	-0.186049	0.844642	0.972824	.	.	.	.	.	.	.	.	.	.	.	.	.	.
C69829	1	0.13	1	0.13	2	0.16	4	0.57	10	0.84	12.35	1.1	18.67	1.34	33.23	2.74	2.74197	0.0253978	0.0848372	3.70087	9.64e-05	0.000564709	1.16589	0.0900341	0.228302	POL_AVIRE^POL_AVIRE^Q:168-524,H:191-308^34.45%ID^E:5e-12^RecName: Full=Pol polyprotein;^Viruses; Retro-transcribing viruses; Retroviridae; Orthoretrovirinae; Gammaretrovirus	.	C69829_i1|m.46949	809-1132[+]	.	.	.	.	.	.	.	.	.	.
C40480	0	0	0	0	6	0.24	10	0.69	12	0.49	6	0.26	16	0.55	17	0.67	6.49767	8.19e-05	0.000595852	6.49849	9.64e-05	0.000564988	-0.378279	0.555712	0.774096	.	.	.	.	.	.	.	.	.	.	.	.	.	.
C74349	0	0	0	0	5	1	0	0	0	0	10.53	2.25	10.04	1.77	12.51	2.54	3.92192	0.432389	0.657118	6.3164	9.62e-05	0.000563937	1.96072	0.0287512	0.0987592	.	.	.	.	.	.	.	.	.	.	.	.	.	.
C32433	0	0	0	0	0	0	0	0	1	0.12	9	1.13	12.31	1.25	12.56	1.47	NA	NA	NA	6.3105	9.61e-05	0.000563591	3.95474	0.000405546	0.00285455	C7A29_PANGI^C7A29_PANGI^Q:515-267,H:165-247^44.58%ID^E:6e-18^RecName: Full=Cytochrome P450 CYP72A219;^Eukaryota; Viridiplantae; Streptophyta; Embryophyta; Tracheophyta; Spermatophyta; Magnoliophyta; eudicotyledons; Gunneridae; Pentapetalae; asterids; campanulids; Apiales; Araliaceae; Panax	.	.	.	.	.	.	.	.	.	GO:0016021^cellular_component^integral component of membrane`GO:0020037^molecular_function^heme binding`GO:0005506^molecular_function^iron ion binding`GO:0004497^molecular_function^monooxygenase activity`GO:0016705^molecular_function^oxidoreductase activity, acting on paired donors, with incorporation or reduction of molecular oxygen	.	.	.
C6584	0	0	0	0	54	7.22	31	7.19	74	10.13	9	1.3	12	1.41	13	1.76	8.92578	6.86e-19	2.92e-17	6.3105	9.61e-05	0.000563535	-2.9939	1.65e-13	5.65e-12	.	.	C6584_i1|m.3831	467-988[+]	.	.	.	.	.	.	.	.	.	.	.	.	C6584_i1|m.3832	595-948[+]	.	.	.	.	.	.
C30862	0	0	0	0	0	0	0	0	0	0	9	0.96	12	1.03	13.16	1.3	NA	NA	NA	6.3105	9.61e-05	0.000563427	6.17134	9.71e-05	0.000821409	.	.	C30862_i1|m.16992	1243-2[-]	.	PF03732.14^Retrotrans_gag^Retrotransposon gag protein^58-156^E:1.9e-18`PF00098.20^zf-CCHC^Zinc knuckle^229-245^E:2.7e-05`PF13650.3^Asp_protease_2^Aspartyl protease^316-380^E:8.3e-06	.	.	.	.	.	GO:0003676^molecular_function^nucleic acid binding`GO:0008270^molecular_function^zinc ion binding	.	.	.	.	C30862_i1|m.16993	312-638[+]	.	.	.	.	.	.
C79403	0	0	0	0	7	3.6	0	0	0	0	9	4.82	18	8.41	9	4.91	4.37348	0.293313	0.517802	6.37838	9.57e-05	0.000561382	1.58464	0.0848034	0.218734	.	.	C79403_i1|m.54268	3-467[+]	.	.	.	.	.	.	.	.	.	.
C90759	0	0	0	0	10.5	0.33	13.2	0.72	24.05	0.77	18.06	0.62	9	0.25	9.78	0.31	7.2124	5.34e-07	6.03e-06	6.44502	9.57e-05	0.000561063	-1.14195	0.0489964	0.146541	.	.	.	.	.	.	.	.	.	.	.	.	.	.
C52887	0	0	0	0	1	11.72	1	22	0	0	18	196.53	9	136.37	10	142.86	2.88933	0.786417	0.93867	6.44502	9.57e-05	0.000561114	3.23917	0.002358	0.0130108	PPA29_ARATH^PPA29_ARATH^Q:2-247,H:182-263^68.29%ID^E:1e-33^RecName: Full=Probable inactive purple acid phosphatase 29;^Eukaryota; Viridiplantae; Streptophyta; Embryophyta; Tracheophyta; Spermatophyta; Magnoliophyta; eudicotyledons; Gunneridae; Pentapetalae; rosids; malvids; Brassicales; Brassicaceae; Camelineae; Arabidopsis	.	.	.	.	.	.	.	COG1409^Hydrolyzes cAMP to 5'-AMP. Plays an important regulatory role in modulating the intracellular concentration of cAMP, thereby influencing cAMP-dependent processes (By similarity)	KEGG:ath:AT5G63140	GO:0005576^cellular_component^extracellular region`GO:0003993^molecular_function^acid phosphatase activity`GO:0046872^molecular_function^metal ion binding`GO:0016311^biological_process^dephosphorylation	.	.	.
C48626	0	0	0	0	4.13	0.34	0	0	3.31	0.28	13.54	1.21	13	0.94	7.92	0.66	4.41711	0.170403	0.358848	6.35243	9.53e-05	0.000559236	1.52967	0.0531824	0.155706	.	.	.	.	.	.	.	.	.	.	.	.	.	.
C75311	0	0	0	0	1	0.15	0	0	0	0	14	2.2	13	1.66	8	1.18	NA	NA	NA	6.35243	9.53e-05	0.00055933	4.00874	0.00041399	0.00290387	.	.	.	.	.	.	.	.	.	.	.	.	.	.
C81992	0	0	0	0	2	0.25	0	0	0	0	15	2.04	10	1.11	10	1.27	2.77066	0.833418	0.968918	6.36038	9.51e-05	0.000558029	3.18961	0.00146767	0.00867951	.	.	.	.	.	.	.	.	.	.	.	.	.	.
C22658	0	0	0	0	0	0	0	0	0	0	15	2.75	10	1.5	10	1.73	NA	NA	NA	6.36038	9.51e-05	0.000558272	6.22758	0.00010026	0.000843981	.	.	C22658_i1|m.12603	219-527[+]	.	.	.	.	.	.	.	.	.	.
C54183	0	0	0	0	2	1.49	1	1.32	1	0.78	9	6.89	14	9.71	10.58	8.61	3.74284	0.327543	0.558807	6.30555	9.5e-05	0.00055761	2.20006	0.009454	0.0410572	POLX_TOBAC^POLX_TOBAC^Q:39-410,H:805-931^48.03%ID^E:1e-32^RecName: Full=Retrovirus-related Pol polyprotein from transposon TNT 1-94;^Eukaryota; Viridiplantae; Streptophyta; Embryophyta; Tracheophyta; Spermatophyta; Magnoliophyta; eudicotyledons; Gunneridae; Pentapetalae; asterids; lamiids; Solanales; Solanaceae; Nicotianoideae; Nicotianeae; Nicotiana	.	C54183_i1|m.34355	3-410[+]	POLX_TOBAC^POLX_TOBAC^Q:13-136,H:805-931^48.03%ID^E:9e-33^RecName: Full=Retrovirus-related Pol polyprotein from transposon TNT 1-94;^Eukaryota; Viridiplantae; Streptophyta; Embryophyta; Tracheophyta; Spermatophyta; Magnoliophyta; eudicotyledons; Gunneridae; Pentapetalae; asterids; lamiids; Solanales; Solanaceae; Nicotianoideae; Nicotianeae; Nicotiana	PF07727.11^RVT_2^Reverse transcriptase (RNA-dependent DNA polymerase)^45-136^E:3.5e-38	.	.	.	.	GO:0004190^molecular_function^aspartic-type endopeptidase activity`GO:0004519^molecular_function^endonuclease activity`GO:0003676^molecular_function^nucleic acid binding`GO:0003964^molecular_function^RNA-directed DNA polymerase activity`GO:0008270^molecular_function^zinc ion binding`GO:0015074^biological_process^DNA integration	.	.	.	POLX_TOBAC^POLX_TOBAC^Q:39-410,H:805-931^48.03%ID^E:1e-32^RecName: Full=Retrovirus-related Pol polyprotein from transposon TNT 1-94;^Eukaryota; Viridiplantae; Streptophyta; Embryophyta; Tracheophyta; Spermatophyta; Magnoliophyta; eudicotyledons; Gunneridae; Pentapetalae; asterids; lamiids; Solanales; Solanaceae; Nicotianoideae; Nicotianeae; Nicotiana	.	C54183_i1|m.34356	410-78[-]	.	.	.	.	.	.
C69875	0	0	0	0	0	0	0	0	4	0.86	9	2.02	14	2.59	11	2.35	3.66451	0.52246	0.740192	6.30555	9.5e-05	0.000557586	2.22557	0.0135169	0.0547402	.	.	.	.	.	.	.	.	.	.	.	.	.	.
C84678	0	0	0	0	4	0.2	1	0.09	9	0.47	9	0.5	14	0.62	11	0.56	5.41373	0.016019	0.0585126	6.30555	9.49e-05	0.000557314	0.500257	0.551992	0.77141	.	.	.	.	.	.	.	.	.	.	.	.	.	.
C85050	0	0	0	0	0	0	0	0	0	0	17.43	3.21	5.85	0.88	16.83	2.93	NA	NA	NA	6.56503	9.49e-05	0.000556959	6.42716	9.28e-05	0.00078819	.	.	.	.	.	.	.	.	.	.	.	.	.	.
C53527	0	0	0	0	1.25	0.11	4	0.61	0	0	13.41	1.28	8.09	0.62	15.39	1.36	4.23871	0.250909	0.467392	6.40531	9.48e-05	0.000556768	1.89933	0.0456895	0.139169	.	.	C53527_i1|m.33826	534-133[-]	.	.	.	.	.	.	.	.	.	.
C950	0	0	0	0	52	10.14	73	24.73	54	10.81	6	1.26	18	3.1	15	2.98	9.19431	3.7e-18	1.49e-16	6.49361	9.41e-05	0.00055336	-3.08246	1.86e-11	5.01e-10	GOLS2_ARATH^GOLS2_ARATH^Q:670-768,H:216-248^84.85%ID^E:2e-12^RecName: Full=Galactinol synthase 2;^Eukaryota; Viridiplantae; Streptophyta; Embryophyta; Tracheophyta; Spermatophyta; Magnoliophyta; eudicotyledons; Gunneridae; Pentapetalae; rosids; malvids; Brassicales; Brassicaceae; Camelineae; Arabidopsis	.	.	.	.	.	.	.	COG5597^Glycosyl Transferase	KEGG:ath:AT1G56600`KO:K18819	GO:0005737^cellular_component^cytoplasm`GO:0047216^molecular_function^inositol 3-alpha-galactosyltransferase activity`GO:0046872^molecular_function^metal ion binding`GO:0006012^biological_process^galactose metabolic process`GO:0009737^biological_process^response to abscisic acid`GO:0009409^biological_process^response to cold`GO:0006979^biological_process^response to oxidative stress`GO:0009651^bi…	.	.	.
C76832	1	0.09	0	0	22	1.29	6	0.61	30	1.79	15	0.95	61	3.11	10	0.59	5.33083	2.23e-07	2.69e-06	4.95595	9.39e-05	0.000552273	-0.204304	0.790136	0.937984	.	.	.	.	.	.	.	.	.	.	.	.	.	.
C42505	0	0	0	0	27	1.53	29	2.85	42	2.43	29	1.79	5	0.25	15	0.85	8.27318	1.52e-13	4.12e-12	6.86585	9.39e-05	0.000551987	-1.78936	0.00097081	0.00608895	PFKA7_ARATH^PFKA7_ARATH^Q:1-105,H:167-201^85.71%ID^E:1e-09^RecName: Full=ATP-dependent 6-phosphofructokinase 7 {ECO:0000255|HAMAP-Rule:MF_03186};^Eukaryota; Viridiplantae; Streptophyta; Embryophyta; Tracheophyta; Spermatophyta; Magnoliophyta; eudicotyledons; Gunneridae; Pentapetalae; rosids; malvids; Brassicales; Brassicaceae; Camelineae; Arabidopsis`PFKA7_ARATH^PFKA7_ARATH^Q:1844-1942,H:197-228^…	.	.	.	.	.	.	.	COG0205^phosphohexokinase	KEGG:ath:AT5G56630`KO:K00850	GO:0005829^cellular_component^cytosol`GO:0003872^molecular_function^6-phosphofructokinase activity`GO:0005524^molecular_function^ATP binding`GO:0046872^molecular_function^metal ion binding`GO:0006002^biological_process^fructose 6-phosphate metabolic process`GO:0006096^biological_process^glycolytic process`GO:0061615^biological_process^glycolytic process through fructose-6-phosphate	.	.	.
C64080	2	0.24	5	0.61	10	0.75	3	0.39	14	1.08	33	2.7	26.69	1.76	30	2.27	1.76745	0.0400941	0.121155	2.47789	9.37e-05	0.000550761	0.964879	0.0535369	0.156597	.	.	C64080_i1|m.42343	1034-3[-]	POLX_TOBAC^POLX_TOBAC^Q:16-278,H:15-258^19.25%ID^E:1e-05^RecName: Full=Retrovirus-related Pol polyprotein from transposon TNT 1-94;^Eukaryota; Viridiplantae; Streptophyta; Embryophyta; Tracheophyta; Spermatophyta; Magnoliophyta; eudicotyledons; Gunneridae; Pentapetalae; asterids; lamiids; Solanales; Solanaceae; Nicotianoideae; Nicotianeae; Nicotiana	PF14244.3^Retrotran_gag_3^gag-polypeptide of LTR copia-type^9-45^E:2.7e-09`PF14223.3^Retrotran_gag_2^gag-polypeptide of LTR copia-type^56-200^E:7.1e-10`PF03732.14^Retrotrans_gag^Retrotransposon gag protein^64-141^E:9.3e-08`PF13917.3^zf-CCHC_3^Zinc knuckle^250-273^E:0.0085	.	.	.	.	GO:0004190^molecular_function^aspartic-type endopeptidase activity`GO:0004519^molecular_function^endonuclease activity`GO:0003676^molecular_function^nucleic acid binding`GO:0003964^molecular_function^RNA-directed DNA polymerase activity`GO:0008270^molecular_function^zinc ion binding`GO:0015074^biological_process^DNA integration	.	.	.
C43378	1	0.09	0	0	13	0.77	7	0.72	13	0.79	15	0.97	18	0.93	15	0.89	4.57329	7.51e-06	6.84e-05	4.16333	9.34e-05	0.000549234	-0.255146	0.643438	0.835014	.	.	C43378_i1|m.26131	1212-1580[+]	.	.	.	.	.	.	.	.	.	.
C71237	0	0	0	0	0	0	3	0.65	4	0.51	11	1.48	8	0.87	19	2.39	4.57882	0.158028	0.337801	6.48284	9.31e-05	0.000547933	1.55995	0.0706438	0.191229	PAT_PETHY^PAT_PETHY^Q:951-1040,H:189-218^90%ID^E:7e-09^RecName: Full=Bifunctional aspartate aminotransferase and glutamate/aspartate-prephenate aminotransferase;^Eukaryota; Viridiplantae; Streptophyta; Embryophyta; Tracheophyta; Spermatophyta; Magnoliophyta; eudicotyledons; Gunneridae; Pentapetalae; asterids; lamiids; Solanales; Solanaceae; Petunioideae; Petunia	.	.	.	.	.	.	.	.	.	GO:0009507^cellular_component^chloroplast`GO:0033853^molecular_function^aspartate-prephenate aminotransferase activity`GO:0033854^molecular_function^glutamate-prephenate aminotransferase activity`GO:0042802^molecular_function^identical protein binding`GO:0004069^molecular_function^L-aspartate:2-oxoglutarate aminotransferase activity`GO:0080130^molecular_function^L-phenylalanine:2-oxoglutarate ami…	.	.	.
C41641	10	4.44	0	0	5.78	1.52	0	0	3	0.81	49.83	14.01	40.96	9.6	47.62	12.93	-0.342503	0.815684	0.960806	2.60259	9.3e-05	0.000547035	3.14427	1.17e-08	2.14e-07	HBP1C_WHEAT^HBP1C_WHEAT^Q:81-356,H:254-345^66.3%ID^E:3e-39^RecName: Full=Transcription factor HBP-1b(c1);^Eukaryota; Viridiplantae; Streptophyta; Embryophyta; Tracheophyta; Spermatophyta; Magnoliophyta; Liliopsida; Poales; Poaceae; BOP clade; Pooideae; Triticodae; Triticeae; Triticinae; Triticum	.	C41641_i1|m.24722	3-506[+]	HBP1C_WHEAT^HBP1C_WHEAT^Q:27-118,H:254-345^66.3%ID^E:5e-40^RecName: Full=Transcription factor HBP-1b(c1);^Eukaryota; Viridiplantae; Streptophyta; Embryophyta; Tracheophyta; Spermatophyta; Magnoliophyta; Liliopsida; Poales; Poaceae; BOP clade; Pooideae; Triticodae; Triticeae; Triticinae; Triticum	PF14144.3^DOG1^Seed dormancy control^47-118^E:1.1e-25	.	.	.	.	GO:0005634^cellular_component^nucleus`GO:0043565^molecular_function^sequence-specific DNA binding`GO:0003700^molecular_function^transcription factor activity, sequence-specific DNA binding`GO:0006351^biological_process^transcription, DNA-templated	GO:0043565^molecular_function^sequence-specific DNA binding`GO:0006351^biological_process^transcription, DNA-templated	.	.
C6032	4	0.98	4	0.98	14	2.1	29	7.56	22	3.38	51	8.25	17	2.24	68	10.35	2.96938	4.38e-05	0.00033951	2.90523	9.28e-05	0.000546303	0.185841	0.764822	0.920334	CATA2_SOLLC^CATA2_SOLLC^Q:786-911,H:123-163^80.95%ID^E:5e-12^RecName: Full=Catalase isozyme 2;^Eukaryota; Viridiplantae; Streptophyta; Embryophyta; Tracheophyta; Spermatophyta; Magnoliophyta; eudicotyledons; Gunneridae; Pentapetalae; asterids; lamiids; Solanales; Solanaceae; Solanoideae; Solaneae; Solanum; Lycopersicon`CATA2_SOLLC^CATA2_SOLLC^Q:1-90,H:101-130^96.67%ID^E:5e-10^RecName: Full=Catala…	.	.	.	.	.	.	.	COG0753^Catalase	.	GO:0005737^cellular_component^cytoplasm`GO:0005777^cellular_component^peroxisome`GO:0004096^molecular_function^catalase activity`GO:0020037^molecular_function^heme binding`GO:0046872^molecular_function^metal ion binding`GO:0098869^biological_process^cellular oxidant detoxification`GO:0042744^biological_process^hydrogen peroxide catabolic process`GO:0042542^biological_process^response to hydrogen …	.	.	.
C59741	0	0	0	0	199	12.18	105	11.12	235	14.68	14	0.93	8	0.43	14	0.86	10.6789	4.22e-39	5.07e-37	6.40576	9.27e-05	0.000545698	-4.65673	3.42e-36	5.64e-34	MIK2_ARATH^MIK2_ARATH^Q:1212-1820,H:39-237^45.41%ID^E:4e-31^.^.`MIK2_ARATH^MIK2_ARATH^Q:1449-1823,H:210-334^44%ID^E:2e-14^.^.`MIK2_ARATH^MIK2_ARATH^Q:1455-1820,H:236-357^38.52%ID^E:6e-12^.^.`MIK2_ARATH^MIK2_ARATH^Q:1392-1805,H:456-592^34.78%ID^E:2e-10^.^.`MIK2_ARATH^MIK2_ARATH^Q:1386-1802,H:430-567^32.37%ID^E:1e-07^.^.`MIK2_ARATH^MIK2_ARATH^Q:1467-1817,H:336-452^31.62%ID^E:4e-06^.^.	.	C59741_i1|m.38889	1113-1823[+]	MIK2_ARATH^MIK2_ARATH^Q:15-236,H:27-237^42.48%ID^E:8e-39^.^.`MIK2_ARATH^MIK2_ARATH^Q:113-237,H:210-334^44%ID^E:7e-21^.^.`MIK2_ARATH^MIK2_ARATH^Q:115-236,H:236-357^38.52%ID^E:2e-17^.^.`MIK2_ARATH^MIK2_ARATH^Q:113-230,H:258-375^39.83%ID^E:6e-17^.^.`MIK2_ARATH^MIK2_ARATH^Q:97-231,H:459-592^35.56%ID^E:1e-15^.^.`MIK2_ARATH^MIK2_ARATH^Q:119-233,H:288-402^37.39%ID^E:1e-14^.^.`MIK2_ARATH^MIK2_ARATH^Q:94-…	PF08263.9^LRRNT_2^Leucine rich repeat N-terminal domain^50-87^E:1.4e-08`PF13855.3^LRR_8^Leucine rich repeat^165-225^E:9.5e-08`PF00560.30^LRR_1^Leucine Rich Repeat^214-231^E:1	.	.	.	.	.	GO:0005515^molecular_function^protein binding	.	.
C38778	1	0.09	1	0.09	5	0.28	3	0.29	8	0.45	18	1.09	15	0.73	23	1.28	2.71922	0.0136543	0.0512781	3.51423	9.18e-05	0.000540473	1.00391	0.0740531	0.197814	.	.	.	.	.	.	.	.	.	.	.	.	.	.
C12651	0	0	0	0	0	0	3	0.43	4	0.34	9	0.82	11	0.8	15	1.26	4.57882	0.158004	0.337799	6.35501	9.17e-05	0.000540097	1.4381	0.0815097	0.2125	.	.	.	.	.	.	.	.	.	.	.	.	.	.
C85518	0	0	0	0	39.84	12.81	17.12	9.6	26.2	8.69	8.61	2.93	10.56	3.03	14.69	4.9	7.99206	1.22e-11	2.67e-10	6.35501	9.17e-05	0.000540151	-2.01756	9.91e-06	0.000107342	.	.	.	.	.	.	.	.	.	.	.	.	.	.
C37691	2.63	0.32	7.44	0.91	85.09	6.44	44.75	5.86	46.34	3.58	27.92	2.29	36.83	2.43	80.71	6.13	4.00453	5.61e-14	1.59e-12	2.67273	9.13e-05	0.000538411	-1.07503	0.009048	0.0396081	.	.	C37691_i1|m.21651	153-842[+]	.	.	.	.	.	.	.	.	.	.	.	.	C37691_i1|m.21652	655-239[-]	.	.	.	.	.	.
C33062	0	0	5	0.7	4	0.35	6	0.91	7	0.62	26	2.45	23	1.75	46	4.03	1.65654	0.138014	0.305302	3.03038	9.13e-05	0.000538184	1.63841	0.00330574	0.0173069	.	.	C33062_i1|m.18260	1-321[+]	.	.	.	.	.	.	.	.	.	.
C49450	0	0	1	1.18	131	84.13	69	78.04	131	87.83	17	11.27	21	12.4	12	8.3	7.87891	2.45e-33	2.36e-31	4.21771	9.13e-05	0.000538222	-3.50146	5.67e-25	4.88e-23	.	.	.	.	.	.	.	.	.	.	.	.	.	.
C22628	0	0	0	0	4	1.27	4	2.21	10	3.27	8.57	2.88	26	7.36	8	2.63	5.82394	0.00234573	0.0115811	6.61876	9.11e-05	0.000537056	0.42443	0.584998	0.794263	.	.	.	.	.	.	.	.	.	.	.	.	.	.
C22689	0	0	0	0	0	0	0	0	0	0	8	1.76	9	1.63	30	6.27	NA	NA	NA	6.78758	9.1e-05	0.000536813	6.63529	9.12e-06	9.96e-05	.	.	.	.	.	.	.	.	.	.	.	.	.	.
C12318	0	0	0	0	4	0.51	5	1.11	4	0.52	11.74	1.62	9	1.01	14	1.81	5.40722	0.00845956	0.0345632	6.36139	9.09e-05	0.000536223	0.589708	0.404644	0.635921	.	.	.	.	.	.	.	.	.	.	.	.	.	.
C59832	0	0	0	0	0	0	0	0	0	0	8	0.86	26	2.25	9	0.9	NA	NA	NA	6.61831	9.07e-05	0.000534769	6.48307	8.35e-05	0.000717784	.	.	C59832_i1|m.38960	883-302[-]	.	.	.	.	.	.	.	.	.	.
C87204	0	0	0	0	4.32	0.55	1	0.22	0	0	8.12	1.12	13	1.45	14	1.8	4.01526	0.333814	0.563097	6.34957	9.06e-05	0.000534538	1.94929	0.0233136	0.0840474	.	.	C87204_i1|m.60430	398-3[-]	.	.	.	.	.	.	.	.	.	.	.	.	C87204_i1|m.60431	504-896[+]	.	.	.	.	.	.
C72724	0	0	0	0	3	0.29	6	1.01	1	0.1	8	0.84	13	1.1	14	1.37	5.12142	0.046958	0.137141	6.34957	9.06e-05	0.00053446	0.89345	0.325563	0.555882	.	.	.	.	.	.	.	.	.	.	.	.	.	.
C5216	1	0.12	0	0	8	0.59	5	0.64	7	0.53	11	0.89	21	1.36	20	1.49	3.87117	0.00373806	0.0172977	4.27324	9.05e-05	0.000533729	0.556409	0.356996	0.588028	.	.	.	.	.	.	.	.	.	.	.	.	.	.
C58763	0	0	0	0	5	0.27	0	0	0	0	21.95	1.29	4.38	0.21	24.04	1.3	3.92194	0.432266	0.657118	6.89413	9.04e-05	0.00053315	2.55166	0.0113645	0.0476592	.	.	C58763_i1|m.38024	1472-1777[+]	.	.	.	.	.	.	.	.	.	.
C55520	1	0.13	5	0.65	57	4.58	20	2.78	46	3.78	15	1.31	62	4.35	40	3.23	4.15914	4.7e-11	9.6e-10	3.04015	9.03e-05	0.000532732	-0.857335	0.0586748	0.167282	.	.	C55520_i1|m.35444	302-3[-]	.	.	.	.	.	.	.	.	.	.
C80456	7	1.79	1	0.26	12	1.89	7	1.91	12	1.93	47	7.96	35	4.84	27	4.31	1.81414	0.0196482	0.0689349	2.56599	9.02e-05	0.000532102	1.01721	0.0288259	0.0989744	GOT1B_MOUSE^GOT1B_MOUSE^Q:61-168,H:31-66^47.22%ID^E:1e-05^RecName: Full=Vesicle transport protein GOT1B;^Eukaryota; Metazoa; Chordata; Craniata; Vertebrata; Euteleostomi; Mammalia; Eutheria; Euarchontoglires; Glires; Rodentia; Sciurognathi; Muroidea; Muridae; Murinae; Mus; Mus`GOT1B_MOUSE^GOT1B_MOUSE^Q:179-262,H:103-130^39.29%ID^E:1e-05^RecName: Full=Vesicle transport protein GOT1B;^Eukaryota; Me…	.	.	.	.	.	.	.	COG5120^golgi transport	KEGG:mmu:66964	GO:0005783^cellular_component^endoplasmic reticulum`GO:0000139^cellular_component^Golgi membrane`GO:0016021^cellular_component^integral component of membrane`GO:0016020^cellular_component^membrane`GO:0004871^molecular_function^signal transducer activity`GO:0043123^biological_process^positive regulation of I-kappaB kinase/NF-kappaB signaling`GO:0015031^biological_process^protein transport`GO:00071…	.	.	.
C74548	0	0	0	0	1.17	0.12	1	0.18	7.73	0.8	9.73	1.07	8.64	0.77	17.73	1.81	4.95474	0.0676162	0.18026	6.44113	9.02e-05	0.000532384	1.09329	0.188743	0.383844	.	.	.	.	.	.	.	.	.	.	.	.	.	.
C38377	0	0	3	42.83	1	5.24	0	0	2	11.34	35	173.39	20	121.02	20	126.8	-0.135559	1	1	3.39395	8.97e-05	0.000529578	3.75336	3.02e-06	3.63e-05	SYDC2_ARATH^SYDC2_ARATH^Q:1-273,H:451-541^83.52%ID^E:4e-50^RecName: Full=Aspartate--tRNA ligase 2, cytoplasmic {ECO:0000305};^Eukaryota; Viridiplantae; Streptophyta; Embryophyta; Tracheophyta; Spermatophyta; Magnoliophyta; eudicotyledons; Gunneridae; Pentapetalae; rosids; malvids; Brassicales; Brassicaceae; Camelineae; Arabidopsis	.	.	.	.	.	.	.	COG0017^asparaginyl-tRNA synthetase	KEGG:ath:AT4G31180`KO:K01876	GO:0005829^cellular_component^cytosol`GO:0005783^cellular_component^endoplasmic reticulum`GO:0004815^molecular_function^aspartate-tRNA ligase activity`GO:0005524^molecular_function^ATP binding`GO:0003677^molecular_function^DNA binding`GO:0046872^molecular_function^metal ion binding`GO:0006422^biological_process^aspartyl-tRNA aminoacylation`GO:0050832^biological_process^defense response to fungus`…	.	.	.
C27543	0	0	0	0	36.04	121.66	10.01	61.74	12	43.68	23.02	74.37	9.28	34.03	9.02	36.35	7.45594	2.94e-07	3.47e-06	6.59631	8.97e-05	0.00052947	-1.2281	0.044315	0.136298	.	.	.	.	.	.	.	.	.	.	.	.	.	.
C86368	0	0	0	0	19	0.84	6	0.46	14	0.63	22	1.06	22	0.85	4	0.18	6.89272	3.49e-06	3.38e-05	6.79528	8.96e-05	0.000528827	-0.456149	0.503217	0.730158	.	.	.	.	.	.	.	.	.	.	.	.	.	.
C74465	0	0	0	0	0	0	0	0	0	0	14	2.07	20	2.41	6	0.83	NA	NA	NA	6.52947	8.93e-05	0.000527121	6.39965	8.12e-05	0.00069997	.	.	.	.	.	.	.	.	.	.	.	.	.	.
C71381	0	0	0	0	1	0.7	0	0	1	0.74	10	7.23	16	10.41	9	6.86	2.8088	0.777427	0.937977	6.34309	8.92e-05	0.000526644	3.16403	0.000984354	0.00616411	.	.	.	.	.	.	.	.	.	.	.	.	.	.
C54738	0	0	0	0	2.04	0.07	0	0	1.83	0.06	8.43	0.29	15.43	0.43	12.02	0.38	3.68093	0.382944	0.613784	6.34462	8.9e-05	0.000525526	2.26294	0.00526039	0.0254314	YIPC_SCHPO^YIPC_SCHPO^Q:2808-3227,H:251-394^33.78%ID^E:2e-12^RecName: Full=Uncharacterized WD repeat-containing protein C343.04c;^Eukaryota; Fungi; Dikarya; Ascomycota; Taphrinomycotina; Schizosaccharomycetes; Schizosaccharomycetales; Schizosaccharomycetaceae; Schizosaccharomyces	.	.	.	.	.	.	.	.	KEGG:spo:SPAC343.04c	GO:0005737^cellular_component^cytoplasm`GO:0005829^cellular_component^cytosol`GO:0034657^cellular_component^GID complex`GO:0044732^cellular_component^mitotic spindle pole body`GO:0005634^cellular_component^nucleus`GO:0045721^biological_process^negative regulation of gluconeogenesis`GO:0043161^biological_process^proteasome-mediated ubiquitin-dependent protein catabolic process	.	.	.
C91337	0	0	0	0	0	0	5	11.89	4	5.65	16	21.17	8.96	11.59	11	16.59	4.97948	0.0894043	0.224164	6.40419	8.9e-05	0.00052582	1.10213	0.194081	0.391604	.	.	.	.	.	.	.	.	.	.	.	.	.	.
C33328	0	0	0	0	2	1.36	0	0	4	2.84	8	5.59	18	11.27	11	8.07	4.21353	0.234924	0.446264	6.41806	8.87e-05	0.000523821	1.79506	0.0313001	0.105054	.	.	.	.	.	.	.	.	.	.	.	.	.	.
C50655	0	0	0	0	0	0	7	2.85	3	0.72	5	1.25	17	3.52	21	5.03	5.18773	0.0725226	0.190935	6.6381	8.87e-05	0.000524093	1.11014	0.279545	0.502079	.	.	.	.	.	.	.	.	.	.	.	.	.	.
C25044	1	0.24	1	0.25	6	0.9	4	1.04	7	1.08	18	2.92	18	2.38	17	2.59	2.81707	0.0084253	0.0344511	3.42915	8.85e-05	0.000522985	0.827453	0.151084	0.330113	WRKY4_ARATH^WRKY4_ARATH^Q:825-911,H:429-457^82.76%ID^E:3e-07^RecName: Full=Probable WRKY transcription factor 4;^Eukaryota; Viridiplantae; Streptophyta; Embryophyta; Tracheophyta; Spermatophyta; Magnoliophyta; eudicotyledons; Gunneridae; Pentapetalae; rosids; malvids; Brassicales; Brassicaceae; Camelineae; Arabidopsis	.	.	.	.	.	.	.	ENOG410YBRT^Transcription factor	KEGG:ath:AT1G13960	GO:0005634^cellular_component^nucleus`GO:0003677^molecular_function^DNA binding`GO:0046872^molecular_function^metal ion binding`GO:0043565^molecular_function^sequence-specific DNA binding`GO:0003700^molecular_function^transcription factor activity, sequence-specific DNA binding`GO:0044212^molecular_function^transcription regulatory region DNA binding`GO:0006952^biological_process^defense response…	.	.	.
C7319	0	0	0	0	3	0.26	14	2.11	20	1.78	7	0.66	13	0.99	19	1.66	6.92005	8.2e-05	0.000596081	6.50632	8.81e-05	0.00052061	-0.797349	0.252561	0.467564	.	.	.	.	.	.	.	.	.	.	.	.	.	.
C92106	0	0	0	0	0	0	0	0	0	0	6	1.56	32	6.89	11	2.74	NA	NA	NA	6.79658	8.81e-05	0.000520852	6.65967	8.57e-06	9.42e-05	.	.	.	.	.	.	.	.	.	.	.	.	.	.
C29393	0	0	1	0.28	1	0.17	3	0.89	2	0.35	15	2.77	13	1.96	26	4.53	2.25744	0.360601	0.594559	4.34352	8.79e-05	0.000520076	2.27985	0.00439886	0.0220108	.	.	.	.	.	.	.	.	.	.	.	.	.	.
C27693	0	0	0	0	1	0.55	2	1.94	0	0	30	17.23	18	9.08	4	2.36	3.46962	0.425046	0.657118	6.92443	8.79e-05	0.000519821	3.16101	0.00301074	0.0160264	.	.	.	.	.	.	.	.	.	.	.	.	.	.
C88983	0	0	2	0.33	25	2.55	3	0.53	14	1.46	13	1.44	25	2.23	21	2.16	4.02554	0.000174617	0.0011725	3.57244	8.75e-05	0.000517841	-0.247825	0.746861	0.909618	.	.	.	.	.	.	.	.	.	.	.	.	.	.
C54090	2	1.04	6	3.12	7	2.14	6	3.2	10	3.15	25	8.12	36	9.82	36	11.39	1.40538	0.0865038	0.218389	2.38882	8.72e-05	0.000516031	1.25048	0.00950914	0.0412494	IBR3_ARATH^IBR3_ARATH^Q:333-593,H:674-760^70.11%ID^E:2e-34^RecName: Full=Probable acyl-CoA dehydrogenase IBR3 {ECO:0000305};^Eukaryota; Viridiplantae; Streptophyta; Embryophyta; Tracheophyta; Spermatophyta; Magnoliophyta; eudicotyledons; Gunneridae; Pentapetalae; rosids; malvids; Brassicales; Brassicaceae; Camelineae; Arabidopsis	.	.	.	.	.	.	.	ENOG410XNTS^acyl-CoA dehydrogenase	KEGG:ath:AT3G06810`KO:K00249	GO:0005777^cellular_component^peroxisome`GO:0003995^molecular_function^acyl-CoA dehydrogenase activity`GO:0009055^molecular_function^electron carrier activity`GO:0000062^molecular_function^fatty-acyl-CoA binding`GO:0050660^molecular_function^flavin adenine dinucleotide binding`GO:0052890^molecular_function^oxidoreductase activity, acting on the CH-CH group of donors, with a flavin as acceptor`GO:…	.	.	.
C54938	0	0	1.45	0.2	7.91	0.69	1.65	0.25	0	0	15.09	1.43	22.46	1.71	12.92	1.13	2.86241	0.220724	0.426105	4.21525	8.68e-05	0.000514133	1.50492	0.044641	0.136952	.	.	C54938_i1|m.34993	749-1141[+]	.	.	.	.	.	.	.	.	.	.
C49268	1	0.19	5	0.96	0	0	1	0.21	1	0.12	49	6.26	24	2.49	29	3.46	-1.48592	0.496352	0.717342	2.88342	8.64e-05	0.000511658	4.69524	1.3e-08	2.38e-07	.	.	.	.	.	.	.	.	.	.	.	.	.	.
C35399	0.06	0.05	3.03	2.6	7.63	3.68	1.17	0.99	5.59	2.8	16.55	8.34	34.07	14.9	21.66	11.06	2.05904	0.0988839	0.24129	3.33085	8.64e-05	0.000511844	1.48836	0.0100361	0.0431177	.	.	.	.	.	.	.	.	.	.	.	.	.	.
C59838	0	0	0	0	31	8.61	52	25.17	36	10.3	6	1.77	14	3.46	22	6.3	8.61866	4.4e-13	1.14e-11	6.61135	8.59e-05	0.000508845	-2.39866	3.63e-06	4.3e-05	.	.	.	.	.	.	.	.	.	.	.	.	.	.
C13489	5	1.88	6	2.26	17	3.83	3	1.18	16	3.7	35	8.44	33	6.58	42	9.69	1.53019	0.0428991	0.127597	2.12744	8.56e-05	0.000507127	0.856735	0.0668093	0.184039	.	.	.	.	.	.	.	.	.	.	.	.	.	.
C41805	1	0.19	1	0.19	8	0.94	11	2.24	17	2.04	11	1.4	36	3.7	20	2.37	3.91199	4.52e-05	0.000349557	3.74142	8.54e-05	0.000506172	0.0418945	1	1	FMO1_ARATH^FMO1_ARATH^Q:744-589,H:175-231^54.39%ID^E:9e-11^RecName: Full=Probable flavin-containing monooxygenase 1;^Eukaryota; Viridiplantae; Streptophyta; Embryophyta; Tracheophyta; Spermatophyta; Magnoliophyta; eudicotyledons; Gunneridae; Pentapetalae; rosids; malvids; Brassicales; Brassicaceae; Camelineae; Arabidopsis`FMO1_ARATH^FMO1_ARATH^Q:399-61,H:239-319^28.32%ID^E:6e-06^RecName: Full=Pro…	.	C41805_i1|m.24861	411-1[-]	FMO1_ARATH^FMO1_ARATH^Q:5-117,H:239-319^32.74%ID^E:4e-07^RecName: Full=Probable flavin-containing monooxygenase 1;^Eukaryota; Viridiplantae; Streptophyta; Embryophyta; Tracheophyta; Spermatophyta; Magnoliophyta; eudicotyledons; Gunneridae; Pentapetalae; rosids; malvids; Brassicales; Brassicaceae; Camelineae; Arabidopsis	.	.	.	COG2072^Monooxygenase	KEGG:ath:AT1G19250`KO:K00485	GO:0050660^molecular_function^flavin adenine dinucleotide binding`GO:0004497^molecular_function^monooxygenase activity`GO:0004499^molecular_function^N,N-dimethylaniline monooxygenase activity`GO:0050661^molecular_function^NADP binding`GO:0071456^biological_process^cellular response to hypoxia`GO:0009870^biological_process^defense response signaling pathway, resistance gene-dependent`GO:0010204^bi…	.	.	.
C35456	0	0	0	0	0	0	1.51	0.15	4	0.24	12.07	0.76	11.92	0.6	9.52	0.55	4.33235	0.199361	0.396948	6.31191	8.54e-05	0.00050623	1.63488	0.0614284	0.172995	.	.	.	.	.	.	.	.	.	.	.	.	.	.
C65915	1	0.25	1	0.26	7	1.09	5	1.36	16	2.56	12	2.02	22	3.02	24	3.8	3.50886	0.000710461	0.00409578	3.55226	8.52e-05	0.000505189	0.249758	0.684248	0.867203	.	.	.	.	.	.	.	.	.	.	.	.	.	.
C31458	5.99	1.91	2.94	0.94	13.71	2.66	5.2	1.75	10	1.99	28.62	5.95	34	5.81	40.59	8.02	1.5382	0.0477712	0.138983	2.328	8.5e-05	0.00050394	1.04758	0.0180433	0.06875	.	.	.	.	.	.	.	.	.	.	.	.	.	.
C76512	0	0	0	0	4.35	2.12	9.58	8.19	7.61	3.85	15.47	7.88	4.51	1.99	30.05	15.51	6.19025	0.000735251	0.00422391	6.88897	8.5e-05	0.000504038	0.308313	0.722614	0.892668	.	.	.	.	.	.	.	.	.	.	.	.	.	.
C76245	2	1.03	2	1.02	0	0	4	2.1	6	1.86	20	6.39	21	5.63	33	10.27	1.2322	0.414912	0.650597	2.97598	8.49e-05	0.000503709	2.01473	0.00429399	0.0215727	.	.	C76245_i1|m.52070	2-316[+]	.	.	.	.	.	.	.	.	.	.
C11943	0	0	3	0.4	0	0	0	0	0	0	24.35	2.17	27.26	1.95	18	1.48	-3.44223	0.439159	0.659449	3.25974	8.49e-05	0.000503709	7.18567	8.74e-09	1.64e-07	.	.	.	.	.	.	.	.	.	.	.	.	.	.
C13987	0	0	0	0	6	1.43	8	3.32	3	0.74	9	2.29	9	1.9	25	6.11	5.82093	0.0034024	0.0159434	6.65878	8.45e-05	0.000501365	0.458958	0.596561	0.798563	.	.	C13987_i1|m.7876	65-679[+]	.	PF10536.6^PMD^Plant mobile domain^31-193^E:9.5e-18	.	.	.	.	.	.	.	.
C7090	0	0	0	0	1	0.16	2	0.54	1.08	0.17	8.99	1.51	8.99	1.24	25.38	4.03	3.79659	0.247783	0.464027	6.65878	8.45e-05	0.000501365	2.50752	0.00527297	0.0254814	.	.	.	.	.	.	.	.	.	.	.	.	.	.
C53999	0	0	0	0	4	0.82	1	0.36	0	0	10	2.21	11.55	2.1	12	2.53	4.01527	0.333623	0.563097	6.31097	8.4e-05	0.000498281	1.91303	0.0256517	0.0906117	RHA4A_ARATH^RHA4A_ARATH^Q:611-733,H:78-118^58.54%ID^E:6e-07^RecName: Full=RING-H2 zinc finger protein RHA4a;^Eukaryota; Viridiplantae; Streptophyta; Embryophyta; Tracheophyta; Spermatophyta; Magnoliophyta; eudicotyledons; Gunneridae; Pentapetalae; rosids; malvids; Brassicales; Brassicaceae; Camelineae; Arabidopsis	.	.	.	.	.	.	.	ENOG41121N2^zinc ion binding	KEGG:ath:AT4G24015	GO:0008270^molecular_function^zinc ion binding	.	.	.
C92645	0	0	0	0	12	5.13	2	1.5	7	3.1	15	6.74	19	7.33	6	2.7	5.98648	0.0017297	0.00891895	6.53242	8.4e-05	0.000498695	0.172977	0.813301	0.954259	RT03_PETHY^RT03_PETHY^Q:500-3,H:373-538^93.37%ID^E:1e-90^RecName: Full=Ribosomal protein S3, mitochondrial;^Eukaryota; Viridiplantae; Streptophyta; Embryophyta; Tracheophyta; Spermatophyta; Magnoliophyta; eudicotyledons; Gunneridae; Pentapetalae; asterids; lamiids; Solanales; Solanaceae; Petunioideae; Petunia	.	C92645_i1|m.64657	503-3[-]	RT03_PETHY^RT03_PETHY^Q:2-167,H:373-538^93.37%ID^E:4e-102^RecName: Full=Ribosomal protein S3, mitochondrial;^Eukaryota; Viridiplantae; Streptophyta; Embryophyta; Tracheophyta; Spermatophyta; Magnoliophyta; eudicotyledons; Gunneridae; Pentapetalae; asterids; lamiids; Solanales; Solanaceae; Petunioideae; Petunia	PF00189.17^Ribosomal_S3_C^Ribosomal protein S3, C-terminal domain^96-167^E:9.7e-18	.	.	.	.	GO:0005739^cellular_component^mitochondrion`GO:0005840^cellular_component^ribosome`GO:0003723^molecular_function^RNA binding`GO:0003735^molecular_function^structural constituent of ribosome`GO:0006412^biological_process^translation	.	.	.
[truncated: 6,042 more rows]
[truncated: 158 more columns]

## Sheet: up-regulated DEGs
gene_id	0h_4_COUNT	0h_4_FPKM	0h_7_COUNT	0h_7_FPKM	4h_1_COUNT	4h_1_FPKM	4h_3_COUNT	4h_3_FPKM	4h_6_COUNT	4h_6_FPKM	24h_3_COUNT	24h_3_FPKM	24h_4_COUNT	24h_4_FPKM	24h_6_COUNT	24h_6_FPKM	group1_vs_group2_logFC	group1_vs_group2_pvalue	group1_vs_group2_FDR	group1_vs_group3_logFC	group1_vs_group3_pvalue	group1_vs_group3_FDR	group2_vs_group3_logFC	group2_vs_group3_pvalue	group2_vs_group3_FDR	sprot_Top_BLASTX_hit	RNAMMER	prot_id	prot_coords	sprot_Top_BLASTP_hit	Pfam	SignalP	TmHMM	eggnog	Kegg	gene_ontology_blast	gene_ontology_pfam	transcript	peptide
C41016	0	0	0	0	3	0.45	3	0.79	2	0.31	613	99.98	848	112.86	899.62	138.07	4.72026	0.0594792	0.164606	12.4089	4.16e-68	1.4e-65	7.33734	3.9e-71	3.51e-68	.	.	C41016_i1|m.24289	905-3[-]	.	.	.	.	.	.	.	.	.	.	.	.	C41016_i1|m.24290	907-590[-]	.	.	.	.	.	.
[truncated: 7,783 more rows]
[truncated: 102 more columns]

## Sheet: DEG-HSP
gene_id	0h_4_COUNT	0h_4_FPKM	0h_7_COUNT	0h_7_FPKM	4h_1_COUNT	4h_1_FPKM	4h_3_COUNT	4h_3_FPKM	4h_6_COUNT	4h_6_FPKM	24h_3_COUNT	24h_3_FPKM	24h_4_COUNT	24h_4_FPKM	24h_6_COUNT	24h_6_FPKM	group1_vs_group2_logFC	group1_vs_group2_pvalue	group1_vs_group2_FDR	group1_vs_group3_logFC	group1_vs_group3_pvalue	group1_vs_group3_FDR	group2_vs_group3_logFC	group2_vs_group3_pvalue	group2_vs_group3_FDR	sprot_Top_BLASTX_hit	RNAMMER	prot_id	prot_coords	sprot_Top_BLASTP_hit	Pfam	SignalP	TmHMM	eggnog	Kegg	gene_ontology_blast	gene_ontology_pfam	transcript	peptide
[truncated: 109 more rows]
[truncated: 32 more columns]

[truncated: 1 more sheets: Sheet2]
