# Supplementary material for: De novo RNA sequencing transcriptome of Rhododendron obtusum identified the early heat response genes involved in the transcriptional regulation of photosynthesis
Source: PLoS One. 2017 Oct 23;12(10):e0186376. doi: 10.1371/journal.pone.0186376 (PMC5653301; doi:10.1371/journal.pone.0186376)
Supplement: S3 Table — (XLS) [file pone.0186376.s005.xls]

Term	Database	ID	Input number	Background number	P-Value	Corrected P-Value	Input	Hyperlink
Protein processing in endoplasmic reticulum	KEGG PATHWAY	ath04141	162	212	2.1381554872e-10	2.46363026692e-08	C18696_c0_g1_i1|C5338_c0_g1_i1|C72976_c0_g1_i1|C46879_c0_g1_i1|C22700_c0_g1_i1|C61281_c0_g1_i1|C70632_c0_g1_i1|C72980_c0_g1_i1|C58308_c0_g1_i1|C67229_c0_g1_i1|C19821_c0_g1_i1|C51179_c0_g1_i1|C89040_c0_g1_i1|C60189_c0_g1_i1|C47704_c0_g1_i1|C61283_c0_g1_i1|C40576_c0_g1_i1|C52212_c0_g1_i1|C51067_c0_g1_i1|C5336_c0_g1_i1|C34458_c0_g1_i1|C50077_c0_g1_i1|C40574_c0_g1_i1|C68406_c0_g1_i1|C57083_c0_g1_i1|C…	http://www.genome.jp/kegg-bin/show_pathway?ath04141/ath:AT5G02500%09red/ath:AT4G02570%09red/ath:AT4G27670%09red/ath:AT3G18860%09red/ath:AT4G34210%09red/ath:AT3G09440%09red/ath:AT1G52560%09red/ath:AT3G46230%09red/ath:AT5G09590%09red/ath:AT5G52640%09red/ath:AT5G28540%09red/ath:AT5G56360%09red/ath:AT3G51980%09red/ath:AT5G56010%09red/ath:AT1G16030%09red/ath:AT5G60640%09red/ath:AT4G04860%09red/ath:AT1…
Spliceosome	KEGG PATHWAY	ath03040	121	192	3.84241660878e-05	0.00144021181565	C52803_c0_g1_i1|C76081_c0_g1_i1|C43595_c0_g1_i1|C9795_c0_g1_i1|C48749_c0_g1_i1|C13397_c0_g1_i1|C35327_c0_g1_i1|C40576_c0_g1_i1|C87379_c0_g1_i1|C36038_c0_g1_i1|C55617_c0_g1_i1|C40574_c0_g1_i1|C58757_c0_g1_i1|C8592_c0_g1_i1|C11193_c0_g1_i1|C68101_c0_g1_i1|C22050_c0_g1_i1|C5589_c0_g1_i1|C76071_c0_g1_i1|C45041_c0_g1_i1|C48751_c0_g1_i1|C86588_c0_g1_i1|C28776_c0_g1_i1|C68102_c0_g1_i1|C32241_c0_g1_i1|C4…	http://www.genome.jp/kegg-bin/show_pathway?ath03040/ath:AT5G02500%09red/ath:AT1G24706%09red/ath:AT5G09590%09red/ath:AT4G03430%09red/ath:AT1G65700%09red/ath:AT3G09440%09red/ath:AT1G77180%09red/ath:AT3G19760%09red/ath:AT2G37340%09red/ath:AT3G13224%09red/ath:AT2G24590%09red/ath:AT4G35785%09red/ath:AT2G38730%09red/ath:AT3G13570%09red/ath:AT5G08290%09red/ath:AT3G59810%09red/ath:AT3G62310%09red/ath:AT4…
alpha-Linolenic acid metabolism	KEGG PATHWAY	ath00592	34	36	0.000243549256511	0.00684652171992	C62527_c0_g1_i1|C34156_c0_g1_i1|C79852_c0_g1_i1|C57320_c0_g1_i1|C57318_c0_g1_i1|C73951_c0_g1_i1|C21833_c0_g1_i1|C62529_c0_g1_i1|C868_c0_g1_i1|C73952_c0_g1_i1|C1836_c0_g1_i1|C84191_c0_g1_i1|C869_c0_g1_i1|C26691_c0_g1_i1|C13543_c0_g1_i1|C57314_c0_g1_i1|C84190_c0_g1_i1|C57311_c0_g1_i1|C71114_c0_g1_i1|C75654_c0_g1_i1|C40578_c0_g1_i1|C36250_c0_g1_i1|C14554_c0_g1_i1|C34157_c0_g1_i1|C88945_c0_g1_i1|C496…	http://www.genome.jp/kegg-bin/show_pathway?ath00592/ath:AT4G15440%09red/ath:AT2G06050%09red/ath:AT2G06925%09red/ath:AT1G13280%09red/ath:AT1G06290%09red/ath:AT3G06860%09red/ath:AT4G16760%09red/ath:AT1G67560%09red/ath:AT5G42650%09red/ath:AT1G77120%09red/ath:AT3G25780%09red/ath:AT1G76690%09red/ath:AT1G18020%09red/ath:AT1G19640%09red/ath:AT2G33150%09red/ath:AT3G45140%09red/ath:AT3G03480%09red/ath:AT1…
Glycolysis / Gluconeogenesis	KEGG PATHWAY	ath00010	76	117	0.000524106840759	0.0131139119164	C32540_c0_g1_i1|C16826_c0_g1_i1|C87912_c0_g1_i1|C60213_c0_g1_i1|C34156_c0_g1_i1|C69098_c0_g1_i1|C71354_c0_g1_i1|C47491_c0_g1_i1|C86002_c0_g1_i1|C32840_c0_g1_i1|C42276_c0_g1_i1|C69102_c0_g1_i1|C57320_c0_g1_i1|C57318_c0_g1_i1|C84131_c0_g1_i1|C73951_c0_g1_i1|C69099_c0_g1_i1|C88204_c0_g1_i1|C6925_c0_g1_i1|C52087_c0_g1_i1|C49952_c0_g1_i1|C57669_c0_g1_i1|C76133_c0_g1_i1|C29040_c0_g1_i1|C868_c0_g1_i1|C6…	http://www.genome.jp/kegg-bin/show_pathway?ath00010/ath:AT2G24270%09red/ath:AT1G13440%09red/ath:AT4G36250%09red/ath:AT2G21330%09red/ath:AT2G34590%09red/ath:AT1G54220%09red/ath:AT3G04120%09red/ath:AT4G26270%09red/ath:AT2G01140%09red/ath:AT1G79550%09red/ath:AT5G54960%09red/ath:AT4G29130%09red/ath:AT2G22480%09red/ath:AT3G61610%09red/ath:AT1G50460%09red/ath:AT2G36530%09red/ath:AT5G51820%09red/ath:AT5…
Carbon fixation in photosynthetic organisms	KEGG PATHWAY	ath00710	51	69	0.000554635380034	0.0138406738018	C12261_c0_g1_i1|C75200_c0_g1_i1|C75204_c0_g1_i1|C71354_c0_g1_i1|C47518_c0_g1_i1|C80856_c0_g1_i1|C4914_c0_g1_i1|C1120_c0_g1_i1|C84131_c0_g1_i1|C59571_c0_g1_i1|C35466_c0_g1_i1|C3055_c0_g1_i1|C42617_c0_g1_i1|C8396_c0_g1_i1|C80709_c0_g1_i1|C34347_c0_g1_i1|C48570_c0_g1_i1|C52062_c0_g1_i1|C47541_c0_g1_i1|C77976_c0_g1_i1|C22464_c0_g1_i1|C75202_c0_g1_i1|C8561_c0_g1_i1|C84136_c0_g1_i1|C34068_c0_g1_i1|C467…	http://www.genome.jp/kegg-bin/show_pathway?ath00710/ath:AT3G14940%09red/ath:AT1G13440%09red/ath:AT2G21330%09red/ath:AT3G04120%09red/ath:AT1G42970%09red/ath:AT2G01140%09red/ath:AT1G79550%09red/ath:AT2G22780%09red/ath:AT1G67090%09red/ath:AT1G70580%09red/ath:AT5G61410%09red/ath:AT1G79750%09red/ath:AT5G25880%09red/ath:AT5G58330%09red/ath:AT3G12780%09red/ath:AT2G45290%09red/ath:AT2G13560%09red/ath:AT3…
Fatty acid degradation	KEGG PATHWAY	ath00071	35	41	0.000703200850529	0.0170466845143	C87912_c0_g1_i1|C34156_c0_g1_i1|C51543_c0_g1_i1|C31443_c0_g1_i1|C869_c0_g1_i1|C57320_c0_g1_i1|C57318_c0_g1_i1|C73951_c0_g1_i1|C21833_c0_g1_i1|C29040_c0_g1_i1|C868_c0_g1_i1|C73952_c0_g1_i1|C86143_c0_g1_i1|C7394_c0_g1_i1|C23392_c0_g1_i1|C86141_c0_g1_i1|C57314_c0_g1_i1|C34157_c0_g1_i1|C57311_c0_g1_i1|C75654_c0_g1_i1|C47493_c0_g1_i1|C34598_c0_g1_i1|C14554_c0_g1_i1|C61354_c0_g1_i1|C47491_c0_g1_i1|C793…	http://www.genome.jp/kegg-bin/show_pathway?ath00071/ath:AT4G16760%09red/ath:AT3G06810%09red/ath:AT2G33150%09red/ath:AT4G36250%09red/ath:AT4G23850%09red/ath:AT1G06290%09red/ath:AT1G32780%09red/ath:AT5G24760%09red/ath:AT1G23800%09red/ath:AT1G77120%09red/ath:AT5G42250%09red/ath:AT3G06860%09red/ath:AT2G04350%09red/ath:AT2G47240%09red/ath:AT5G48230%09red/ath:AT3G48000%09red/ath:AT5G43940%09red
Tyrosine metabolism	KEGG PATHWAY	ath00350	32	40	0.00239523411262	0.0439188997506	C34156_c0_g1_i1|C51543_c0_g1_i1|C31443_c0_g1_i1|C67081_c0_g1_i1|C57320_c0_g1_i1|C57318_c0_g1_i1|C73951_c0_g1_i1|C29040_c0_g1_i1|C79879_c0_g1_i1|C73952_c0_g1_i1|C86143_c0_g1_i1|C869_c0_g1_i1|C86141_c0_g1_i1|C57314_c0_g1_i1|C34347_c0_g1_i1|C34157_c0_g1_i1|C57311_c0_g1_i1|C47493_c0_g1_i1|C868_c0_g1_i1|C60774_c0_g1_i1|C17576_c0_g1_i1|C47491_c0_g1_i1|C66991_c0_g1_i1|C83398_c0_g1_i1|C83399_c0_g1_i1|C59…	http://www.genome.jp/kegg-bin/show_pathway?ath00350/ath:AT5G36160%09red/ath:AT4G12290%09red/ath:AT4G31990%09red/ath:AT5G54080%09red/ath:AT1G32780%09red/ath:AT5G24760%09red/ath:AT1G06570%09red/ath:AT1G77120%09red/ath:AT2G22250%09red/ath:AT5G42250%09red/ath:AT2G30970%09red/ath:AT1G71920%09red/ath:AT1G12050%09red/ath:AT4G14940%09red/ath:AT5G43940%09red
Biosynthesis of secondary metabolites	KEGG PATHWAY	ath01110	491	1076	0.00251080375349	0.0455901389715	C62988_c0_g1_i1|C63900_c0_g1_i1|C60894_c0_g1_i1|C28103_c0_g1_i1|C84191_c0_g1_i1|C31301_c0_g1_i1|C29040_c0_g1_i1|C36370_c0_g1_i1|C37291_c0_g1_i1|C78589_c0_g1_i1|C13543_c0_g1_i1|C84190_c0_g1_i1|C50045_c0_g1_i1|C74587_c0_g1_i1|C73647_c0_g1_i1|C40966_c0_g1_i1|C74592_c0_g1_i1|C30887_c0_g1_i1|C62342_c0_g1_i1|C17199_c0_g1_i1|C68386_c0_g1_i1|C1920_c0_g1_i1|C38066_c0_g1_i1|C17577_c0_g1_i1|C41130_c0_g1_i1|…	http://www.genome.jp/kegg-bin/show_pathway?ath01110/ath:AT5G65770%09red/ath:AT4G15440%09red/ath:AT5G23960%09red/ath:AT1G74100%09red/ath:AT4G15560%09red/ath:AT5G51820%09red/ath:AT1G60810%09red/ath:AT3G46970%09red/ath:AT3G06810%09red/ath:AT3G17390%09red/ath:AT5G35360%09red/ath:AT2G22250%09red/ath:AT4G39330%09red/ath:AT5G09300%09red/ath:AT4G35260%09red/ath:AT5G04660%09red/ath:AT1G72680%09red/ath:AT1…
Photosynthesis	KEGG PATHWAY	ath00195	48	77	0.00885701904142	0.115773891756	C45116_c0_g1_i1|C76362_c0_g1_i1|C15229_c0_g1_i1|C18447_c0_g1_i1|C28660_c0_g1_i1|C15406_c0_g1_i1|C19676_c0_g1_i1|C56187_c0_g1_i1|C1402_c0_g1_i1|C56651_c0_g1_i1|C16742_c0_g1_i1|C3777_c0_g1_i1|C55164_c0_g1_i1|C50530_c0_g1_i1|C14061_c0_g1_i1|C14062_c0_g1_i1|C61030_c0_g1_i1|C8530_c0_g1_i1|C22906_c0_g1_i1|C43195_c0_g1_i1|C17314_c0_g1_i1|C92853_c0_g1_i1|C22247_c0_g1_i1|C17313_c0_g1_i1|C688_c0_g1_i1|C173…	http://www.genome.jp/kegg-bin/show_pathway?ath00195/ath:AT1G20340%09red/ath:AT1G44575%09red/ath:ArthCp035%09red/ath:AT1G06680%09red/ath:AT4G28750%09red/ath:AT1G60950%09red/ath:ArthCp019%09red/ath:ArthCp018%09red/ath:AT1G55670%09red/ath:ArthCp053%09red/ath:AT3G01440%09red/ath:AT1G79040%09red/ath:AT4G04640%09red/ath:AT5G66190%09red/ath:AT2G20260%09red/ath:AT2G27510%09red/ath:ArthCp021%09red/ath:AT4…
Ascorbate and aldarate metabolism	KEGG PATHWAY	ath00053	28	41	0.0183334486243	0.194178294104	C78398_c0_g1_i1|C87912_c0_g1_i1|C42485_c0_g1_i1|C73652_c0_g1_i1|C77892_c0_g1_i1|C21700_c0_g1_i1|C42486_c0_g1_i1|C7394_c0_g1_i1|C91571_c0_g1_i1|C23392_c0_g1_i1|C31190_c0_g1_i1|C42483_c0_g1_i1|C42484_c0_g1_i1|C91298_c0_g1_i1|C16671_c0_g1_i1|C81223_c0_g1_i1|C12230_c0_g1_i1|C69857_c0_g1_i1|C80999_c0_g1_i1|C69858_c0_g1_i1|C66238_c0_g1_i1|C42488_c0_g1_i1|C60153_c0_g1_i1|C60256_c0_g1_i1|C37647_c0_g1_i1|…	http://www.genome.jp/kegg-bin/show_pathway?ath00053/ath:AT3G27820%09red/ath:AT1G77490%09red/ath:AT5G15490%09red/ath:AT3G29360%09red/ath:AT4G36250%09red/ath:AT4G33670%09red/ath:AT5G21100%09red/ath:AT1G23800%09red/ath:AT4G39120%09red/ath:AT4G32320%09red/ath:AT1G07890%09red/ath:AT4G09010%09red/ath:AT5G21105%09red/ath:AT3G09640%09red/ath:AT1G14520%09red/ath:AT3G48000%09red/ath:AT4G35000%09red
@@Nucleotide excision repair	KEGG PATHWAY	ath03420	19	69	0.938064748626	1.0	C37747_c0_g1_i1|C53263_c0_g1_i1|C77016_c0_g1_i1|C37748_c0_g1_i1|C68773_c0_g1_i1|C2603_c0_g1_i1|C8570_c0_g1_i1|C26163_c0_g1_i1|C2602_c0_g1_i1|C81380_c0_g1_i1|C84408_c0_g1_i1|C64570_c0_g1_i1|C59046_c0_g1_i1|C13234_c0_g1_i1|C57572_c0_g1_i1|C7273_c0_g1_i1|C72852_c0_g1_i1|C83309_c0_g1_i1|C64571_c0_g1_i1	http://www.genome.jp/kegg-bin/show_pathway?ath03420/ath:AT5G22010%09red/ath:AT2G33845%09red/ath:AT5G16630%09red/ath:AT2G18760%09red/ath:AT1G03190%09red/ath:AT1G21690%09red/ath:AT2G06510%09red/ath:AT2G27470%09red/ath:AT5G63960%09red/ath:AT1G23750%09red/ath:AT3G20540%09red/ath:AT1G18340%09red/ath:AT5G27620%09red/ath:AT3G28030%09red/ath:AT1G77470%09red
Pyruvate metabolism	KEGG PATHWAY	ath00620	48	85	0.0296229262215	0.270519344839	C16826_c0_g1_i1|C63900_c0_g1_i1|C87912_c0_g1_i1|C60213_c0_g1_i1|C71354_c0_g1_i1|C47518_c0_g1_i1|C80856_c0_g1_i1|C6331_c0_g1_i1|C4914_c0_g1_i1|C49724_c0_g1_i1|C61848_c0_g1_i1|C76133_c0_g1_i1|C63899_c0_g1_i1|C35466_c0_g1_i1|C19311_c0_g1_i1|C59675_c0_g1_i1|C60530_c0_g1_i1|C7394_c0_g1_i1|C23392_c0_g1_i1|C22463_c0_g1_i1|C80709_c0_g1_i1|C5650_c0_g1_i1|C52062_c0_g1_i1|C47541_c0_g1_i1|C80710_c0_g1_i1|C58…	http://www.genome.jp/kegg-bin/show_pathway?ath00620/ath:AT3G14940%09red/ath:AT4G36250%09red/ath:AT2G34590%09red/ath:AT5G35360%09red/ath:AT2G22780%09red/ath:AT5G03370%09red/ath:AT1G79750%09red/ath:AT5G48230%09red/ath:AT5G25880%09red/ath:AT5G08570%09red/ath:AT2G47510%09red/ath:AT5G58330%09red/ath:AT2G36580%09red/ath:AT1G36160%09red/ath:AT1G54220%09red/ath:AT2G13560%09red/ath:AT4G15530%09red/ath:AT4…
@@Phenylpropanoid biosynthesis	KEGG PATHWAY	ath00940	65	157	0.391911913496	1.0	C88751_c0_g1_i1|C23568_c0_g1_i1|C89509_c0_g1_i1|C56644_c0_g1_i1|C88318_c0_g1_i1|C31301_c0_g1_i1|C31302_c0_g1_i1|C19886_c0_g1_i1|C69680_c0_g1_i1|C50624_c0_g1_i1|C89510_c0_g1_i1|C2258_c0_g1_i1|C89523_c0_g1_i1|C56647_c0_g1_i1|C89518_c0_g1_i1|C63427_c0_g1_i1|C89525_c0_g1_i1|C83077_c0_g1_i1|C20338_c0_g1_i1|C62135_c0_g1_i1|C16841_c0_g1_i1|C7896_c0_g1_i1|C89508_c0_g1_i1|C56646_c0_g1_i1|C89517_c0_g1_i1|C…	http://www.genome.jp/kegg-bin/show_pathway?ath00940/ath:AT1G65060%09red/ath:AT5G54160%09red/ath:AT5G48930%09red/ath:AT4G37980%09red/ath:AT3G21240%09red/ath:AT4G33420%09red/ath:AT4G39330%09red/ath:AT4G34050%09red/ath:AT2G35380%09red/ath:AT1G72680%09red/ath:AT3G18080%09red/ath:AT5G42180%09red/ath:AT4G37530%09red/ath:AT3G24503%09red/ath:AT5G36890%09red/ath:AT1G05260%09red/ath:AT1G61820%09red/ath:AT2…
Glutathione metabolism	KEGG PATHWAY	ath00480	51	93	0.0361614479245	0.305575047827	C78398_c0_g1_i1|C86713_c0_g1_i1|C42485_c0_g1_i1|C78958_c0_g1_i1|C17167_c0_g1_i1|C86710_c0_g1_i1|C21700_c0_g1_i1|C42486_c0_g1_i1|C26678_c0_g1_i1|C65739_c0_g1_i1|C78961_c0_g1_i1|C78960_c0_g1_i1|C9296_c0_g1_i1|C36403_c0_g1_i1|C46680_c0_g1_i1|C46679_c0_g1_i1|C62677_c0_g1_i1|C86711_c0_g1_i1|C36120_c0_g1_i1|C42483_c0_g1_i1|C52173_c0_g1_i1|C42487_c0_g1_i1|C42484_c0_g1_i1|C22166_c0_g1_i1|C23685_c0_g1_i1|…	http://www.genome.jp/kegg-bin/show_pathway?ath00480/ath:AT1G65820%09red/ath:AT5G13110%09red/ath:AT4G35000%09red/ath:AT2G30860%09red/ath:AT1G10370%09red/ath:AT2G21790%09red/ath:AT3G09640%09red/ath:AT4G11600%09red/ath:AT1G78380%09red/ath:AT1G07890%09red/ath:AT4G09010%09red/ath:AT4G30920%09red/ath:AT1G78370%09red/ath:AT4G30910%09red/ath:AT4G32320%09red/ath:AT3G03190%09red/ath:AT3G09270%09red/ath:AT1…
Carbon metabolism	KEGG PATHWAY	ath01200	126	262	0.0363579903599	0.30653037401	C16826_c0_g1_i1|C63900_c0_g1_i1|C71354_c0_g1_i1|C8561_c0_g1_i1|C88204_c0_g1_i1|C84131_c0_g1_i1|C70631_c0_g1_i1|C14834_c0_g1_i1|C63899_c0_g1_i1|C6097_c0_g1_i1|C6032_c0_g1_i1|C46718_c0_g1_i1|C34801_c0_g1_i1|C31287_c0_g1_i1|C77977_c0_g1_i1|C80710_c0_g1_i1|C22464_c0_g1_i1|C80790_c0_g1_i1|C22618_c0_g1_i1|C34067_c0_g1_i1|C12884_c0_g1_i1|C15923_c0_g1_i1|C84135_c0_g1_i1|C41360_c0_g1_i1|C30887_c0_g1_i1|C5…	http://www.genome.jp/kegg-bin/show_pathway?ath01200/ath:AT2G21330%09red/ath:AT3G06810%09red/ath:AT3G04120%09red/ath:AT4G35260%09red/ath:AT1G79550%09red/ath:AT4G29130%09red/ath:AT2G05710%09red/ath:AT1G13700%09red/ath:AT2G36530%09red/ath:AT4G33010%09red/ath:AT3G52200%09red/ath:AT5G25880%09red/ath:AT5G08570%09red/ath:AT1G22170%09red/ath:AT1G18640%09red/ath:AT4G37870%09red/ath:AT5G35360%09red/ath:AT4…
Histidine metabolism	KEGG PATHWAY	ath00340	14	18	0.0438129392581	0.34770932151	C7805_c0_g1_i1|C79879_c0_g1_i1|C87912_c0_g1_i1|C23392_c0_g1_i1|C79574_c0_g1_i1|C7394_c0_g1_i1|C81828_c0_g1_i1|C60153_c0_g1_i1|C53684_c0_g1_i1|C73652_c0_g1_i1|C58249_c0_g1_i1|C79579_c0_g1_i1|C79578_c0_g1_i1|C91298_c0_g1_i1	http://www.genome.jp/kegg-bin/show_pathway?ath00340/ath:AT4G14910%09red/ath:AT4G36250%09red/ath:AT3G22425%09red/ath:AT1G23800%09red/ath:AT4G39120%09red/ath:AT1G71920%09red/ath:AT2G36230%09red/ath:AT3G48000%09red/ath:AT1G09795%09red
Photosynthesis - antenna proteins	KEGG PATHWAY	ath00196	16	22	0.046589528056	0.353746026964	C16563_c0_g1_i1|C38050_c0_g1_i1|C24398_c0_g1_i1|C7184_c0_g1_i1|C64607_c0_g1_i1|C57845_c0_g1_i1|C8770_c0_g1_i1|C57855_c0_g1_i1|C16564_c0_g1_i1|C86562_c0_g1_i1|C4343_c0_g1_i1|C720_c0_g1_i1|C16610_c0_g1_i1|C29835_c0_g1_i1|C12570_c0_g1_i1|C38048_c0_g1_i1	http://www.genome.jp/kegg-bin/show_pathway?ath00196/ath:AT1G61520%09red/ath:AT3G08940%09red/ath:AT5G54270%09red/ath:AT1G15820%09red/ath:AT3G61470%09red/ath:AT2G05070%09red/ath:AT1G19150%09red/ath:AT2G34420%09red/ath:AT2G34430%09red/ath:AT3G54890%09red/ath:AT1G76570%09red/ath:AT2G05100%09red/ath:AT3G47470%09red/ath:AT4G10340%09red/ath:AT1G45474%09red
@@Arachidonic acid metabolism	KEGG PATHWAY	ath00590	3	17	0.95009612302	1.0	C1836_c0_g1_i1|C36019_c0_g1_i1|C11041_c0_g1_i1	http://www.genome.jp/kegg-bin/show_pathway?ath00590/ath:AT4G11600%09red/ath:AT5G42150%09red/ath:AT2G06925%09red
Stilbenoid, diarylheptanoid and gingerol biosynthesis	KEGG PATHWAY	ath00945	27	46	0.0656680142027	0.442607349289	C62988_c0_g1_i1|C23568_c0_g1_i1|C41035_c0_g1_i1|C17198_c0_g1_i1|C46398_c0_g1_i1|C40597_c0_g1_i1|C53330_c0_g1_i1|C46388_c0_g1_i1|C37517_c0_g1_i1|C40362_c0_g1_i1|C66716_c0_g1_i1|C61310_c0_g1_i1|C88318_c0_g1_i1|C46382_c0_g1_i1|C73647_c0_g1_i1|C40361_c0_g1_i1|C73648_c0_g1_i1|C69605_c0_g1_i1|C62986_c0_g1_i1|C46393_c0_g1_i1|C26550_c0_g1_i1|C61311_c0_g1_i1|C17199_c0_g1_i1|C26697_c0_g1_i1|C40360_c0_g1_i1…	http://www.genome.jp/kegg-bin/show_pathway?ath00945/ath:AT5G48930%09red/ath:AT3G26300%09red/ath:AT3G26310%09red/ath:AT4G34050%09red/ath:AT2G40890%09red/ath:AT4G26220%09red/ath:AT4G37370%09red/ath:AT5G04660%09red/ath:AT3G26230%09red/ath:AT4G31940%09red
Limonene and pinene degradation	KEGG PATHWAY	ath00903	26	44	0.0667219539808	0.442607349289	C62988_c0_g1_i1|C87912_c0_g1_i1|C46388_c0_g1_i1|C41035_c0_g1_i1|C17198_c0_g1_i1|C46398_c0_g1_i1|C40597_c0_g1_i1|C7394_c0_g1_i1|C53330_c0_g1_i1|C23392_c0_g1_i1|C37517_c0_g1_i1|C40362_c0_g1_i1|C66716_c0_g1_i1|C46382_c0_g1_i1|C73647_c0_g1_i1|C40361_c0_g1_i1|C73648_c0_g1_i1|C62986_c0_g1_i1|C46393_c0_g1_i1|C26550_c0_g1_i1|C91298_c0_g1_i1|C17199_c0_g1_i1|C60153_c0_g1_i1|C26697_c0_g1_i1|C40360_c0_g1_i1|…	http://www.genome.jp/kegg-bin/show_pathway?ath00903/ath:AT5G04660%09red/ath:AT4G36250%09red/ath:AT1G23800%09red/ath:AT3G26310%09red/ath:AT3G26300%09red/ath:AT4G37370%09red/ath:AT3G48000%09red/ath:AT3G26230%09red/ath:AT4G31940%09red
Endocytosis	KEGG PATHWAY	ath04144	69	142	0.0872926918668	0.529715665275	C49967_c0_g1_i1|C39819_c0_g1_i1|C48171_c0_g1_i1|C81328_c0_g1_i1|C71391_c0_g1_i1|C35327_c0_g1_i1|C5287_c0_g1_i1|C63802_c0_g1_i1|C64662_c0_g1_i1|C72189_c0_g1_i1|C68660_c0_g1_i1|C64667_c0_g1_i1|C92857_c0_g1_i1|C71393_c0_g1_i1|C268_c0_g1_i1|C47149_c0_g1_i1|C35323_c0_g1_i1|C40017_c0_g1_i1|C5590_c0_g1_i1|C75658_c0_g1_i1|C49968_c0_g1_i1|C7285_c0_g1_i1|C4843_c0_g1_i1|C63569_c0_g1_i1|C35202_c0_g1_i1|C8063…	http://www.genome.jp/kegg-bin/show_pathway?ath04144/ath:AT5G02500%09red/ath:AT2G17840%09red/ath:AT1G13980%09red/ath:AT1G70490%09red/ath:AT1G10630%09red/ath:AT3G09440%09red/ath:AT2G31300%09red/ath:AT3G15730%09red/ath:AT4G27040%09red/ath:AT1G48790%09red/ath:AT2G06530%09red/ath:AT3G47810%09red/ath:AT4G05000%09red/ath:AT4G24280%09red/ath:AT3G08530%09red/ath:AT3G12580%09red/ath:AT5G49910%09red/ath:AT1…
Starch and sucrose metabolism	KEGG PATHWAY	ath00500	93	202	0.117164074875	0.630618403006	C38761_c0_g1_i1|C84863_c0_g1_i1|C43411_c0_g1_i1|C27593_c0_g1_i1|C78589_c0_g1_i1|C57138_c0_g1_i1|C74408_c0_g1_i1|C50045_c0_g1_i1|C89522_c0_g1_i1|C92227_c0_g1_i1|C21987_c0_g1_i1|C1920_c0_g1_i1|C8323_c0_g1_i1|C66161_c0_g1_i1|C89523_c0_g1_i1|C57669_c0_g1_i1|C80890_c0_g1_i1|C77181_c0_g1_i1|C87734_c0_g1_i1|C74407_c0_g1_i1|C77892_c0_g1_i1|C57142_c0_g1_i1|C79497_c0_g1_i1|C89510_c0_g1_i1|C91737_c0_g1_i1|C…	http://www.genome.jp/kegg-bin/show_pathway?ath00500/ath:AT4G10120%09red/ath:AT1G23190%09red/ath:AT5G17310%09red/ath:AT2G40840%09red/ath:AT5G48300%09red/ath:AT4G02280%09red/ath:AT5G03650%09red/ath:AT3G01040%09red/ath:AT4G39210%09red/ath:AT1G11580%09red/ath:AT4G29130%09red/ath:AT1G61820%09red/ath:AT2G28760%09red/ath:AT1G50460%09red/ath:AT5G15490%09red/ath:AT1G27680%09red/ath:AT5G47780%09red/ath:AT4…
Plant-pathogen interaction	KEGG PATHWAY	ath04626	78	167	0.119286287832	0.637628249906	C18696_c0_g1_i1|C72976_c0_g1_i1|C46879_c0_g1_i1|C92564_c0_g1_i1|C4519_c0_g1_i1|C48591_c0_g1_i1|C40178_c0_g1_i1|C43574_c0_g1_i1|C72980_c0_g1_i1|C47743_c0_g1_i1|C3137_c0_g1_i1|C92411_c0_g1_i1|C72590_c0_g1_i1|C5735_c0_g1_i1|C91914_c0_g1_i1|C48705_c0_g1_i1|C81690_c0_g1_i1|C76253_c0_g1_i1|C75586_c0_g1_i1|C2243_c0_g1_i1|C91294_c0_g1_i1|C47704_c0_g1_i1|C47086_c0_g1_i1|C31851_c0_g1_i1|C15910_c0_g1_i1|C48…	http://www.genome.jp/kegg-bin/show_pathway?ath04626/ath:AT2G15680%09red/ath:AT4G33720%09red/ath:AT5G19450%09red/ath:AT2G04030%09red/ath:AT3G48090%09red/ath:AT5G15410%09red/ath:AT5G52640%09red/ath:AT3G21630%09red/ath:AT1G76650%09red/ath:AT2G38470%09red/ath:AT4G26090%09red/ath:AT1G80460%09red/ath:AT5G53130%09red/ath:AT4G29810%09red/ath:AT2G17890%09red/ath:AT5G66210%09red/ath:AT1G12310%09red/ath:AT3…
Amino sugar and nucleotide sugar metabolism	KEGG PATHWAY	ath00520	64	135	0.125511215824	0.657718235424	C83058_c0_g1_i1|C12257_c0_g1_i1|C62694_c0_g1_i1|C31190_c0_g1_i1|C38980_c0_g1_i1|C57669_c0_g1_i1|C70412_c0_g1_i1|C32540_c0_g1_i1|C80463_c0_g1_i1|C9194_c0_g1_i1|C38008_c0_g1_i1|C77892_c0_g1_i1|C67274_c0_g1_i1|C72129_c0_g1_i1|C88373_c0_g1_i1|C17661_c0_g1_i1|C52527_c0_g1_i1|C62693_c0_g1_i1|C56406_c0_g1_i1|C4517_c0_g1_i1|C76495_c0_g1_i1|C3598_c0_g1_i1|C55110_c0_g1_i1|C37414_c0_g1_i1|C56405_c0_g1_i1|C6…	http://www.genome.jp/kegg-bin/show_pathway?ath00520/ath:AT1G23190%09red/ath:AT5G17310%09red/ath:AT3G55260%09red/ath:AT4G39210%09red/ath:AT1G78570%09red/ath:AT1G05590%09red/ath:AT3G01040%09red/ath:AT3G12500%09red/ath:AT4G29130%09red/ath:AT4G19820%09red/ath:AT2G28760%09red/ath:AT5G26120%09red/ath:AT5G17770%09red/ath:AT5G15490%09red/ath:AT5G15770%09red/ath:AT1G27680%09red/ath:AT5G51820%09red/ath:AT2…
Zeatin biosynthesis	KEGG PATHWAY	ath00908	14	23	0.13383963726	0.682117959612	C58568_c0_g1_i1|C69851_c0_g1_i1|C6644_c0_g1_i1|C41991_c0_g1_i1|C35533_c0_g1_i1|C87825_c0_g1_i1|C58569_c0_g1_i1|C80184_c0_g1_i1|C14653_c0_g1_i1|C18083_c0_g1_i1|C80502_c0_g1_i1|C35530_c0_g1_i1|C80186_c0_g1_i1|C58567_c0_g1_i1	http://www.genome.jp/kegg-bin/show_pathway?ath00908/ath:AT2G36800%09red/ath:AT5G19040%09red/ath:AT5G05860%09red/ath:AT1G22400%09red
Linoleic acid metabolism	KEGG PATHWAY	ath00591	7	9	0.136817279756	0.682117959612	C76416_c0_g1_i1|C69413_c0_g1_i1|C1836_c0_g1_i1|C40578_c0_g1_i1|C69419_c0_g1_i1|C79852_c0_g1_i1|C55523_c0_g1_i1	http://www.genome.jp/kegg-bin/show_pathway?ath00591/ath:AT1G55020%09red/ath:AT3G22400%09red/ath:AT1G67560%09red/ath:AT2G06925%09red/ath:AT3G45140%09red
Circadian rhythm - plant	KEGG PATHWAY	ath04712	20	36	0.137947565345	0.682117959612	C59772_c0_g1_i1|C64600_c0_g1_i1|C28102_c0_g1_i1|C28103_c0_g1_i1|C36990_c0_g1_i1|C5398_c0_g1_i1|C81635_c0_g1_i1|C5399_c0_g1_i1|C5400_c0_g1_i1|C64599_c0_g1_i1|C64598_c0_g1_i1|C5401_c0_g1_i1|C56034_c0_g1_i1|C70280_c0_g1_i1|C70281_c0_g1_i1|C45237_c0_g1_i1|C13887_c0_g1_i1|C40126_c0_g1_i1|C5402_c0_g1_i1|C76672_c0_g1_i1	http://www.genome.jp/kegg-bin/show_pathway?ath04712/ath:AT5G24470%09red/ath:AT5G61380%09red/ath:AT5G02810%09red/ath:AT4G17640%09red/ath:AT5G11260%09red/ath:AT2G44680%09red/ath:AT3G50000%09red/ath:AT2G32950%09red/ath:AT1G22770%09red/ath:AT5G13930%09red/ath:AT2G46830%09red
Porphyrin and chlorophyll metabolism	KEGG PATHWAY	ath00860	25	48	0.156564868546	0.726252444405	C50945_c0_g1_i1|C65657_c0_g1_i1|C20308_c0_g1_i1|C13730_c0_g1_i1|C24779_c0_g1_i1|C47434_c0_g1_i1|C42721_c0_g1_i1|C37291_c0_g1_i1|C34387_c0_g1_i1|C20894_c0_g1_i1|C72971_c0_g1_i1|C82161_c0_g1_i1|C38343_c0_g1_i1|C6962_c0_g1_i1|C75515_c0_g1_i1|C8458_c0_g1_i1|C63793_c0_g1_i1|C84412_c0_g1_i1|C60480_c0_g1_i1|C38345_c0_g1_i1|C91621_c0_g1_i1|C23566_c0_g1_i1|C41130_c0_g1_i1|C30720_c0_g1_i1|C65647_c0_g1_i1	http://www.genome.jp/kegg-bin/show_pathway?ath00860/ath:AT1G04620%09red/ath:AT5G43860%09red/ath:AT4G27440%09red/ath:AT1G58290%09red/ath:AT4G03240%09red/ath:AT2G44520%09red/ath:AT5G54190%09red/ath:AT1G09940%09red/ath:AT5G14220%09red/ath:AT1G74470%09red/ath:AT5G13630%09red/ath:AT3G51820%09red/ath:AT5G26710%09red/ath:AT5G26030%09red/ath:AT3G56940%09red/ath:AT3G44880%09red/ath:AT1G19670%09red/ath:AT1…
Phenylalanine, tyrosine and tryptophan biosynthesis	KEGG PATHWAY	ath00400	29	57	0.156717341991	0.726598585595	C61524_c0_g1_i1|C35672_c0_g1_i1|C44632_c0_g1_i1|C35674_c0_g1_i1|C32950_c0_g1_i1|C79879_c0_g1_i1|C32107_c0_g1_i1|C47425_c0_g1_i1|C69592_c0_g1_i1|C34347_c0_g1_i1|C654_c0_g1_i1|C61523_c0_g1_i1|C8549_c0_g1_i1|C35673_c0_g1_i1|C60887_c0_g1_i1|C52105_c0_g1_i1|C52741_c0_g1_i1|C60774_c0_g1_i1|C71856_c0_g1_i1|C36370_c0_g1_i1|C29174_c0_g1_i1|C47422_c0_g1_i1|C85246_c0_g1_i1|C3751_c0_g1_i1|C35675_c0_g1_i1|C41…	http://www.genome.jp/kegg-bin/show_pathway?ath00400/ath:AT5G28237%09red/ath:AT1G08250%09red/ath:AT5G38530%09red/ath:AT5G36160%09red/ath:AT2G27820%09red/ath:AT5G34930%09red/ath:AT4G31990%09red/ath:AT2G21940%09red/ath:AT2G22250%09red/ath:AT4G33510%09red/ath:AT5G66120%09red/ath:AT1G22410%09red/ath:AT3G06350%09red/ath:AT1G71920%09red/ath:AT3G29200%09red/ath:AT5G54810%09red/ath:AT1G11790%09red/ath:AT5…
Cyanoamino acid metabolism	KEGG PATHWAY	ath00460	30	60	0.169417042594	0.753267641812	C89509_c0_g1_i1|C20336_c0_g1_i1|C89510_c0_g1_i1|C89523_c0_g1_i1|C89518_c0_g1_i1|C89525_c0_g1_i1|C70631_c0_g1_i1|C20338_c0_g1_i1|C46212_c0_g1_i1|C62135_c0_g1_i1|C89517_c0_g1_i1|C78589_c0_g1_i1|C40312_c0_g1_i1|C57676_c0_g1_i1|C89524_c0_g1_i1|C89505_c0_g1_i1|C84283_c0_g1_i1|C52983_c0_g1_i1|C84285_c0_g1_i1|C89521_c0_g1_i1|C89519_c0_g1_i1|C89526_c0_g1_i1|C89508_c0_g1_i1|C78709_c0_g1_i1|C2608_c0_g1_i1|…	http://www.genome.jp/kegg-bin/show_pathway?ath00460/ath:AT3G18080%09red/ath:AT3G60130%09red/ath:AT4G32520%09red/ath:AT5G22300%09red/ath:AT2G44480%09red/ath:AT5G36890%09red/ath:AT5G20950%09red/ath:AT5G44640%09red/ath:AT2G44490%09red/ath:AT3G47040%09red/ath:AT4G37930%09red/ath:AT5G42260%09red/ath:AT5G04885%09red/ath:AT4G37560%09red/ath:AT1G26560%09red/ath:AT1G61820%09red
Galactose metabolism	KEGG PATHWAY	ath00052	27	55	0.20499545516	0.821345737642	C32540_c0_g1_i1|C57669_c0_g1_i1|C70088_c0_g1_i1|C70412_c0_g1_i1|C950_c0_g1_i1|C85799_c0_g1_i1|C88204_c0_g1_i1|C52087_c0_g1_i1|C57142_c0_g1_i1|C55999_c0_g1_i1|C37750_c0_g1_i1|C5975_c0_g1_i1|C57138_c0_g1_i1|C50045_c0_g1_i1|C88976_c0_g1_i1|C53851_c0_g1_i1|C65183_c0_g1_i1|C75905_c0_g1_i1|C31471_c0_g1_i1|C8482_c0_g1_i1|C12607_c0_g1_i1|C5974_c0_g1_i1|C62623_c0_g1_i1|C5976_c0_g1_i1|C12606_c0_g1_i1|C1260…	http://www.genome.jp/kegg-bin/show_pathway?ath00052/ath:AT3G54440%09red/ath:AT2G47180%09red/ath:AT1G62660%09red/ath:AT5G11720%09red/ath:AT1G23190%09red/ath:AT5G17310%09red/ath:AT5G51820%09red/ath:AT1G60470%09red/ath:AT4G26270%09red/ath:AT1G56600%09red/ath:AT5G40390%09red/ath:AT4G10960%09red/ath:AT3G13790%09red/ath:AT5G08380%09red/ath:AT5G20250%09red/ath:AT4G29130%09red/ath:AT2G22480%09red/ath:AT3…
Glyoxylate and dicarboxylate metabolism	KEGG PATHWAY	ath00630	35	74	0.213349765374	0.844441628597	C29075_c0_g1_i1|C46729_c0_g1_i1|C8561_c0_g1_i1|C23580_c0_g1_i1|C57676_c0_g1_i1|C70631_c0_g1_i1|C14834_c0_g1_i1|C34801_c0_g1_i1|C38679_c0_g1_i1|C92843_c0_g1_i1|C42631_c0_g1_i1|C12295_c0_g1_i1|C38678_c0_g1_i1|C85522_c0_g1_i1|C31287_c0_g1_i1|C40662_c0_g1_i1|C40657_c0_g1_i1|C34266_c0_g1_i1|C9881_c0_g1_i1|C75200_c0_g1_i1|C75202_c0_g1_i1|C8396_c0_g1_i1|C46730_c0_g1_i1|C41360_c0_g1_i1|C30887_c0_g1_i1|C4…	http://www.genome.jp/kegg-bin/show_pathway?ath00630/ath:AT1G12550%09red/ath:AT2G22780%09red/ath:AT1G67090%09red/ath:AT5G14780%09red/ath:AT2G05710%09red/ath:AT4G33010%09red/ath:AT5G48230%09red/ath:AT1G20630%09red/ath:AT1G11860%09red/ath:AT1G70580%09red/ath:AT1G79870%09red/ath:AT4G37930%09red/ath:AT3G14130%09red/ath:AT4G35090%09red/ath:AT3G14420%09red/ath:AT5G36790%09red/ath:AT4G32520%09red/ath:AT3…
Riboflavin metabolism	KEGG PATHWAY	ath00740	6	9	0.22890198596	0.889389958571	C92239_c0_g1_i1|C69051_c0_g1_i1|C69046_c0_g1_i1|C3653_c0_g1_i1|C41008_c0_g1_i1|C41009_c0_g1_i1	http://www.genome.jp/kegg-bin/show_pathway?ath00740/ath:AT4G21470%09red/ath:AT4G20960%09red/ath:AT2G20690%09red/ath:AT5G64300%09red
Valine, leucine and isoleucine degradation	KEGG PATHWAY	ath00280	23	48	0.256498988606	0.930607607897	C87912_c0_g1_i1|C63324_c0_g1_i1|C61116_c0_g1_i1|C19141_c0_g1_i1|C66974_c0_g1_i1|C2428_c0_g1_i1|C57773_c0_g1_i1|C17404_c0_g1_i1|C66973_c0_g1_i1|C15414_c0_g1_i1|C7394_c0_g1_i1|C23392_c0_g1_i1|C58480_c0_g1_i1|C5344_c0_g1_i1|C84432_c0_g1_i1|C91298_c0_g1_i1|C54090_c0_g1_i1|C40636_c0_g1_i1|C62564_c0_g1_i1|C41046_c0_g1_i1|C60153_c0_g1_i1|C57468_c0_g1_i1|C65555_c0_g1_i1	http://www.genome.jp/kegg-bin/show_pathway?ath00280/ath:AT5G65770%09red/ath:AT2G33150%09red/ath:AT4G36250%09red/ath:AT1G10070%09red/ath:AT2G26800%09red/ath:AT1G23800%09red/ath:AT1G21400%09red/ath:AT1G06550%09red/ath:AT3G06810%09red/ath:AT5G65780%09red/ath:AT3G16170%09red/ath:AT1G55510%09red/ath:AT4G34030%09red/ath:AT5G48230%09red/ath:AT4G11820%09red/ath:AT3G45300%09red/ath:AT5G09300%09red/ath:AT3…
Phagosome	KEGG PATHWAY	ath04145	39	86	0.260570018173	0.930607607897	C29084_c0_g1_i1|C42433_c0_g1_i1|C42063_c0_g1_i1|C29085_c0_g1_i1|C16657_c0_g1_i1|C87023_c0_g1_i1|C28435_c0_g1_i1|C30097_c0_g1_i1|C35447_c0_g1_i1|C59450_c0_g1_i1|C4843_c0_g1_i1|C29088_c0_g1_i1|C59456_c0_g1_i1|C7813_c0_g1_i1|C22148_c0_g1_i1|C25859_c0_g1_i1|C29087_c0_g1_i1|C68406_c0_g1_i1|C46539_c0_g1_i1|C22878_c0_g1_i1|C59462_c0_g1_i1|C59461_c0_g1_i1|C4053_c0_g1_i1|C27794_c0_g1_i1|C5677_c0_g1_i1|C68…	http://www.genome.jp/kegg-bin/show_pathway?ath04145/ath:AT5G23860%09red/ath:AT5G46860%09red/ath:AT1G75780%09red/ath:AT5G12250%09red/ath:AT4G14960%09red/ath:AT4G38920%09red/ath:AT2G28520%09red/ath:AT1G78900%09red/ath:AT2G34250%09red/ath:AT1G50010%09red/ath:AT3G01390%09red/ath:AT3G18820%09red/ath:AT1G56340%09red/ath:AT3G28715%09red/ath:AT5G19780%09red/ath:AT5G62880%09red/ath:AT1G64200%09red/ath:AT1…
Biosynthesis of amino acids	KEGG PATHWAY	ath01230	108	255	0.279150466171	0.958307302915	C35672_c0_g1_i1|C16826_c0_g1_i1|C60894_c0_g1_i1|C49207_c0_g1_i1|C73652_c0_g1_i1|C71856_c0_g1_i1|C88204_c0_g1_i1|C84131_c0_g1_i1|C32950_c0_g1_i1|C17404_c0_g1_i1|C32107_c0_g1_i1|C59639_c0_g1_i1|C47425_c0_g1_i1|C69592_c0_g1_i1|C58480_c0_g1_i1|C32544_c0_g1_i1|C8549_c0_g1_i1|C80790_c0_g1_i1|C46718_c0_g1_i1|C22618_c0_g1_i1|C34067_c0_g1_i1|C59641_c0_g1_i1|C12884_c0_g1_i1|C15923_c0_g1_i1|C84135_c0_g1_i1|…	http://www.genome.jp/kegg-bin/show_pathway?ath01230/ath:AT5G65770%09red/ath:AT5G28237%09red/ath:AT5G14060%09red/ath:AT2G45290%09red/ath:AT5G36160%09red/ath:AT2G21330%09red/ath:AT2G21940%09red/ath:AT1G12230%09red/ath:AT5G52920%09red/ath:AT3G17390%09red/ath:AT3G04120%09red/ath:AT2G22250%09red/ath:AT1G09795%09red/ath:AT4G26270%09red/ath:AT2G01140%09red/ath:AT1G02500%09red/ath:AT1G79550%09red/ath:AT2…
Nitrogen metabolism	KEGG PATHWAY	ath00910	20	42	0.283395763018	0.960048151087	C25365_c0_g1_i1|C5943_c0_g1_i1|C77658_c0_g1_i1|C29390_c0_g1_i1|C15198_c0_g1_i1|C49207_c0_g1_i1|C18866_c0_g1_i1|C29389_c0_g1_i1|C23580_c0_g1_i1|C49458_c0_g1_i1|C24793_c0_g1_i1|C7932_c0_g1_i1|C74835_c0_g1_i1|C19205_c0_g1_i1|C53126_c0_g1_i1|C62456_c0_g1_i1|C56839_c0_g1_i1|C70631_c0_g1_i1|C32544_c0_g1_i1|C9881_c0_g1_i1	http://www.genome.jp/kegg-bin/show_pathway?ath00910/ath:AT1G12940%09red/ath:AT1G70410%09red/ath:AT5G53460%09red/ath:AT1G08080%09red/ath:AT5G18170%09red/ath:AT5G14570%09red/ath:AT5G37600%09red/ath:AT1G77760%09red/ath:AT4G33580%09red/ath:AT3G01500%09red/ath:AT5G04140%09red/ath:AT4G37560%09red/ath:AT5G35630%09red/ath:AT5G14740%09red
Metabolic pathways	KEGG PATHWAY	ath01100	767	1910	0.317571708151	1.0	C62988_c0_g1_i1|C29524_c0_g1_i1|C60894_c0_g1_i1|C28103_c0_g1_i1|C84191_c0_g1_i1|C31301_c0_g1_i1|C61626_c0_g1_i1|C48763_c0_g1_i1|C74747_c0_g1_i1|C63900_c0_g1_i1|C27593_c0_g1_i1|C29040_c0_g1_i1|C69608_c0_g1_i1|C56565_c0_g1_i1|C25878_c0_g1_i1|C91571_c0_g1_i1|C34869_c0_g1_i1|C37291_c0_g1_i1|C34387_c0_g1_i1|C13543_c0_g1_i1|C53263_c0_g1_i1|C84190_c0_g1_i1|C87264_c0_g1_i1|C80710_c0_g1_i1|C50045_c0_g1_i1…	http://www.genome.jp/kegg-bin/show_pathway?ath01100/ath:AT4G33510%09red/ath:AT1G10070%09red/ath:AT4G28750%09red/ath:AT1G10670%09red/ath:AT1G53000%09red/ath:AT1G31800%09red/ath:AT3G30775%09red/ath:AT2G05710%09red/ath:AT1G06820%09red/ath:AT5G66190%09red/ath:AT1G18640%09red/ath:AT5G19040%09red/ath:AT4G33150%09red/ath:AT4G23730%09red/ath:AT5G50375%09red/ath:AT3G54440%09red/ath:AT1G24360%09red/ath:AT4…
Other glycan degradation	KEGG PATHWAY	ath00511	9	18	0.345319293867	1.0	C59666_c0_g1_i1|C70088_c0_g1_i1|C54524_c0_g1_i1|C88592_c0_g1_i1|C53810_c0_g1_i1|C53811_c0_g1_i1|C7841_c0_g1_i1|C30788_c0_g1_i1|C53808_c0_g1_i1	http://www.genome.jp/kegg-bin/show_pathway?ath00511/ath:AT3G54440%09red/ath:AT3G55260%09red/ath:AT5G05460%09red/ath:AT1G05590%09red/ath:AT1G65590%09red/ath:AT4G34260%09red/ath:AT5G61540%09red
Ubiquinone and other terpenoid-quinone biosynthesis	KEGG PATHWAY	ath00130	16	35	0.360115990762	1.0	C45442_c0_g1_i1|C13586_c0_g1_i1|C6520_c0_g1_i1|C79922_c0_g1_i1|C59735_c0_g1_i1|C33075_c0_g1_i1|C40966_c0_g1_i1|C60774_c0_g1_i1|C33076_c0_g1_i1|C16841_c0_g1_i1|C22558_c0_g1_i1|C84563_c0_g1_i1|C46593_c0_g1_i1|C47417_c0_g1_i1|C77240_c0_g1_i1|C24881_c0_g1_i1	http://www.genome.jp/kegg-bin/show_pathway?ath00130/ath:AT1G65060%09red/ath:AT2G18950%09red/ath:AT3G63410%09red/ath:AT1G51680%09red/ath:AT3G21240%09red/ath:AT1G06570%09red/ath:AT4G36750%09red/ath:AT4G32770%09red/ath:AT1G60600%09red/ath:AT1G64970%09red/ath:AT5G36160%09red
Fatty acid metabolism	KEGG PATHWAY	ath01212	29	67	0.372204108095	1.0	C63900_c0_g1_i1|C29981_c0_g1_i1|C2034_c0_g1_i1|C26249_c0_g1_i1|C48763_c0_g1_i1|C21833_c0_g1_i1|C75654_c0_g1_i1|C63899_c0_g1_i1|C44513_c0_g1_i1|C3656_c0_g1_i1|C7051_c0_g1_i1|C43695_c0_g1_i1|C39116_c0_g1_i1|C11080_c0_g1_i1|C66449_c0_g1_i1|C34598_c0_g1_i1|C14554_c0_g1_i1|C61354_c0_g1_i1|C73998_c0_g1_i1|C79310_c0_g1_i1|C63898_c0_g1_i1|C71212_c0_g1_i1|C54090_c0_g1_i1|C41046_c0_g1_i1|C4773_c0_g1_i1|C23…	http://www.genome.jp/kegg-bin/show_pathway?ath01212/ath:AT1G06290%09red/ath:AT3G06810%09red/ath:AT5G35360%09red/ath:AT4G16760%09red/ath:AT2G47240%09red/ath:AT2G33150%09red/ath:AT2G30200%09red/ath:AT5G59770%09red/ath:AT5G48230%09red/ath:AT2G05990%09red/ath:AT2G04350%09red/ath:AT3G60340%09red/ath:AT1G36160%09red/ath:AT1G24360%09red/ath:AT4G23850%09red/ath:AT3G06860%09red/ath:AT3G12120%09red/ath:AT1…
Propanoate metabolism	KEGG PATHWAY	ath00640	15	33	0.374146085559	1.0	C76133_c0_g1_i1|C63899_c0_g1_i1|C63898_c0_g1_i1|C54090_c0_g1_i1|C66449_c0_g1_i1|C57773_c0_g1_i1|C53298_c0_g1_i1|C66973_c0_g1_i1|C49724_c0_g1_i1|C66974_c0_g1_i1|C2428_c0_g1_i1|C84432_c0_g1_i1|C65555_c0_g1_i1|C63900_c0_g1_i1|C62564_c0_g1_i1	http://www.genome.jp/kegg-bin/show_pathway?ath00640/ath:AT1G36160%09red/ath:AT4G17260%09red/ath:AT5G48230%09red/ath:AT1G21400%09red/ath:AT1G06550%09red/ath:AT3G06810%09red/ath:AT5G35360%09red/ath:AT1G55510%09red/ath:AT5G36880%09red/ath:AT2G38040%09red/ath:AT5G09300%09red/ath:AT5G65940%09red
@@Arginine biosynthesis	KEGG PATHWAY	ath00220	12	35	0.712834800275	1.0	C25365_c0_g1_i1|C77658_c0_g1_i1|C60894_c0_g1_i1|C60895_c0_g1_i1|C71400_c0_g1_i1|C34347_c0_g1_i1|C23580_c0_g1_i1|C64037_c0_g1_i1|C77063_c0_g1_i1|C82945_c0_g1_i1|C6955_c0_g1_i1|C52105_c0_g1_i1	http://www.genome.jp/kegg-bin/show_pathway?ath00220/ath:AT2G31100%09red/ath:AT4G31990%09red/ath:AT1G67550%09red/ath:AT5G18170%09red/ath:AT5G37600%09red/ath:AT2G37500%09red/ath:AT5G35630%09red/ath:AT4G24830%09red/ath:AT2G30970%09red/ath:AT1G70580%09red
Pentose phosphate pathway	KEGG PATHWAY	ath00030	25	58	0.393054690965	1.0	C32540_c0_g1_i1|C84062_c0_g1_i1|C54128_c0_g1_i1|C25488_c0_g1_i1|C1601_c0_g1_i1|C88204_c0_g1_i1|C52087_c0_g1_i1|C62693_c0_g1_i1|C42617_c0_g1_i1|C50045_c0_g1_i1|C34068_c0_g1_i1|C62694_c0_g1_i1|C34067_c0_g1_i1|C14254_c0_g1_i1|C15923_c0_g1_i1|C3055_c0_g1_i1|C36492_c0_g1_i1|C53063_c0_g1_i1|C50123_c0_g1_i1|C70408_c0_g1_i1|C5963_c0_g1_i1|C86319_c0_g1_i1|C29589_c0_g1_i1|C62623_c0_g1_i1|C48379_c0_g1_i1	http://www.genome.jp/kegg-bin/show_pathway?ath00030/ath:AT5G24400%09red/ath:AT1G12230%09red/ath:AT1G13700%09red/ath:AT5G13110%09red/ath:AT1G23190%09red/ath:AT2G21330%09red/ath:AT5G61410%09red/ath:AT1G12000%09red/ath:AT5G51820%09red/ath:AT2G01140%09red/ath:AT4G26530%09red/ath:AT1G43670%09red/ath:AT1G17160%09red/ath:AT4G26270%09red/ath:AT5G42740%09red/ath:AT2G45290%09red/ath:AT2G24270%09red/ath:AT3…
Citrate cycle (TCA cycle)	KEGG PATHWAY	ath00020	27	63	0.395193226152	1.0	C28091_c0_g1_i1|C71354_c0_g1_i1|C28191_c0_g1_i1|C21228_c0_g1_i1|C52743_c0_g1_i1|C38679_c0_g1_i1|C59675_c0_g1_i1|C36403_c0_g1_i1|C31570_c0_g1_i1|C11394_c0_g1_i1|C85898_c0_g1_i1|C60358_c0_g1_i1|C86002_c0_g1_i1|C60355_c0_g1_i1|C46730_c0_g1_i1|C23084_c0_g1_i1|C17985_c0_g1_i1|C60356_c0_g1_i1|C19311_c0_g1_i1|C38678_c0_g1_i1|C71355_c0_g1_i1|C25248_c0_g1_i1|C46729_c0_g1_i1|C89495_c0_g1_i1|C59291_c0_g1_i1…	http://www.genome.jp/kegg-bin/show_pathway?ath00020/ath:AT1G60810%09red/ath:AT2G05710%09red/ath:AT1G54220%09red/ath:AT2G34590%09red/ath:AT5G55070%09red/ath:AT5G49460%09red/ath:AT1G01090%09red/ath:AT1G09430%09red/ath:AT4G37870%09red/ath:AT4G35260%09red/ath:AT2G47510%09red/ath:AT5G09660%09red/ath:AT1G10670%09red/ath:AT5G40650%09red/ath:AT2G22780%09red/ath:AT1G65930%09red/ath:AT3G52200%09red/ath:AT3…
Glycosphingolipid biosynthesis - ganglio series	KEGG PATHWAY	ath00604	3	5	0.403908254306	1.0	C30788_c0_g1_i1|C54524_c0_g1_i1|C88592_c0_g1_i1	http://www.genome.jp/kegg-bin/show_pathway?ath00604/ath:AT1G05590%09red/ath:AT1G65590%09red/ath:AT3G55260%09red
Phenylalanine metabolism	KEGG PATHWAY	ath00360	18	42	0.430039294973	1.0	C72163_c0_g1_i1|C23568_c0_g1_i1|C40057_c0_g1_i1|C19886_c0_g1_i1|C34347_c0_g1_i1|C79879_c0_g1_i1|C60774_c0_g1_i1|C10248_c0_g1_i1|C16841_c0_g1_i1|C59019_c0_g1_i1|C17577_c0_g1_i1|C17576_c0_g1_i1|C41072_c0_g1_i1|C52105_c0_g1_i1|C69605_c0_g1_i1|C22558_c0_g1_i1|C47417_c0_g1_i1|C77240_c0_g1_i1	http://www.genome.jp/kegg-bin/show_pathway?ath00360/ath:AT1G65060%09red/ath:AT5G36160%09red/ath:AT1G51680%09red/ath:AT4G12290%09red/ath:AT3G21240%09red/ath:AT4G31990%09red/ath:AT4G34880%09red/ath:AT1G06570%09red/ath:AT2G22250%09red/ath:AT4G34050%09red/ath:AT2G30970%09red/ath:AT1G71920%09red/ath:AT2G37040%09red/ath:AT4G14940%09red/ath:AT4G26220%09red
Sesquiterpenoid and triterpenoid biosynthesis	KEGG PATHWAY	ath00909	10	23	0.462001928007	1.0	C74588_c0_g1_i1|C74587_c0_g1_i1|C92920_c0_g1_i1|C74589_c0_g1_i1|C49939_c0_g1_i1|C74585_c0_g1_i1|C19259_c0_g1_i1|C74592_c0_g1_i1|C47569_c0_g1_i1|C74594_c0_g1_i1	http://www.genome.jp/kegg-bin/show_pathway?ath00909/ath:AT5G23960%09red/ath:AT1G78960%09red/ath:AT4G33360%09red/ath:AT1G78955%09red/ath:AT1G78950%09red/ath:AT4G37760%09red
Oxidative phosphorylation	KEGG PATHWAY	ath00190	65	162	0.475191198159	1.0	C43054_c0_g1_i1|C34338_c0_g1_i1|C92814_c0_g1_i1|C16742_c0_g1_i1|C34169_c0_g1_i1|C28091_c0_g1_i1|C11893_c0_g1_i1|C65303_c0_g1_i1|C43060_c0_g1_i1|C10171_c0_g1_i1|C91878_c0_g1_i1|C87023_c0_g1_i1|C34869_c0_g1_i1|C3777_c0_g1_i1|C56612_c0_g1_i1|C86181_c0_g1_i1|C91879_c0_g1_i1|C46537_c0_g1_i1|C43055_c0_g1_i1|C42063_c0_g1_i1|C19484_c0_g1_i1|C91877_c0_g1_i1|C7813_c0_g1_i1|C75280_c0_g1_i1|C83841_c0_g1_i1|C…	http://www.genome.jp/kegg-bin/show_pathway?ath00190/ath:ArthMp026%09red/ath:ArthMp100%09red/ath:AT1G15690%09red/ath:AT4G09650%09red/ath:AT2G44520%09red/ath:ArthMp109%09red/ath:AT1G17260%09red/ath:AT4G38920%09red/ath:AT5G40650%09red/ath:ArthCp026%09red/ath:AT2G28520%09red/ath:AT4G04640%09red/ath:AT3G47950%09red/ath:AT5G62670%09red/ath:AT1G78900%09red/ath:AT2G07560%09red/ath:AT4G38510%09red/ath:AT5…
Tryptophan metabolism	KEGG PATHWAY	ath00380	19	46	0.477670588181	1.0	C72163_c0_g1_i1|C91298_c0_g1_i1|C20404_c0_g1_i1|C87912_c0_g1_i1|C6032_c0_g1_i1|C85521_c0_g1_i1|C7394_c0_g1_i1|C56119_c0_g1_i1|C60153_c0_g1_i1|C85522_c0_g1_i1|C23392_c0_g1_i1|C41205_c0_g1_i1|C40057_c0_g1_i1|C71404_c0_g1_i1|C30887_c0_g1_i1|C77052_c0_g1_i1|C65555_c0_g1_i1|C14834_c0_g1_i1|C41206_c0_g1_i1	http://www.genome.jp/kegg-bin/show_pathway?ath00380/ath:AT4G24670%09red/ath:AT1G74100%09red/ath:AT4G36250%09red/ath:AT4G31500%09red/ath:AT1G48910%09red/ath:AT1G23800%09red/ath:AT4G34880%09red/ath:AT4G35090%09red/ath:AT1G70560%09red/ath:AT1G20620%09red/ath:AT1G20630%09red/ath:AT5G48230%09red/ath:AT3G48000%09red
@@DNA replication	KEGG PATHWAY	ath03030	15	50	0.858126463598	1.0	C46286_c0_g1_i1|C53263_c0_g1_i1|C77016_c0_g1_i1|C2603_c0_g1_i1|C8570_c0_g1_i1|C26163_c0_g1_i1|C2602_c0_g1_i1|C59046_c0_g1_i1|C81380_c0_g1_i1|C13234_c0_g1_i1|C7273_c0_g1_i1|C29905_c0_g1_i1|C29904_c0_g1_i1|C83309_c0_g1_i1|C14999_c0_g1_i1	http://www.genome.jp/kegg-bin/show_pathway?ath03030/ath:AT5G22010%09red/ath:AT2G07690%09red/ath:AT1G21690%09red/ath:AT1G77470%09red/ath:AT2G33845%09red/ath:AT2G06510%09red/ath:AT2G27470%09red/ath:AT5G63960%09red/ath:AT1G23750%09red/ath:AT3G20540%09red/ath:AT4G20325%09red/ath:AT5G26680%09red
@@Sphingolipid metabolism	KEGG PATHWAY	ath00600	6	26	0.923423439908	1.0	C31471_c0_g1_i1|C70088_c0_g1_i1|C90358_c0_g1_i1|C49722_c0_g1_i1|C43819_c0_g1_i1|C50631_c0_g1_i1	http://www.genome.jp/kegg-bin/show_pathway?ath00600/ath:AT3G54440%09red/ath:AT4G21534%09red/ath:AT5G08380%09red/ath:AT1G27980%09red/ath:AT2G38010%09red/ath:AT1G07380%09red
Biotin metabolism	KEGG PATHWAY	ath00780	6	14	0.515333330325	1.0	C71212_c0_g1_i1|C11080_c0_g1_i1|C3656_c0_g1_i1|C26249_c0_g1_i1|C48763_c0_g1_i1|C7051_c0_g1_i1	http://www.genome.jp/kegg-bin/show_pathway?ath00780/ath:AT2G05990%09red/ath:AT5G10160%09red/ath:AT1G24360%09red/ath:AT1G74960%09red/ath:AT3G03980%09red
Glycosphingolipid biosynthesis - globo series	KEGG PATHWAY	ath00603	4	9	0.524009344825	1.0	C30788_c0_g1_i1|C54524_c0_g1_i1|C88592_c0_g1_i1|C31471_c0_g1_i1	http://www.genome.jp/kegg-bin/show_pathway?ath00603/ath:AT5G08380%09red/ath:AT1G05590%09red/ath:AT1G65590%09red/ath:AT3G55260%09red
mRNA surveillance pathway	KEGG PATHWAY	ath03015	45	114	0.525630234203	1.0	C58422_c0_g1_i1|C58416_c0_g1_i1|C85293_c0_g1_i1|C83373_c0_g1_i1|C59276_c0_g1_i1|C81720_c0_g1_i1|C84807_c0_g1_i1|C58415_c0_g1_i1|C77299_c0_g1_i1|C84016_c0_g1_i1|C32242_c0_g1_i1|C81781_c0_g1_i1|C67006_c0_g1_i1|C67009_c0_g1_i1|C61321_c0_g1_i1|C61863_c0_g1_i1|C67007_c0_g1_i1|C81719_c0_g1_i1|C85472_c0_g1_i1|C45752_c0_g1_i1|C46083_c0_g1_i1|C88056_c0_g1_i1|C4397_c0_g1_i1|C59277_c0_g1_i1|C37670_c0_g1_i1|…	http://www.genome.jp/kegg-bin/show_pathway?ath03015/ath:AT3G09880%09red/ath:AT5G10630%09red/ath:AT1G17760%09red/ath:AT5G23880%09red/ath:AT1G11400%09red/ath:AT3G07810%09red/ath:AT3G19760%09red/ath:AT3G26618%09red/ath:AT1G03960%09red/ath:AT5G27840%09red/ath:AT2G33410%09red/ath:AT5G25510%09red/ath:AT2G13540%09red/ath:AT1G22760%09red/ath:AT3G06560%09red/ath:AT3G26020%09red/ath:AT4G14300%09red/ath:AT5…
Butanoate metabolism	KEGG PATHWAY	ath00650	7	17	0.537670640697	1.0	C5344_c0_g1_i1|C40636_c0_g1_i1|C63324_c0_g1_i1|C59512_c0_g1_i1|C31287_c0_g1_i1|C89901_c0_g1_i1|C65555_c0_g1_i1	http://www.genome.jp/kegg-bin/show_pathway?ath00650/ath:AT2G26800%09red/ath:AT3G48560%09red/ath:AT3G22200%09red/ath:AT5G48230%09red/ath:AT4G11820%09red/ath:AT3G25530%09red
@@Purine metabolism	KEGG PATHWAY	ath00230	38	158	0.998445096734	1.0	C45046_c0_g1_i1|C32540_c0_g1_i1|C16826_c0_g1_i1|C92265_c0_g1_i1|C63073_c0_g1_i1|C60213_c0_g1_i1|C43604_c0_g1_i1|C26163_c0_g1_i1|C55145_c0_g1_i1|C17167_c0_g1_i1|C43025_c0_g1_i1|C6331_c0_g1_i1|C78165_c0_g1_i1|C82360_c0_g1_i1|C9547_c0_g1_i1|C2592_c0_g1_i1|C60530_c0_g1_i1|C77416_c0_g1_i1|C9005_c0_g1_i1|C6240_c0_g1_i1|C84536_c0_g1_i1|C79927_c0_g1_i1|C50045_c0_g1_i1|C36958_c0_g1_i1|C64037_c0_g1_i1|C532…	http://www.genome.jp/kegg-bin/show_pathway?ath00230/ath:AT1G09830%09red/ath:AT2G37250%09red/ath:AT3G49000%09red/ath:AT4G04955%09red/ath:AT5G63400%09red/ath:AT1G67550%09red/ath:AT4G34740%09red/ath:ArthCp012%09red/ath:AT2G21790%09red/ath:AT5G08570%09red/ath:AT3G59600%09red/ath:AT1G23190%09red/ath:AT3G22890%09red/ath:AT5G51820%09red/ath:AT3G57550%09red/ath:AT5G63960%09red/ath:AT1G06790%09red/ath:AT5…
Fatty acid biosynthesis	KEGG PATHWAY	ath00061	16	41	0.562876736126	1.0	C63899_c0_g1_i1|C63898_c0_g1_i1|C71212_c0_g1_i1|C11080_c0_g1_i1|C66449_c0_g1_i1|C52510_c0_g1_i1|C34598_c0_g1_i1|C29981_c0_g1_i1|C61354_c0_g1_i1|C26249_c0_g1_i1|C48763_c0_g1_i1|C49724_c0_g1_i1|C79310_c0_g1_i1|C3656_c0_g1_i1|C7051_c0_g1_i1|C63900_c0_g1_i1	http://www.genome.jp/kegg-bin/show_pathway?ath00061/ath:AT1G36160%09red/ath:AT3G25110%09red/ath:AT1G24360%09red/ath:AT4G23850%09red/ath:AT5G10160%09red/ath:AT2G47240%09red/ath:AT5G35360%09red/ath:AT2G04350%09red/ath:AT2G38040%09red/ath:AT2G05990%09red/ath:AT1G74960%09red/ath:AT2G30200%09red/ath:AT3G03980%09red
Glycosaminoglycan degradation	KEGG PATHWAY	ath00531	3	7	0.569570446292	1.0	C30788_c0_g1_i1|C54524_c0_g1_i1|C88592_c0_g1_i1	http://www.genome.jp/kegg-bin/show_pathway?ath00531/ath:AT1G05590%09red/ath:AT1G65590%09red/ath:AT3G55260%09red
Monoterpenoid biosynthesis	KEGG PATHWAY	ath00902	3	7	0.569570446292	1.0	C80551_c0_g1_i1|C61509_c0_g1_i1|C85542_c0_g1_i1	http://www.genome.jp/kegg-bin/show_pathway?ath00902/ath:AT3G61220%09red/ath:AT2G24210%09red
@@Lysine biosynthesis	KEGG PATHWAY	ath00300	3	16	0.936477541921	1.0	C64227_c0_g1_i1|C55685_c0_g1_i1|C24987_c0_g1_i1	http://www.genome.jp/kegg-bin/show_pathway?ath00300/ath:AT5G14060%09red/ath:AT5G11880%09red/ath:AT5G13280%09red
Biosynthesis of unsaturated fatty acids	KEGG PATHWAY	ath01040	11	29	0.601934941297	1.0	C11080_c0_g1_i1|C75654_c0_g1_i1|C44513_c0_g1_i1|C41046_c0_g1_i1|C3656_c0_g1_i1|C2034_c0_g1_i1|C73998_c0_g1_i1|C26249_c0_g1_i1|C2324_c0_g1_i1|C60110_c0_g1_i1|C43695_c0_g1_i1	http://www.genome.jp/kegg-bin/show_pathway?ath01040/ath:AT1G24360%09red/ath:AT1G06290%09red/ath:AT5G59770%09red/ath:AT4G16760%09red/ath:AT2G33150%09red/ath:AT3G12120%09red/ath:AT5G10480%09red/ath:AT3G03980%09red
Terpenoid backbone biosynthesis	KEGG PATHWAY	ath00900	22	58	0.60217879762	1.0	C87647_c0_g1_i1|C50758_c0_g1_i1|C63324_c0_g1_i1|C38951_c0_g1_i1|C85878_c0_g1_i1|C35502_c0_g1_i1|C77375_c0_g1_i1|C25234_c0_g1_i1|C1070_c0_g1_i1|C6016_c0_g1_i1|C20858_c0_g1_i1|C5641_c0_g1_i1|C19259_c0_g1_i1|C72593_c0_g1_i1|C75515_c0_g1_i1|C40636_c0_g1_i1|C5942_c0_g1_i1|C53309_c0_g1_i1|C53308_c0_g1_i1|C82485_c0_g1_i1|C65555_c0_g1_i1|C53307_c0_g1_i1	http://www.genome.jp/kegg-bin/show_pathway?ath00900/ath:AT5G58560%09red/ath:AT5G62790%09red/ath:AT2G26930%09red/ath:AT3G54250%09red/ath:AT4G15560%09red/ath:AT5G60600%09red/ath:AT5G48230%09red/ath:AT1G74470%09red/ath:AT4G38460%09red/ath:AT1G31910%09red/ath:AT1G63970%09red/ath:AT4G33360%09red/ath:AT4G11820%09red/ath:AT1G76490%09red/ath:AT4G34350%09red/ath:AT4G36810%09red
Arginine and proline metabolism	KEGG PATHWAY	ath00330	20	53	0.60905689392	1.0	C72163_c0_g1_i1|C34347_c0_g1_i1|C73643_c0_g1_i1|C87912_c0_g1_i1|C48652_c0_g1_i1|C48653_c0_g1_i1|C36651_c0_g1_i1|C17303_c0_g1_i1|C52105_c0_g1_i1|C23392_c0_g1_i1|C60153_c0_g1_i1|C39893_c0_g1_i1|C53010_c0_g1_i1|C42268_c0_g1_i1|C40057_c0_g1_i1|C53013_c0_g1_i1|C67404_c0_g1_i1|C7394_c0_g1_i1|C29166_c0_g1_i1|C91298_c0_g1_i1	http://www.genome.jp/kegg-bin/show_pathway?ath00330/ath:AT3G02470%09red/ath:AT5G08170%09red/ath:AT1G20270%09red/ath:AT4G36250%09red/ath:AT5G62530%09red/ath:AT3G30775%09red/ath:AT4G31990%09red/ath:AT4G34880%09red/ath:AT3G48000%09red/ath:AT4G29720%09red/ath:AT5G18900%09red/ath:AT1G23800%09red/ath:AT5G15950%09red/ath:AT5G38710%09red/ath:AT4G25600%09red/ath:AT2G30970%09red
beta-Alanine metabolism	KEGG PATHWAY	ath00410	15	40	0.615139461812	1.0	C57773_c0_g1_i1|C54090_c0_g1_i1|C87912_c0_g1_i1|C66973_c0_g1_i1|C26633_c0_g1_i1|C23392_c0_g1_i1|C45151_c0_g1_i1|C60153_c0_g1_i1|C59019_c0_g1_i1|C17577_c0_g1_i1|C17576_c0_g1_i1|C66974_c0_g1_i1|C42268_c0_g1_i1|C7394_c0_g1_i1|C91298_c0_g1_i1	http://www.genome.jp/kegg-bin/show_pathway?ath00410/ath:AT5G12200%09red/ath:AT4G36250%09red/ath:AT4G12290%09red/ath:AT1G23800%09red/ath:AT1G06550%09red/ath:AT3G06810%09red/ath:AT4G29720%09red/ath:AT4G14940%09red/ath:AT5G48840%09red/ath:AT3G48000%09red/ath:AT5G65940%09red
Alanine, aspartate and glutamate metabolism	KEGG PATHWAY	ath00250	18	48	0.616858901382	1.0	C15198_c0_g1_i1|C25365_c0_g1_i1|C77658_c0_g1_i1|C60894_c0_g1_i1|C60895_c0_g1_i1|C77416_c0_g1_i1|C49207_c0_g1_i1|C18866_c0_g1_i1|C34347_c0_g1_i1|C23580_c0_g1_i1|C24793_c0_g1_i1|C59512_c0_g1_i1|C7932_c0_g1_i1|C77063_c0_g1_i1|C32544_c0_g1_i1|C6955_c0_g1_i1|C52105_c0_g1_i1|C29166_c0_g1_i1	http://www.genome.jp/kegg-bin/show_pathway?ath00250/ath:AT5G62530%09red/ath:AT5G53460%09red/ath:AT3G22200%09red/ath:AT4G31990%09red/ath:AT4G34740%09red/ath:AT5G18170%09red/ath:AT5G37600%09red/ath:AT5G35630%09red/ath:AT4G24830%09red/ath:AT2G30970%09red/ath:AT1G70580%09red
Glycine, serine and threonine metabolism	KEGG PATHWAY	ath00260	27	72	0.624114279041	1.0	C44632_c0_g1_i1|C41150_c0_g1_i1|C59019_c0_g1_i1|C76987_c0_g1_i1|C6925_c0_g1_i1|C16101_c0_g1_i1|C46718_c0_g1_i1|C12295_c0_g1_i1|C34801_c0_g1_i1|C57676_c0_g1_i1|C40662_c0_g1_i1|C40657_c0_g1_i1|C14406_c0_g1_i1|C8549_c0_g1_i1|C80790_c0_g1_i1|C17576_c0_g1_i1|C41360_c0_g1_i1|C48399_c0_g1_i1|C77063_c0_g1_i1|C24987_c0_g1_i1|C859_c0_g1_i1|C1652_c0_g1_i1|C81317_c0_g1_i1|C55685_c0_g1_i1|C55455_c0_g1_i1|C175…	http://www.genome.jp/kegg-bin/show_pathway?ath00260/ath:AT5G14060%09red/ath:AT5G28237%09red/ath:AT1G12550%09red/ath:AT4G14940%09red/ath:AT5G13280%09red/ath:AT3G10050%09red/ath:AT5G38530%09red/ath:AT4G33010%09red/ath:AT4G12290%09red/ath:AT5G22620%09red/ath:AT1G22170%09red/ath:AT1G18640%09red/ath:AT1G11860%09red/ath:AT1G08630%09red/ath:AT1G70580%09red/ath:AT1G79870%09red/ath:AT4G34200%09red/ath:AT4…
Non-homologous end-joining	KEGG PATHWAY	ath03450	3	8	0.640851848378	1.0	C29905_c0_g1_i1|C29904_c0_g1_i1|C40545_c0_g1_i1	http://www.genome.jp/kegg-bin/show_pathway?ath03450/ath:AT5G26680%09red/ath:AT5G54260%09red
Thiamine metabolism	KEGG PATHWAY	ath00730	4	11	0.650076690761	1.0	C50758_c0_g1_i1|C8908_c0_g1_i1|C5942_c0_g1_i1|C65862_c0_g1_i1	http://www.genome.jp/kegg-bin/show_pathway?ath00730/ath:AT5G54770%09red/ath:AT4G15560%09red
Vitamin B6 metabolism	KEGG PATHWAY	ath00750	5	14	0.659220751392	1.0	C41221_c0_g1_i1|C56489_c0_g1_i1|C16267_c0_g1_i1|C56492_c0_g1_i1|C56481_c0_g1_i1	http://www.genome.jp/kegg-bin/show_pathway?ath00750/ath:AT3G16050%09red/ath:AT5G53580%09red/ath:AT1G17710%09red
Pantothenate and CoA biosynthesis	KEGG PATHWAY	ath00770	10	28	0.664475604527	1.0	C17404_c0_g1_i1|C16771_c0_g1_i1|C26633_c0_g1_i1|C47632_c0_g1_i1|C45151_c0_g1_i1|C19141_c0_g1_i1|C47628_c0_g1_i1|C89901_c0_g1_i1|C54217_c0_g1_i1|C58480_c0_g1_i1	http://www.genome.jp/kegg-bin/show_pathway?ath00770/ath:AT5G65770%09red/ath:AT3G11470%09red/ath:AT3G48560%09red/ath:AT1G10070%09red/ath:AT2G02770%09red/ath:AT5G12200%09red/ath:AT4G32180%09red/ath:AT5G65780%09red/ath:AT2G18250%09red/ath:AT5G48840%09red
Carotenoid biosynthesis	KEGG PATHWAY	ath00906	10	29	0.6992673242	1.0	C24419_c0_g1_i1|C36963_c0_g1_i1|C35970_c0_g1_i1|C35968_c0_g1_i1|C8289_c0_g1_i1|C36962_c0_g1_i1|C91007_c0_g1_i1|C62729_c0_g1_i1|C11143_c0_g1_i1|C52843_c0_g1_i1	http://www.genome.jp/kegg-bin/show_pathway?ath00906/ath:AT4G19170%09red/ath:AT1G78390%09red/ath:AT1G52340%09red/ath:AT5G67030%09red/ath:AT1G06820%09red/ath:AT4G14210%09red/ath:AT1G31800%09red/ath:AT5G52570%09red/ath:AT1G08550%09red
Selenocompound metabolism	KEGG PATHWAY	ath00450	6	18	0.711469191379	1.0	C42087_c0_g1_i1|C18698_c0_g1_i1|C19387_c0_g1_i1|C8358_c0_g1_i1|C69594_c0_g1_i1|C46691_c0_g1_i1	http://www.genome.jp/kegg-bin/show_pathway?ath00450/ath:AT5G17920%09red/ath:AT3G22890%09red/ath:AT4G13780%09red/ath:AT1G64660%09red/ath:AT5G49810%09red/ath:AT1G08490%09red
Steroid biosynthesis	KEGG PATHWAY	ath00100	12	35	0.712834800275	1.0	C72050_c0_g1_i1|C50167_c0_g1_i1|C75144_c0_g1_i1|C74833_c0_g1_i1|C92920_c0_g1_i1|C14844_c0_g1_i1|C32595_c0_g1_i1|C5741_c0_g1_i1|C29277_c0_g1_i1|C64050_c0_g1_i1|C64051_c0_g1_i1|C50171_c0_g1_i1	http://www.genome.jp/kegg-bin/show_pathway?ath00100/ath:AT1G11680%09red/ath:AT3G02580%09red/ath:AT1G20330%09red/ath:AT4G22756%09red/ath:AT4G12110%09red/ath:AT5G50375%09red/ath:AT5G13710%09red/ath:AT2G26260%09red/ath:AT4G37760%09red/ath:AT2G07050%09red
@@Inositol phosphate metabolism	KEGG PATHWAY	ath00562	11	68	0.999225592797	1.0	C43933_c0_g1_i1|C35147_c0_g1_i1|C56565_c0_g1_i1|C81223_c0_g1_i1|C52938_c0_g1_i1|C48289_c0_g1_i1|C73652_c0_g1_i1|C44256_c0_g1_i1|C74747_c0_g1_i1|C80338_c0_g1_i1|C34107_c0_g1_i1	http://www.genome.jp/kegg-bin/show_pathway?ath00562/ath:AT2G26870%09red/ath:AT5G61760%09red/ath:AT5G63980%09red/ath:AT1G31190%09red/ath:AT3G08510%09red/ath:AT4G39120%09red/ath:AT1G49340%09red/ath:AT3G09920%09red/ath:AT1G14520%09red/ath:AT4G08170%09red
Fructose and mannose metabolism	KEGG PATHWAY	ath00051	22	64	0.746529590643	1.0	C12257_c0_g1_i1|C57669_c0_g1_i1|C84062_c0_g1_i1|C88204_c0_g1_i1|C52087_c0_g1_i1|C52527_c0_g1_i1|C21246_c0_g1_i1|C78012_c0_g1_i1|C8926_c0_g1_i1|C8314_c0_g1_i1|C52526_c0_g1_i1|C32635_c0_g1_i1|C14254_c0_g1_i1|C15923_c0_g1_i1|C3055_c0_g1_i1|C8482_c0_g1_i1|C53063_c0_g1_i1|C50123_c0_g1_i1|C62623_c0_g1_i1|C48379_c0_g1_i1|C60362_c0_g1_i1|C4517_c0_g1_i1	http://www.genome.jp/kegg-bin/show_pathway?ath00051/ath:AT1G50460%09red/ath:AT5G51970%09red/ath:AT3G54050%09red/ath:AT5G01930%09red/ath:AT2G21330%09red/ath:AT1G12000%09red/ath:AT5G66460%09red/ath:AT2G39770%09red/ath:AT4G26530%09red/ath:AT4G26270%09red/ath:AT2G01140%09red/ath:AT3G59480%09red/ath:AT1G17890%09red/ath:AT5G51830%09red/ath:AT4G29130%09red/ath:AT2G22480%09red/ath:AT1G43670%09red/ath:AT2…
Glucosinolate biosynthesis	KEGG PATHWAY	ath00966	6	19	0.75083965213	1.0	C17404_c0_g1_i1|C20404_c0_g1_i1|C71404_c0_g1_i1|C56119_c0_g1_i1|C58480_c0_g1_i1|C90846_c0_g1_i1	http://www.genome.jp/kegg-bin/show_pathway?ath00966/ath:AT1G10070%09red/ath:AT1G18590%09red/ath:AT1G74100%09red/ath:AT5G65780%09red/ath:AT4G31500%09red
Regulation of autophagy	KEGG PATHWAY	ath04140	9	28	0.758389628489	1.0	C80773_c0_g1_i1|C5269_c0_g1_i1|C41081_c0_g1_i1|C38841_c0_g1_i1|C38843_c0_g1_i1|C61237_c0_g1_i1|C38844_c0_g1_i1|C65585_c0_g1_i1|C5271_c0_g1_i1	http://www.genome.jp/kegg-bin/show_pathway?ath04140/ath:AT3G61710%09red/ath:AT5G17290%09red/ath:AT4G29380%09red/ath:AT5G61500%09red/ath:AT1G54210%09red/ath:AT3G13970%09red/ath:AT1G62040%09red
Isoquinoline alkaloid biosynthesis	KEGG PATHWAY	ath00950	7	23	0.785646488958	1.0	C34347_c0_g1_i1|C41072_c0_g1_i1|C59019_c0_g1_i1|C17577_c0_g1_i1|C17576_c0_g1_i1|C60774_c0_g1_i1|C52105_c0_g1_i1	http://www.genome.jp/kegg-bin/show_pathway?ath00950/ath:AT5G36160%09red/ath:AT4G12290%09red/ath:AT4G31990%09red/ath:AT2G22250%09red/ath:AT2G30970%09red/ath:AT4G14940%09red
Lysine degradation	KEGG PATHWAY	ath00310	8	26	0.786229443265	1.0	C28431_c0_g1_i1|C87912_c0_g1_i1|C7394_c0_g1_i1|C23392_c0_g1_i1|C60153_c0_g1_i1|C52743_c0_g1_i1|C65555_c0_g1_i1|C91298_c0_g1_i1	http://www.genome.jp/kegg-bin/show_pathway?ath00310/ath:AT4G36250%09red/ath:AT5G48230%09red/ath:AT1G23800%09red/ath:AT4G33150%09red/ath:AT5G55070%09red/ath:AT3G48000%09red
@@Base excision repair	KEGG PATHWAY	ath03410	9	43	0.976742638815	1.0	C82859_c0_g1_i1|C71059_c0_g1_i1|C26163_c0_g1_i1|C21694_c0_g1_i1|C53263_c0_g1_i1|C36601_c0_g1_i1|C29905_c0_g1_i1|C29904_c0_g1_i1|C83309_c0_g1_i1	http://www.genome.jp/kegg-bin/show_pathway?ath03410/ath:AT3G51880%09red/ath:AT1G52500%09red/ath:AT2G27470%09red/ath:AT5G63960%09red/ath:AT3G20540%09red/ath:AT5G13920%09red/ath:AT2G31320%09red/ath:AT5G26680%09red
Glycerolipid metabolism	KEGG PATHWAY	ath00561	17	53	0.807497735527	1.0	C28602_c0_g1_i1|C76847_c0_g1_i1|C31471_c0_g1_i1|C44968_c0_g1_i1|C43955_c0_g1_i1|C76848_c0_g1_i1|C7394_c0_g1_i1|C23392_c0_g1_i1|C15070_c0_g1_i1|C84424_c0_g1_i1|C50776_c0_g1_i1|C91298_c0_g1_i1|C60153_c0_g1_i1|C17731_c0_g1_i1|C57463_c0_g1_i1|C57462_c0_g1_i1|C87912_c0_g1_i1	http://www.genome.jp/kegg-bin/show_pathway?ath00561/ath:AT1G80460%09red/ath:AT4G36250%09red/ath:AT3G11670%09red/ath:AT1G23800%09red/ath:AT3G09560%09red/ath:AT3G48000%09red/ath:AT5G08380%09red/ath:AT2G19450%09red/ath:AT3G18850%09red/ath:AT2G38110%09red/ath:AT1G32200%09red/ath:AT1G01610%09red/ath:AT5G20410%09red
Mismatch repair	KEGG PATHWAY	ath03430	12	39	0.816854553854	1.0	C53263_c0_g1_i1|C77016_c0_g1_i1|C54954_c0_g1_i1|C2603_c0_g1_i1|C52107_c0_g1_i1|C2602_c0_g1_i1|C59046_c0_g1_i1|C81380_c0_g1_i1|C13234_c0_g1_i1|C7273_c0_g1_i1|C8570_c0_g1_i1|C71571_c0_g1_i1	http://www.genome.jp/kegg-bin/show_pathway?ath03430/ath:AT5G22010%09red/ath:AT3G24495%09red/ath:AT2G33845%09red/ath:AT1G65070%09red/ath:AT1G77470%09red/ath:AT1G21690%09red/ath:AT2G06510%09red/ath:AT5G63960%09red/ath:AT1G23750%09red/ath:AT4G25540%09red
Diterpenoid biosynthesis	KEGG PATHWAY	ath00904	6	22	0.845091026795	1.0	C23530_c0_g1_i1|C42231_c0_g1_i1|C15738_c0_g1_i1|C91524_c0_g1_i1|C91523_c0_g1_i1|C57822_c0_g1_i1	http://www.genome.jp/kegg-bin/show_pathway?ath00904/ath:AT4G25420%09red/ath:AT4G02780%09red/ath:AT1G61120%09red/ath:AT1G79460%09red/ath:AT3G25180%09red
Nicotinate and nicotinamide metabolism	KEGG PATHWAY	ath00760	4	16	0.859305582362	1.0	C5506_c0_g1_i1|C61626_c0_g1_i1|C25878_c0_g1_i1|C9547_c0_g1_i1	http://www.genome.jp/kegg-bin/show_pathway?ath00760/ath:AT5G55810%09red/ath:AT4G14930%09red/ath:AT3G62040%09red/ath:AT1G55090%09red
Lipoic acid metabolism	KEGG PATHWAY	ath00785	1	5	0.863736633639	1.0	C33082_c0_g1_i1	http://www.genome.jp/kegg-bin/show_pathway?ath00785/ath:AT1G04640%09red
Valine, leucine and isoleucine biosynthesis	KEGG PATHWAY	ath00290	6	23	0.869189899027	1.0	C17404_c0_g1_i1|C92328_c0_g1_i1|C1652_c0_g1_i1|C19141_c0_g1_i1|C58480_c0_g1_i1|C89901_c0_g1_i1	http://www.genome.jp/kegg-bin/show_pathway?ath00290/ath:AT5G65770%09red/ath:AT3G10050%09red/ath:AT1G80560%09red/ath:AT3G48560%09red/ath:AT1G10070%09red/ath:AT5G65780%09red
Ether lipid metabolism	KEGG PATHWAY	ath00565	7	27	0.884951254091	1.0	C1836_c0_g1_i1|C12284_c0_g1_i1|C72189_c0_g1_i1|C89275_c0_g1_i1|C72190_c0_g1_i1|C34107_c0_g1_i1|C12285_c0_g1_i1	http://www.genome.jp/kegg-bin/show_pathway?ath00565/ath:AT2G26870%09red/ath:AT4G35790%09red/ath:AT2G06925%09red/ath:AT3G15730%09red/ath:AT2G42010%09red
C5-Branched dibasic acid metabolism	KEGG PATHWAY	ath00660	2	10	0.893670601238	1.0	C92328_c0_g1_i1|C89901_c0_g1_i1	http://www.genome.jp/kegg-bin/show_pathway?ath00660/ath:AT1G80560%09red/ath:AT3G48560%09red
Sulfur relay system	KEGG PATHWAY	ath04122	3	14	0.898434383214	1.0	C50313_c0_g1_i1|C80390_c0_g1_i1|C50312_c0_g1_i1	http://www.genome.jp/kegg-bin/show_pathway?ath04122/ath:AT1G51310%09red/ath:AT2G31955%09red
Monobactam biosynthesis	KEGG PATHWAY	ath00261	3	14	0.898434383214	1.0	C24987_c0_g1_i1|C55685_c0_g1_i1|C18698_c0_g1_i1	http://www.genome.jp/kegg-bin/show_pathway?ath00261/ath:AT5G14060%09red/ath:AT5G13280%09red/ath:AT3G22890%09red
Fatty acid elongation	KEGG PATHWAY	ath00062	9	35	0.9102377243	1.0	C11998_c0_g1_i1|C62342_c0_g1_i1|C2034_c0_g1_i1|C92411_c0_g1_i1|C73998_c0_g1_i1|C2324_c0_g1_i1|C39323_c0_g1_i1|C39116_c0_g1_i1|C39326_c0_g1_i1	http://www.genome.jp/kegg-bin/show_pathway?ath00062/ath:AT3G60340%09red/ath:AT2G26250%09red/ath:AT2G26640%09red/ath:AT5G43760%09red/ath:AT5G59770%09red/ath:AT1G68530%09red/ath:AT5G10480%09red
Proteasome	KEGG PATHWAY	ath03050	16	58	0.922579620657	1.0	C39142_c0_g1_i1|C39143_c0_g1_i1|C66351_c0_g1_i1|C10845_c0_g1_i1|C21491_c0_g1_i1|C39301_c0_g1_i1|C85745_c0_g1_i1|C36356_c0_g1_i1|C13900_c0_g1_i1|C39141_c0_g1_i1|C42034_c0_g1_i1|C14652_c0_g1_i1|C14812_c0_g1_i1|C11277_c0_g1_i1|C66350_c0_g1_i1|C39140_c0_g1_i1	http://www.genome.jp/kegg-bin/show_pathway?ath03050/ath:AT3G53970%09red/ath:AT3G13330%09red/ath:AT1G09100%09red/ath:AT1G53750%09red/ath:AT5G23540%09red/ath:AT1G29150%09red/ath:AT1G77440%09red/ath:AT1G20200%09red/ath:AT5G43010%09red/ath:AT5G40580%09red/ath:AT1G21720%09red/ath:AT3G14290%09red
ABC transporters	KEGG PATHWAY	ath02010	6	26	0.923423439908	1.0	C75028_c0_g1_i1|C66552_c0_g1_i1|C50769_c0_g1_i1|C56102_c0_g1_i1|C52531_c0_g1_i1|C50768_c0_g1_i1	http://www.genome.jp/kegg-bin/show_pathway?ath02010/ath:AT2G39480%09red/ath:AT3G28860%09red/ath:AT2G07680%09red/ath:AT2G47000%09red/ath:AT2G36910%09red
Cysteine and methionine metabolism	KEGG PATHWAY	ath00270	34	112	0.926378734906	1.0	C34347_c0_g1_i1|C62097_c0_g1_i1|C59505_c0_g1_i1|C59640_c0_g1_i1|C21759_c0_g1_i1|C83647_c0_g1_i1|C59638_c0_g1_i1|C59639_c0_g1_i1|C78021_c0_g1_i1|C8358_c0_g1_i1|C22946_c0_g1_i1|C3811_c0_g1_i1|C58480_c0_g1_i1|C53298_c0_g1_i1|C9682_c0_g1_i1|C48653_c0_g1_i1|C51833_c0_g1_i1|C19387_c0_g1_i1|C22618_c0_g1_i1|C46730_c0_g1_i1|C54815_c0_g1_i1|C17404_c0_g1_i1|C60774_c0_g1_i1|C59641_c0_g1_i1|C17085_c0_g1_i1|C4…	http://www.genome.jp/kegg-bin/show_pathway?ath00270/ath:AT5G65770%09red/ath:AT5G14060%09red/ath:AT5G36160%09red/ath:AT1G10070%09red/ath:AT5G53850%09red/ath:AT4G13940%09red/ath:AT3G17390%09red/ath:AT1G64660%09red/ath:AT1G02500%09red/ath:AT2G22780%09red/ath:AT1G05010%09red/ath:AT1G55920%09red/ath:AT5G17920%09red/ath:AT3G63250%09red/ath:AT5G43850%09red/ath:AT4G01850%09red/ath:AT5G15950%09red/ath:AT5…
@@Pyrimidine metabolism	KEGG PATHWAY	ath00240	20	116	0.999941798644	1.0	C45046_c0_g1_i1|C53263_c0_g1_i1|C36958_c0_g1_i1|C71636_c0_g1_i1|C26163_c0_g1_i1|C17704_c0_g1_i1|C34969_c0_g1_i1|C74713_c0_g1_i1|C45151_c0_g1_i1|C43604_c0_g1_i1|C9005_c0_g1_i1|C17167_c0_g1_i1|C83309_c0_g1_i1|C53160_c0_g1_i1|C70210_c0_g1_i1|C82360_c0_g1_i1|C19163_c0_g1_i1|C87264_c0_g1_i1|C9547_c0_g1_i1|C74714_c0_g1_i1	http://www.genome.jp/kegg-bin/show_pathway?ath00240/ath:AT1G06790%09red/ath:AT5G12200%09red/ath:AT4G14930%09red/ath:AT4G26510%09red/ath:AT4G15950%09red/ath:AT3G49000%09red/ath:AT3G54470%09red/ath:AT5G49530%09red/ath:AT2G27470%09red/ath:AT4G02120%09red/ath:AT4G23900%09red/ath:AT1G50510%09red/ath:AT3G20540%09red/ath:ArthCp012%09red/ath:AT3G22320%09red/ath:AT2G21790%09red/ath:AT2G29540%09red/ath:AT5…
Peroxisome	KEGG PATHWAY	ath04146	25	87	0.936866589515	1.0	C29075_c0_g1_i1|C43025_c0_g1_i1|C92147_c0_g1_i1|C30793_c0_g1_i1|C79310_c0_g1_i1|C14834_c0_g1_i1|C5344_c0_g1_i1|C6032_c0_g1_i1|C36403_c0_g1_i1|C85522_c0_g1_i1|C5905_c0_g1_i1|C75654_c0_g1_i1|C33104_c0_g1_i1|C34598_c0_g1_i1|C61354_c0_g1_i1|C85082_c0_g1_i1|C30887_c0_g1_i1|C36165_c0_g1_i1|C9981_c0_g1_i1|C42631_c0_g1_i1|C41046_c0_g1_i1|C85521_c0_g1_i1|C46333_c0_g1_i1|C60110_c0_g1_i1|C8057_c0_g1_i1	http://www.genome.jp/kegg-bin/show_pathway?ath04146/ath:AT1G06290%09red/ath:AT4G16760%09red/ath:AT2G47240%09red/ath:AT2G26800%09red/ath:AT2G04350%09red/ath:AT1G20630%09red/ath:AT1G20620%09red/ath:AT2G33150%09red/ath:AT4G23850%09red/ath:AT4G14305%09red/ath:AT4G34890%09red/ath:AT3G10920%09red/ath:AT5G17380%09red/ath:AT3G14130%09red/ath:AT4G35090%09red/ath:AT3G14420%09red/ath:AT4G33905%09red/ath:AT5…
AGE-RAGE signaling pathway in diabetic complications	KEGG PATHWAY	ath04933	4	20	0.939023372949	1.0	C80338_c0_g1_i1|C16657_c0_g1_i1|C42433_c0_g1_i1|C5677_c0_g1_i1	http://www.genome.jp/kegg-bin/show_pathway?ath04933/ath:AT5G62880%09red/ath:AT3G08510%09red/ath:AT4G35020%09red/ath:AT1G75840%09red
One carbon pool by folate	KEGG PATHWAY	ath00670	4	20	0.939023372949	1.0	C81317_c0_g1_i1|C12295_c0_g1_i1|C81132_c0_g1_i1|C57676_c0_g1_i1	http://www.genome.jp/kegg-bin/show_pathway?ath00670/ath:AT4G32520%09red/ath:AT4G37930%09red/ath:AT5G13050%09red/ath:AT1G11860%09red
Glycerophospholipid metabolism	KEGG PATHWAY	ath00564	24	86	0.949631496708	1.0	C87888_c0_g1_i1|C29524_c0_g1_i1|C68830_c0_g1_i1|C1836_c0_g1_i1|C12284_c0_g1_i1|C72189_c0_g1_i1|C25403_c0_g1_i1|C57463_c0_g1_i1|C57462_c0_g1_i1|C37729_c0_g1_i1|C23284_c0_g1_i1|C36561_c0_g1_i1|C72190_c0_g1_i1|C50776_c0_g1_i1|C87257_c0_g1_i1|C89275_c0_g1_i1|C15070_c0_g1_i1|C34107_c0_g1_i1|C12285_c0_g1_i1|C28602_c0_g1_i1|C36559_c0_g1_i1|C25404_c0_g1_i1|C70426_c0_g1_i1|C17731_c0_g1_i1	http://www.genome.jp/kegg-bin/show_pathway?ath00564/ath:AT2G26870%09red/ath:AT5G20060%09red/ath:AT2G06925%09red/ath:AT2G42010%09red/ath:AT5G08030%09red/ath:AT4G04870%09red/ath:AT4G15130%09red/ath:AT5G40610%09red/ath:AT3G09560%09red/ath:AT3G15730%09red/ath:AT4G35790%09red/ath:AT3G18850%09red/ath:AT1G71697%09red/ath:AT2G32260%09red/ath:AT2G38110%09red/ath:AT1G32200%09red/ath:AT1G01610%09red/ath:AT1…
Tropane, piperidine and pyridine alkaloid biosynthesis	KEGG PATHWAY	ath00960	8	36	0.956408655945	1.0	C79879_c0_g1_i1|C34347_c0_g1_i1|C60774_c0_g1_i1|C59019_c0_g1_i1|C17577_c0_g1_i1|C17576_c0_g1_i1|C41072_c0_g1_i1|C52105_c0_g1_i1	http://www.genome.jp/kegg-bin/show_pathway?ath00960/ath:AT5G36160%09red/ath:AT4G12290%09red/ath:AT4G31990%09red/ath:AT2G22250%09red/ath:AT2G30970%09red/ath:AT1G71920%09red/ath:AT4G14940%09red
Protein export	KEGG PATHWAY	ath03060	13	53	0.958294577378	1.0	C67650_c0_g1_i1|C674_c0_g1_i1|C52780_c0_g1_i1|C57083_c0_g1_i1|C450_c0_g1_i1|C36626_c0_g1_i1|C25159_c0_g1_i1|C1342_c0_g1_i1|C79272_c0_g1_i1|C45493_c0_g1_i1|C17645_c0_g1_i1|C49444_c0_g1_i1|C36625_c0_g1_i1	http://www.genome.jp/kegg-bin/show_pathway?ath03060/ath:AT5G28540%09red/ath:AT5G03940%09red/ath:AT2G28800%09red/ath:AT1G52600%09red/ath:AT5G42020%09red/ath:AT2G34250%09red/ath:AT1G29960%09red/ath:AT5G62050%09red/ath:AT1G79940%09red/ath:AT2G01110%09red
Folate biosynthesis	KEGG PATHWAY	ath00790	4	22	0.960917245017	1.0	C50313_c0_g1_i1|C91324_c0_g1_i1|C44974_c0_g1_i1|C50312_c0_g1_i1	http://www.genome.jp/kegg-bin/show_pathway?ath00790/ath:AT2G28880%09red/ath:AT5G57850%09red/ath:AT2G31955%09red
2-Oxocarboxylic acid metabolism	KEGG PATHWAY	ath01210	19	74	0.967343865863	1.0	C34347_c0_g1_i1|C17404_c0_g1_i1|C77063_c0_g1_i1|C20404_c0_g1_i1|C38679_c0_g1_i1|C71404_c0_g1_i1|C92328_c0_g1_i1|C71400_c0_g1_i1|C89901_c0_g1_i1|C55685_c0_g1_i1|C38678_c0_g1_i1|C19141_c0_g1_i1|C36403_c0_g1_i1|C56119_c0_g1_i1|C82945_c0_g1_i1|C58480_c0_g1_i1|C52105_c0_g1_i1|C24987_c0_g1_i1|C59291_c0_g1_i1	http://www.genome.jp/kegg-bin/show_pathway?ath01210/ath:AT5G65770%09red/ath:AT5G14060%09red/ath:AT1G70580%09red/ath:AT2G05710%09red/ath:AT1G80560%09red/ath:AT1G74100%09red/ath:AT3G48560%09red/ath:AT4G31500%09red/ath:AT1G10070%09red/ath:AT4G31990%09red/ath:AT5G65780%09red/ath:AT4G35260%09red/ath:AT2G30970%09red/ath:AT2G37500%09red/ath:AT1G65930%09red/ath:AT5G13280%09red/ath:AT2G31100%09red
Pentose and glucuronate interconversions	KEGG PATHWAY	ath00040	21	81	0.970136203295	1.0	C34067_c0_g1_i1|C1911_c0_g1_i1|C28636_c0_g1_i1|C87912_c0_g1_i1|C70412_c0_g1_i1|C34068_c0_g1_i1|C9631_c0_g1_i1|C7394_c0_g1_i1|C31190_c0_g1_i1|C23392_c0_g1_i1|C60153_c0_g1_i1|C43411_c0_g1_i1|C29589_c0_g1_i1|C8815_c0_g1_i1|C30895_c0_g1_i1|C77892_c0_g1_i1|C84863_c0_g1_i1|C47849_c0_g1_i1|C21246_c0_g1_i1|C49847_c0_g1_i1|C91298_c0_g1_i1	http://www.genome.jp/kegg-bin/show_pathway?ath00040/ath:AT5G51970%09red/ath:AT5G15490%09red/ath:AT3G29360%09red/ath:AT4G36250%09red/ath:AT5G17310%09red/ath:AT5G61410%09red/ath:AT2G45220%09red/ath:AT1G23800%09red/ath:AT5G63180%09red/ath:AT3G48000%09red/ath:AT3G14310%09red/ath:AT5G49650%09red/ath:AT3G55140%09red/ath:AT4G33220%09red/ath:AT1G11580%09red/ath:AT3G29090%09red/ath:AT3G01850%09red
RNA polymerase	KEGG PATHWAY	ath03020	9	45	0.983893954498	1.0	C45046_c0_g1_i1|C36958_c0_g1_i1|C71636_c0_g1_i1|C74713_c0_g1_i1|C9005_c0_g1_i1|C17704_c0_g1_i1|C70210_c0_g1_i1|C82360_c0_g1_i1|C74714_c0_g1_i1	http://www.genome.jp/kegg-bin/show_pathway?ath03020/ath:AT1G06790%09red/ath:AT3G49000%09red/ath:AT4G15950%09red/ath:AT5G49530%09red/ath:ArthCp012%09red/ath:AT3G22320%09red/ath:AT2G29540%09red/ath:AT3G59600%09red
N-Glycan biosynthesis	KEGG PATHWAY	ath00510	8	44	0.990440148146	1.0	C49661_c0_g1_i1|C68398_c0_g1_i1|C90723_c0_g1_i1|C85475_c0_g1_i1|C91207_c0_g1_i1|C62499_c0_g1_i1|C70930_c0_g1_i1|C31212_c0_g1_i1	http://www.genome.jp/kegg-bin/show_pathway?ath00510/ath:AT1G78800%09red/ath:AT5G19690%09red/ath:AT5G38460%09red/ath:AT1G20575%09red/ath:AT2G40190%09red/ath:AT2G13290%09red/ath:AT1G48140%09red/ath:AT4G38240%09red
RNA degradation	KEGG PATHWAY	ath03018	28	112	0.990457606281	1.0	C71365_c0_g1_i1|C84296_c0_g1_i1|C85786_c0_g1_i1|C42276_c0_g1_i1|C88204_c0_g1_i1|C52087_c0_g1_i1|C43595_c0_g1_i1|C16056_c0_g1_i1|C80206_c0_g1_i1|C14711_c0_g1_i1|C48660_c0_g1_i1|C75473_c0_g1_i1|C81240_c0_g1_i1|C67489_c0_g1_i1|C64993_c0_g1_i1|C8360_c0_g1_i1|C69284_c0_g1_i1|C11193_c0_g1_i1|C90033_c0_g1_i1|C38318_c0_g1_i1|C61840_c0_g1_i1|C70369_c0_g1_i1|C13615_c0_g1_i1|C86212_c0_g1_i1|C1406_c0_g1_i1|C…	http://www.genome.jp/kegg-bin/show_pathway?ath03018/ath:AT1G65700%09red/ath:AT3G13470%09red/ath:AT4G26270%09red/ath:AT3G46210%09red/ath:AT2G22480%09red/ath:AT1G75660%09red/ath:AT5G59460%09red/ath:AT2G36530%09red/ath:AT1G03905%09red/ath:AT5G18230%09red/ath:AT5G22250%09red/ath:AT3G20800%09red/ath:AT4G29830%09red/ath:AT1G76860%09red/ath:AT1G22760%09red/ath:AT3G59810%09red/ath:AT1G74030%09red/ath:AT5…
Plant hormone signal transduction	KEGG PATHWAY	ath04075	79	271	0.993785759642	1.0	C46807_c0_g1_i1|C92911_c0_g1_i1|C76961_c0_g1_i1|C82927_c0_g1_i1|C30138_c0_g1_i1|C16368_c0_g1_i1|C77591_c0_g1_i1|C32715_c0_g1_i1|C10803_c0_g1_i1|C15142_c0_g1_i1|C10045_c0_g1_i1|C81736_c0_g1_i1|C19084_c0_g1_i1|C46482_c0_g1_i1|C26186_c0_g1_i1|C71695_c0_g1_i1|C47766_c0_g1_i1|C51507_c0_g1_i1|C87740_c0_g1_i1|C40987_c0_g1_i1|C16367_c0_g1_i1|C16366_c0_g1_i1|C31675_c0_g1_i1|C55299_c0_g1_i1|C50746_c0_g1_i1…	http://www.genome.jp/kegg-bin/show_pathway?ath04075/ath:AT5G03730%09red/ath:AT4G33720%09red/ath:AT4G34760%09red/ath:AT5G54510%09red/ath:AT5G65670%09red/ath:AT2G46690%09red/ath:AT1G04240%09red/ath:AT5G42750%09red/ath:AT4G28640%09red/ath:AT5G44080%09red/ath:AT4G33950%09red/ath:AT1G01360%09red/ath:AT1G14920%09red/ath:AT4G29080%09red/ath:AT3G16857%09red/ath:AT5G10030%09red/ath:AT5G18020%09red/ath:AT3…
Basal transcription factors	KEGG PATHWAY	ath03022	10	55	0.995163795084	1.0	C37747_c0_g1_i1|C77222_c0_g1_i1|C37748_c0_g1_i1|C16546_c0_g1_i1|C84408_c0_g1_i1|C34454_c0_g1_i1|C60184_c0_g1_i1|C57572_c0_g1_i1|C12144_c0_g1_i1|C81043_c0_g1_i1	http://www.genome.jp/kegg-bin/show_pathway?ath03022/ath:AT1G18340%09red/ath:AT1G03190%09red/ath:AT3G10330%09red/ath:AT4G31720%09red/ath:AT5G15570%09red/ath:AT5G27620%09red/ath:AT4G34340%09red/ath:AT3G13445%09red/ath:AT4G20280%09red
Sulfur metabolism	KEGG PATHWAY	ath00920	6	41	0.996709733265	1.0	C41302_c0_g1_i1|C18698_c0_g1_i1|C52938_c0_g1_i1|C22618_c0_g1_i1|C54815_c0_g1_i1|C15590_c0_g1_i1	http://www.genome.jp/kegg-bin/show_pathway?ath00920/ath:AT3G22890%09red/ath:AT5G56760%09red/ath:AT1G55920%09red/ath:AT5G63980%09red
Ribosome biogenesis in eukaryotes	KEGG PATHWAY	ath03008	22	100	0.99682171869	1.0	C18452_c0_g1_i1|C89690_c0_g1_i1|C52612_c0_g1_i1|C89692_c0_g1_i1|C53955_c0_g1_i1|C16526_c0_g1_i1|C30353_c0_g1_i1|C90160_c0_g1_i1|C70280_c0_g1_i1|C87402_c0_g1_i1|C90161_c0_g1_i1|C90159_c0_g1_i1|C64993_c0_g1_i1|C19479_c0_g1_i1|C90162_c0_g1_i1|C59772_c0_g1_i1|C43963_c0_g1_i1|C38318_c0_g1_i1|C22827_c0_g1_i1|C92855_c0_g1_i1|C70281_c0_g1_i1|C64992_c0_g1_i1	http://www.genome.jp/kegg-bin/show_pathway?ath03008/ath:AT1G06720%09red/ath:AT5G37350%09red/ath:AT1G67120%09red/ath:AT4G17640%09red/ath:AT4G04940%09red/ath:AT2G44680%09red/ath:AT3G50000%09red/ath:AT3G57000%09red/ath:AT4G25630%09red/ath:AT5G15750%09red/ath:AT1G75660%09red
RNA transport	KEGG PATHWAY	ath03013	43	169	0.997070291387	1.0	C44296_c0_g1_i1|C91390_c0_g1_i1|C52803_c0_g1_i1|C84807_c0_g1_i1|C16364_c0_g1_i1|C55951_c0_g1_i1|C39919_c0_g1_i1|C77299_c0_g1_i1|C76804_c0_g1_i1|C18210_c0_g1_i1|C83373_c0_g1_i1|C86735_c0_g1_i1|C75983_c0_g1_i1|C81884_c0_g1_i1|C68391_c0_g1_i1|C86734_c0_g1_i1|C8013_c0_g1_i1|C64147_c0_g1_i1|C75982_c0_g1_i1|C44294_c0_g1_i1|C67489_c0_g1_i1|C62621_c0_g1_i1|C77300_c0_g1_i1|C65032_c0_g1_i1|C32242_c0_g1_i1|…	http://www.genome.jp/kegg-bin/show_pathway?ath03013/ath:AT1G24706%09red/ath:AT1G24310%09red/ath:AT2G32230%09red/ath:AT1G11400%09red/ath:AT1G64350%09red/ath:AT3G19760%09red/ath:AT3G57870%09red/ath:AT5G54940%09red/ath:AT2G30050%09red/ath:AT3G05040%09red/ath:AT1G14850%09red/ath:AT5G18410%09red/ath:AT2G13540%09red/ath:AT5G55856%09red/ath:AT1G22760%09red/ath:AT3G60240%09red/ath:AT3G20430%09red/ath:AT1…
Cutin, suberine and wax biosynthesis	KEGG PATHWAY	ath00073	3	28	0.997138599728	1.0	C15002_c0_g1_i1|C76125_c0_g1_i1|C2656_c0_g1_i1	http://www.genome.jp/kegg-bin/show_pathway?ath00073/ath:AT2G45970%09red/ath:AT1G02205%09red/ath:AT1G70670%09red
Glycosylphosphatidylinositol(GPI)-anchor biosynthesis	KEGG PATHWAY	ath00563	2	24	0.998015054235	1.0	C84000_c0_g1_i1|C27623_c0_g1_i1	http://www.genome.jp/kegg-bin/show_pathway?ath00563/ath:AT2G39445%09red/ath:AT3G58130%09red
Homologous recombination	KEGG PATHWAY	ath03440	9	56	0.998198228102	1.0	C77016_c0_g1_i1|C40545_c0_g1_i1|C2603_c0_g1_i1|C1442_c0_g1_i1|C2602_c0_g1_i1|C81380_c0_g1_i1|C53263_c0_g1_i1|C7273_c0_g1_i1|C83309_c0_g1_i1	http://www.genome.jp/kegg-bin/show_pathway?ath03440/ath:AT5G54260%09red/ath:AT2G33845%09red/ath:AT2G06510%09red/ath:AT5G63960%09red/ath:AT3G20540%09red/ath:AT1G23750%09red/ath:AT1G79050%09red
Ubiquitin mediated proteolysis	KEGG PATHWAY	ath04120	30	142	0.999668927109	1.0	C59068_c0_g1_i1|C49108_c0_g1_i1|C51179_c0_g1_i1|C22183_c0_g1_i1|C49110_c0_g1_i1|C73755_c0_g1_i1|C73045_c0_g1_i1|C66757_c0_g1_i1|C66755_c0_g1_i1|C8013_c0_g1_i1|C8569_c0_g1_i1|C11949_c0_g1_i1|C39036_c0_g1_i1|C73762_c0_g1_i1|C6500_c0_g1_i1|C38429_c0_g1_i1|C72651_c0_g1_i1|C73760_c0_g1_i1|C29104_c0_g1_i1|C50290_c0_g1_i1|C32451_c0_g1_i1|C65603_c0_g1_i1|C36990_c0_g1_i1|C37989_c0_g1_i1|C18174_c0_g1_i1|C1…	http://www.genome.jp/kegg-bin/show_pathway?ath04120/ath:AT4G02570%09red/ath:AT3G08690%09red/ath:AT5G37930%09red/ath:AT5G59300%09red/ath:AT2G30110%09red/ath:AT1G63800%09red/ath:AT5G25560%09red/ath:AT2G32950%09red/ath:AT3G17000%09red/ath:AT5G42190%09red/ath:AT2G02760%09red/ath:AT1G20140%09red/ath:AT4G34210%09red/ath:AT5G05080%09red/ath:AT3G57870%09red/ath:AT3G58040%09red/ath:AT4G24940%09red/ath:AT2…
Phosphatidylinositol signaling system	KEGG PATHWAY	ath04070	9	68	0.999872274298	1.0	C43933_c0_g1_i1|C35147_c0_g1_i1|C56565_c0_g1_i1|C52938_c0_g1_i1|C48289_c0_g1_i1|C73652_c0_g1_i1|C44256_c0_g1_i1|C74747_c0_g1_i1|C80338_c0_g1_i1	http://www.genome.jp/kegg-bin/show_pathway?ath04070/ath:AT1G31190%09red/ath:AT5G61760%09red/ath:AT5G63980%09red/ath:AT3G08510%09red/ath:AT4G39120%09red/ath:AT1G49340%09red/ath:AT3G09920%09red/ath:AT4G08170%09red
SNARE interactions in vesicular transport	KEGG PATHWAY	ath04130	4	48	0.999951268908	1.0	C25784_c0_g1_i1|C12824_c0_g1_i1|C26384_c0_g1_i1|C35447_c0_g1_i1	http://www.genome.jp/kegg-bin/show_pathway?ath04130/ath:AT1G79590%09red/ath:AT1G51740%09red/ath:AT5G08080%09red/ath:AT5G46860%09red
Aminoacyl-tRNA biosynthesis	KEGG PATHWAY	ath00970	17	115	0.999993266216	1.0	C23539_c0_g1_i1|C20308_c0_g1_i1|C42087_c0_g1_i1|C47434_c0_g1_i1|C54330_c0_g1_i1|C62208_c0_g1_i1|C89356_c0_g1_i1|C33622_c0_g1_i1|C89351_c0_g1_i1|C70905_c0_g1_i1|C38376_c0_g1_i1|C49144_c0_g1_i1|C38377_c0_g1_i1|C48853_c0_g1_i1|C43858_c0_g1_i1|C69299_c0_g1_i1|C89350_c0_g1_i1	http://www.genome.jp/kegg-bin/show_pathway?ath00970/ath:AT4G10320%09red/ath:AT3G02660%09red/ath:AT4G13780%09red/ath:AT1G09620%09red/ath:AT3G07420%09red/ath:AT5G22800%09red/ath:AT3G04600%09red/ath:AT5G26710%09red/ath:AT3G11710%09red/ath:AT3G62120%09red/ath:AT4G31180%09red
Ribosome	KEGG PATHWAY	ath03010	40	363	1.0	1.0	C42362_c0_g1_i1|C3565_c0_g1_i1|C23040_c0_g1_i1|C7251_c0_g1_i1|C48597_c0_g1_i1|C76576_c0_g1_i1|C15727_c0_g1_i1|C19613_c0_g1_i1|C19506_c0_g1_i1|C48048_c0_g1_i1|C70915_c0_g1_i1|C16249_c0_g1_i1|C16515_c0_g1_i1|C5751_c0_g1_i1|C80896_c0_g1_i1|C32104_c0_g1_i1|C33276_c0_g1_i1|C37664_c0_g1_i1|C2693_c0_g1_i1|C47621_c0_g1_i1|C34498_c0_g1_i1|C34497_c0_g1_i1|C82282_c0_g1_i1|C31057_c0_g1_i1|C69730_c0_g1_i1|C52…	http://www.genome.jp/kegg-bin/show_pathway?ath03010/ath:AT5G03850%09red/ath:AT4G18100%09red/ath:AT1G72370%09red/ath:AT2G42740%09red/ath:AT3G20230%09red/ath:AT5G10360%09red/ath:AT2G24090%09red/ath:AT3G16080%09red/ath:AT3G15190%09red/ath:AT1G64880%09red/ath:AT1G08360%09red/ath:AT3G53020%09red/ath:AT5G14320%09red/ath:AT2G37270%09red/ath:AT3G48930%09red/ath:AT4G31985%09red/ath:AT3G54210%09red/ath:Art…
